# Supplementary material for: Isoform‐resolved correlation analysis between mRNA abundance regulation and protein level degradation
Source: Mol Syst Biol. 2020 Mar 16;16(3):e9170. doi: 10.15252/msb.20199170 (PMC7073818; doi:10.15252/msb.20199170)
Supplement: Supplementary file 3 — Table EV1 [file MSB-16-e9170-s003.xlsx]

## Sheet: Legend
Table EV1: Table summarising kloss values for all identified protein AS group ids
column	column description	HeLa subtype
log2kloss C1	log2 transformed kloss value, HeLa01	Kyoto
log2kloss C2	log2 transformed kloss value, HeLa02	CCL2
log2kloss C3	log2 transformed kloss value, HeLa03	Kyoto
log2kloss C4	log2 transformed kloss value, HeLa04	Kyoto
log2kloss C6	log2 transformed kloss value, HeLa06	CCL2
log2kloss C7	log2 transformed kloss value, HeLa07	CCL2
log2kloss C8	log2 transformed kloss value, HeLa08	Kyoto
log2kloss C9	log2 transformed kloss value, HeLa09	Kyoto
log2kloss C10	log2 transformed kloss value, HeLa10	Kyoto
log2kloss C12	log2 transformed kloss value, HeLa12	CCL2
log2kloss C13	log2 transformed kloss value, HeLa13	CCL2
log2kloss C14	log2 transformed kloss value, HeLa14	CCL2
Number of peptides	number of peptides used for the protein AS group log2 kloss calculation
GeneID	gene id
Transcript AS group	transcript group id
Protein AS group	protein group id

## Sheet: Table EV1
log2kloss C1	log2kloss C2	log2kloss C3	log2kloss C4	log2kloss C6	log2kloss C7	log2kloss C8	log2kloss C9	log2kloss C10	log2kloss C12	log2kloss C13	log2kloss C14	Number of peptides	GeneID	Transcript AS group	Protein AS group
-4.15631	-4.07106	-3.36081	-3.58593	-2.66412	-3.43504	-4.03614	-3.68739	-3.56221	-3.47831	-3.15882	-2.94579	2	ENSG00000004059	ENST00000000233	ENSP00000000233
-4.2103	-4.72466	-4.25716	-4.27263	-4.57507	-4.27382	-4.26305	-4.21178	-4.15565	-4.36093	-4.36395	-4.37934	3	ENSG00000004059	ENST00000000233/ENST00000415666	ENSP00000000233/ENSP00000412701
-4.18675	-4.78565	-4.12956	-4.35637	-4.88496	-4.8443	-4.41886	-4.48954	-4.15348	-4.42247	-4.7779	-4.78512	1	ENSG00000003056	ENST00000000412/ENST00000536844/ENST00000537621/ENST00000543258	ENSP00000000412/ENSP00000440488/ENSP00000442983/ENSP00000444684
-4.20582	-4.56393	-4.12544	-4.1515	-4.57968	-4.55332	-4.24459	-4.10901	-3.93197	-4.42784	-4.62623	-4.41383	1	ENSG00000003056	ENST00000000412/ENST00000536844/ENST00000541507/ENST00000543159	ENSP00000000412/ENSP00000440488/ENSP00000441030/ENSP00000442100
-3.64864	-2.96502	-4.06777	-4.40359	-4.52078	-4.29649	-3.97607	-4.40338	-4.44088	-4.21662	-4.88441	-3.86866	1	ENSG00000003056	ENST00000000412/ENST00000536844/ENST00000541507/ENST00000543159/ENST00000543258	ENSP00000000412/ENSP00000440488/ENSP00000441030/ENSP00000442100/ENSP00000442983
-4.15646	-4.25976	-4.07283	-4.17387	-4.40845	-4.32405	-4.0637	-3.98143	-4.14945	-3.89039	-4.24129	-4.34947	1	ENSG00000003056	ENST00000000412/ENST00000536844/ENST00000543258/ENST00000544245	ENSP00000000412/ENSP00000439968/ENSP00000440488/ENSP00000442983
-4.58746	-4.82845	-4.56849	-4.70813	-4.70739	-4.58392	-4.58206	-4.60801	-4.71173	-4.52278	-4.52566	-4.5833	1	ENSG00000003056	ENST00000000412/ENST00000537621	ENSP00000000412/ENSP00000444684
-4.40069	-4.81398	-4.53652	-4.57098	-4.72784	-4.69813	-4.62879	-4.43375	-4.33351	-4.55936	-4.58341	-4.58096	15	ENSG00000004478	ENST00000001008	ENSP00000001008
-4.55247	-4.96898	-4.62112	-4.58718	-4.78892	-4.67046	-4.62271	-4.53319	-4.31805	-4.53277	-4.56847	-4.60273	9	ENSG00000004478	ENST00000001008/ENST00000538622	ENSP00000001008/ENSP00000446368
-4.56805	-4.86129	-4.57292	-4.71959	-5.03366	-4.81681	-4.69179	-4.63513	-4.27177	-4.84774	-4.73733	-4.75173	3	ENSG00000004478	ENST00000001008/ENST00000539181	ENSP00000001008/ENSP00000438491
-4.04711	-4.83474	-4.21737	-4.33356	-4.81604	-4.48726	-4.43335	-4.14897	-4.22015	-4.55031	-4.42567	-4.3997	1	ENSG00000004478	ENST00000001008/ENST00000630279	ENSP00000001008/ENSP00000486800
-3.08005	-3.39231	-3.19065	-3.14323	-3.28281	-2.99699	-3.11322	-3.2242	-2.95285	-3.08003	-3.00229	-3.08059	1	ENSG00000001630	ENST00000003100	ENSP00000003100
-4.40393	-4.62895	-4.27471	-4.4606	-4.47463	-4.25514	-4.60657	-4.21479	-4.16782	-4.32819	-4.25212	-4.39915	1	ENSG00000006451	ENST00000005257/ENST00000434466	ENSP00000005257/ENSP00000413227
-4.0193	-4.1119	-3.88386	-4.0056	-4.00648	-3.9955	-3.93285	-4.00721	-4.18827	-3.71267	-3.79165	-3.83153	2	ENSG00000006453	ENST00000005260	ENSP00000005260
-4.49836	-4.65785	-4.5714	-4.43112	-4.48554	-4.56781	-4.4668	-4.38118	-4.71171	-4.41286	-4.44118	-4.54485	1	ENSG00000006625	ENST00000005374/ENST00000275428/ENST00000409144/ENST00000409436/ENST00000440082/ENST00000447901	ENSP00000005374/ENSP00000275428/ENSP00000386610/ENSP00000386686/ENSP00000387809/ENSP00000408015
-4.48854	-4.94916	-4.53663	-4.55454	-4.71723	-4.65281	-4.4896	-4.49662	-4.71686	-4.68292	-4.73776	-4.6024	2	ENSG00000006625	ENST00000005374/ENST00000275428/ENST00000409436/ENST00000426081	ENSP00000005374/ENSP00000275428/ENSP00000386686/ENSP00000390094
-3.66009	-3.28078	-3.67991	-3.65886	-3.4257	-3.45326	-3.72166	-3.35816	-3.72513	-3.56019	-3.48746	-3.85096	1	ENSG00000005175	ENST00000005386/ENST00000380650	ENSP00000005386/ENSP00000370024
-4.17999	-4.55096	-4.11003	-4.09656	-4.23543	-4.28457	-4.20431	-4.13874	-4.00583	-4.2635	-4.1578	-4.18197	4	ENSG00000005175	ENST00000005386/ENST00000380650/ENST00000432584	ENSP00000005386/ENSP00000370024/ENSP00000401823
-3.65509	-3.73468	-3.64077	-3.65711	-3.88713	-3.73277	-3.70279	-3.64362	-3.66591	-3.87343	-3.56069	-3.87721	1	ENSG00000005175	ENST00000005386/ENST00000432584	ENSP00000005386/ENSP00000401823
-3.35822	-3.44808	-3.15661	-3.24783	-3.53043	-3.48427	-3.35777	-3.16798	-3.17578	-3.61104	-3.45588	-3.52096	1	ENSG00000007520	ENST00000007390	ENSP00000007390
-4.35578	-4.73601	-4.78661	-4.6614	-4.61656	-4.33975	-4.53637	-4.81106	-4.50049	-4.28793	-4.31364	-4.32673	1	ENSG00000004779	ENST00000007516/ENST00000562133	ENSP00000007516/ENSP00000454891
-4.56782	-4.4135	-4.29819	-4.54832	-4.11395	-4.16674	-4.54462	-4.44759	-4.4278	-4.04708	-4.11838	-4.36135	1	ENSG00000004779	ENST00000007516/ENST00000567761	ENSP00000007516/ENSP00000461693
-4.13124	-4.42429	-2.40399	-3.71268	-4.38858	-4.2997	-4.10937	-3.59158	-4.18255	-4.345	-4.33843	-4.19079	1	ENSG00000005884	ENST00000007722/ENST00000320031	ENSP00000007722/ENSP00000315190
-4.12277	-4.43461	-4.03142	-4.32498	-4.1771	-4.184	-4.19344	-4.28883	-4.60017	-4.14745	-4.28374	-4.46376	2	ENSG00000010278	ENST00000009180/ENST00000382519	ENSP00000009180/ENSP00000371959
-4.09276	-4.31866	-3.87143	-4.29611	-3.79789	-3.91447	-4.17372	-4.21272	-4.05587	-4.54407	-3.78477	-4.49288	1	ENSG00000010278	ENST00000009180/ENST00000382519/ENST00000610354	ENSP00000009180/ENSP00000371959/ENSP00000478288
-4.60917	-4.97003	-4.6205	-4.58181	-4.87643	-4.71045	-4.60155	-4.5404	-4.24596	-4.63964	-4.64205	-4.65647	2	ENSG00000008988	ENST00000009589/ENST00000518875/ENST00000519606/ENST00000519807/ENST00000521262/ENST00000523936/ENST00000618656	ENSP00000009589/ENSP00000427788/ENSP00000428104/ENSP00000428146/ENSP00000429333/ENSP00000429374/ENSP00000478703
-4.62968	-5.00534	-4.6169	-4.59536	-4.90232	-4.75881	-4.6268	-4.54205	-4.28927	-4.69661	-4.69673	-4.70482	1	ENSG00000008988	ENST00000009589/ENST00000518875/ENST00000519807/ENST00000521262/ENST00000523936/ENST00000618656	ENSP00000009589/ENSP00000427788/ENSP00000428104/ENSP00000428146/ENSP00000429374/ENSP00000478703
-4.73699	-5.11382	-4.75312	-4.75767	-5.00245	-4.86011	-4.74309	-4.72196	-4.38889	-4.77471	-4.74024	-4.79392	1	ENSG00000008988	ENST00000009589/ENST00000519807/ENST00000520627/ENST00000521262/ENST00000524349/ENST00000618656	ENSP00000009589/ENSP00000427788/ENSP00000427860/ENSP00000429049/ENSP00000429374/ENSP00000478703
-4.42477	-4.54759	-4.4417	-4.48933	-4.57076	-4.32639	-4.37469	-4.32595	-4.29792	-4.20967	-4.29824	-4.35306	1	ENSG00000008394	ENST00000010404/ENST00000396209/ENST00000396210/ENST00000536371/ENST00000540126	ENSP00000010404/ENSP00000379512/ENSP00000379513/ENSP00000442557/ENSP00000442970
-4.84606	-5.02476	-5.58748	-4.76323	-5.00268	-4.98439	-4.73434	-4.66327	-4.5603	-4.87709	-4.84007	-4.76962	1	ENSG00000008394	ENST00000010404/ENST00000396209/ENST00000396210/ENST00000536371/ENST00000540126/ENST00000543076	ENSP00000010404/ENSP00000379512/ENSP00000379513/ENSP00000442557/ENSP00000442767/ENSP00000442970
-4.62355	-4.91105	-4.59207	-4.62523	-4.86316	-4.8197	-4.67153	-4.61614	-4.73361	-4.71536	-4.77102	-4.80811	1	ENSG00000008282	ENST00000011473/ENST00000455385/ENST00000470347/ENST00000634737	ENSP00000011473/ENSP00000388336/ENSP00000419070/ENSP00000489167
-4.03486	-3.60943	-3.81175	-3.7165	-2.42598	-3.7848	-4.11104	-4.60007	-4.35136	-4.03351	-3.47044	-3.4067	1	ENSG00000010017	ENST00000011619	ENSP00000011619
-4.00079	-4.0494	-4.41781	-4.75214	-4.21395	-4.14015	-4.23964	-4.84172	-4.3647	-4.09648	-4.2015	-4.15531	1	ENSG00000011478	ENST00000012049/ENST00000366382/ENST00000591606	ENSP00000012049/ENSP00000387944/ENSP00000467813
-4.51696	-4.78965	-4.39678	-4.49495	-4.7201	-4.55271	-4.43901	-4.3506	-4.4978	-4.49497	-4.50593	-4.52305	4	ENSG00000011485	ENST00000012443/ENST00000391919/ENST00000478046	ENSP00000012443/ENSP00000375786/ENSP00000434329
-4.46542	-4.60847	-4.40155	-4.33793	-4.48977	-4.39176	-4.35579	-4.19304	-4.5179	-4.30158	-4.33884	-4.37854	4	ENSG00000011485	ENST00000012443/ENST00000478046	ENSP00000012443/ENSP00000434329
-4.75238	-5.00621	-4.71184	-4.78497	-4.84376	-4.68565	-4.74372	-4.67443	-4.72786	-4.6034	-4.66679	-4.64608	1	ENSG00000239672	ENST00000013034/ENST00000336097/ENST00000393196	ENSP00000013034/ENSP00000337060/ENSP00000376892
-4.52271	-4.5275	-3.64783	-4.21489	-4.15319	-4.07425	-4.33653	-4.08476	-4.35269	-4.34384	-4.22712	-4.32132	1	ENSG00000012963	ENST00000013070	ENSP00000013070
-4.27541	-4.95327	-4.38242	-4.44573	-4.70432	-4.78199	-4.76163	-4.8549	-4.44518	-4.55497	-4.66848	-4.42678	1	ENSG00000012963	ENST00000013070/ENST00000555329	ENSP00000013070/ENSP00000452488
-3.87215	-3.98692	-3.98395	-4.10723	-3.92771	-3.94353	-4.14854	-4.04065	-4.44523	-3.83459	-3.99944	-4.28005	1	ENSG00000013588	ENST00000014914	ENSP00000014914
-3.77452	-3.37333	-3.52188	-3.87093	-3.28625	-3.4782	-3.83923	-3.80005	-3.19012	-3.34494	-3.22056	-3.58203	1	ENSG00000013588	ENST00000014914/ENST00000534831	ENSP00000014914/ENSP00000441627
-3.97708	-3.78432	-4.08016	-4.14716	-3.91918	-3.88608	-3.96779	-4.04896	-4.371	-3.9564	-3.76443	-4.27808	1	ENSG00000013588	ENST00000014914/ENST00000540125	ENSP00000014914/ENSP00000439430
-3.77954	-4.15559	-4.04341	-4.07703	-4.13513	-4.05921	-3.86282	-4.04962	-4.17382	-3.99667	-3.9584	-4.03305	6	ENSG00000013583	ENST00000014930	ENSP00000014930
-1.99732	-2.53526	-2.44507	-2.3278	-2.64736	-2.45766	-2.05548	-2.22632	-1.89333	-2.04736	-2.35729	-1.93304	1	ENSG00000014919	ENST00000016171/ENST00000370483	ENSP00000016171/ENSP00000359514
-3.18723	-3.22868	-3.25834	-3.11638	-2.99504	-3.01009	-3.09419	-2.88858	-3.12529	-3.11018	-2.97871	-3.20372	1	ENSG00000068438	ENST00000019019/ENST00000348411	ENSP00000019019/ENSP00000326948
-4.68985	-5.19825	-4.50272	-4.56897	-5.09104	-4.80111	-4.71312	-4.59501	-4.74146	-4.77323	-4.80402	-4.80113	3	ENSG00000078668	ENST00000022615	ENSP00000022615
-4.69571	-5.1849	-4.54499	-4.59489	-5.10408	-4.90058	-4.72265	-4.56792	-4.49465	-4.8565	-4.87713	-4.96418	3	ENSG00000078668	ENST00000022615/ENST00000518563/ENST00000520115/ENST00000522572	ENSP00000022615/ENSP00000428029/ENSP00000428519/ENSP00000428977
-3.04992	-2.8437	-2.95266	-3.13251	-2.48574	-2.50383	-3.07829	-2.80153	-3.00992	-2.75354	-2.64325	-2.77731	1	ENSG00000022277	ENST00000023939/ENST00000357348	ENSP00000023939/ENSP00000349906
-3.35536	-3.2746	-3.21587	-3.45847	-3.2136	-3.20906	-3.32445	-3.27433	-3.33669	-3.30123	-3.18698	-3.2371	2	ENSG00000022277	ENST00000023939/ENST00000357348/ENST00000395881/ENST00000449062	ENSP00000023939/ENSP00000349906/ENSP00000379220/ENSP00000400322
-3.34799	-3.07062	-3.17224	-3.34306	-3.14636	-3.07128	-3.28125	-3.2834	-3.38382	-3.18486	-3.10748	-3.1603	2	ENSG00000022277	ENST00000023939/ENST00000357348/ENST00000449062	ENSP00000023939/ENSP00000349906/ENSP00000400322
-4.34956	-4.51663	-4.24538	-4.35142	-4.28759	-4.20563	-4.41972	-4.22423	-4.16951	-4.1964	-4.22052	-4.24046	15	ENSG00000023734	ENST00000025399/ENST00000419869	ENSP00000025399/ENSP00000392270
-4.28098	-4.34116	-4.03498	-4.23315	-4.40049	-4.21406	-4.34185	-4.09499	-4.06963	-4.11609	-4.16888	-4.17946	5	ENSG00000023734	ENST00000025399/ENST00000419869/ENST00000538718	ENSP00000025399/ENSP00000392270/ENSP00000445814
-4.30311	-4.63149	-4.34928	-4.37444	-4.95434	-4.46223	-4.36234	-4.33608	-4.36201	-4.53733	-4.39749	-4.55348	3	ENSG00000031823	ENST00000034275/ENST00000340578/ENST00000439268/ENST00000587479/ENST00000591092	ENSP00000034275/ENSP00000341483/ENSP00000404837/ENSP00000464774/ENSP00000465085
-4.59574	-5.10661	-4.36565	-4.43028	-4.96158	-5.70138	-4.68868	-4.43628	-4.39473	-5.24407	-5.11891	-5.05621	1	ENSG00000031823	ENST00000034275/ENST00000340578/ENST00000439268/ENST00000591092/ENST00000591736	ENSP00000034275/ENSP00000341483/ENSP00000404837/ENSP00000465085/ENSP00000466761
-2.68246	-3.06944	-2.42699	-2.81197	-2.89365	-2.54107	-2.50552	-2.71685	-3.18469	-2.25102	-2.45569	-2.36691	1	ENSG00000034713	ENST00000037243/ENST00000565057	ENSP00000037243/ENSP00000456773
-4.66082	-5.69638	-4.85977	-4.55341	-6.17205	-4.83962	-3.81789	-4.81551	-5.38825	-4.95322	-5.33529	-5.27399	1	ENSG00000035141	ENST00000037869/ENST00000430566/ENST00000438759	ENSP00000037869/ENSP00000390840/ENSP00000397269
-4.40659	-4.83711	-4.64815	-5.05583	-5.07388	-4.88945	-4.71519	-4.78993	-4.65683	-4.96829	-4.46491	-4.91995	1	ENSG00000052841	ENST00000039989/ENST00000299240/ENST00000525029	ENSP00000039989/ENSP00000299240/ENSP00000473320
-4.49259	-4.55466	-4.58528	-4.53382	-4.18776	-4.63506	-4.4035	-4.58758	-4.68241	-4.26889	-4.49354	-4.36813	1	ENSG00000037757	ENST00000040663	ENSP00000040663
-4.40182	-4.6496	-4.37853	-4.68079	-4.31887	-4.02517	-4.44332	-4.53737	-4.48879	-4.24636	-4.25614	-4.35796	5	ENSG00000037757	ENST00000040663/ENST00000319545	ENSP00000040663/ENSP00000314871
-4.03431	-4.04211	-3.86073	-3.9883	-3.90577	-3.65498	-4.1143	-3.99878	-4.19507	-3.79116	-3.93617	-3.84555	2	ENSG00000038219	ENST00000040738	ENSP00000040738
-3.46004	-3.67107	-3.40829	-3.58385	-3.98168	-3.48821	-2.9501	-3.75778	-3.61785	-3.45037	-3.54216	-3.77134	1	ENSG00000047932	ENST00000052569	ENSP00000052569
-2.42814	-2.96914	-2.80184	-2.5781	-2.78573	-1.99275	-2.48054	-2.25015	-2.41626	-2.54784	-2.27113	-2.53009	1	ENSG00000030582	ENST00000053867/ENST00000586242/ENST00000586443/ENST00000589265	ENSP00000053867/ENSP00000465673/ENSP00000467616/ENSP00000467837
-1.78907	-1.32945	-1.44819	-1.83684	-1.72898	-1.7698	-2.45155	-1.51053	-0.451236	-1.91319	-1.74442	-1.57665	1	ENSG00000030582	ENST00000053867/ENST00000589265	ENSP00000053867/ENSP00000467616
-4.67779	-5.02907	-4.91962	-4.9445	-4.99237	-4.76032	-4.65502	-5.00326	-5.41812	-4.87403	-4.56827	-4.86145	11	ENSG00000049449	ENST00000054950	ENSP00000054950
-4.80226	-4.7563	-5.05908	-4.93393	-4.85588	-4.79483	-4.65739	-5.0918	-5.42764	-4.75532	-4.78227	-4.73723	2	ENSG00000049449	ENST00000054950/ENST00000530348	ENSP00000054950/ENSP00000436482
-4.54174	-4.59781	-4.66508	-4.71507	-4.47096	-4.41022	-4.64122	-4.54914	-4.71854	-4.35107	-4.45515	-4.3185	3	ENSG00000049541	ENST00000055077/ENST00000352131	ENSP00000055077/ENSP00000275627
-4.62028	-4.50663	-4.84413	-4.7671	-4.46772	-4.28093	-4.71773	-4.70854	-4.90023	-4.30367	-4.40675	-4.29318	1	ENSG00000049541	ENST00000055077/ENST00000352131/ENST00000463194/ENST00000480432/ENST00000491206/ENST00000494019	ENSP00000055077/ENSP00000275627/ENSP00000418899/ENSP00000419341/ENSP00000419827/ENSP00000420731
-4.84156	-4.97818	-5.08689	-5.0298	-4.60409	-4.79506	-5.01085	-4.93798	-5.22285	-4.6801	-4.61105	-4.63486	1	ENSG00000049541	ENST00000055077/ENST00000352131/ENST00000463194/ENST00000480432/ENST00000494019	ENSP00000055077/ENSP00000275627/ENSP00000418899/ENSP00000419341/ENSP00000419827
-3.33983	-3.95495	-3.49954	-3.8774	-3.61917	-3.75284	-3.8569	-3.71368	-4.0097	-3.75575	-4.0023	-3.64443	1	ENSG00000049541	ENST00000055077/ENST00000352131/ENST00000485545/ENST00000497430	ENSP00000055077/ENSP00000275627/ENSP00000419320/ENSP00000420404
-4.28901	-4.0621	-4.27158	-4.41993	-4.07909	-4.04274	-4.20604	-4.16129	-4.42015	-3.96774	-4.16745	-4.00397	3	ENSG00000049541	ENST00000055077/ENST00000352131/ENST00000497430	ENSP00000055077/ENSP00000275627/ENSP00000420404
-3.70057	-3.89712	-3.67766	-3.66191	-3.84955	-3.70583	-3.64727	-3.64109	-3.83121	-3.63258	-3.78859	-3.78475	1	ENSG00000004897	ENST00000066544/ENST00000527547/ENST00000531206/ENST00000571643	ENSP00000066544/ENSP00000434614/ENSP00000437339/ENSP00000460279
-3.85394	-3.79451	-3.8908	-3.89319	-3.81325	-3.51278	-3.87453	-3.87651	-3.95366	-3.81078	-3.6279	-4.02477	1	ENSG00000088256	ENST00000078429/ENST00000587636	ENSP00000078429/ENSP00000465935
-4.3677	-4.42047	-4.39704	-4.32426	-4.26567	-4.17974	-4.34031	-4.23816	-4.37448	-4.17277	-4.18063	-4.20415	1	ENSG00000088256	ENST00000078429/ENST00000587636/ENST00000588401	ENSP00000078429/ENSP00000465935/ENSP00000479797
-4.47614	-4.37407	-4.17767	-4.26727	-4.69131	-4.53656	-4.16092	-4.06639	-4.28477	-4.59388	-4.48658	-4.83587	1	ENSG00000061273	ENST00000080059/ENST00000354334	ENSP00000080059/ENSP00000351326
-3.66207	-3.82236	-3.86911	-3.73243	-3.83712	-3.64439	-3.86852	-3.67352	-3.81941	-3.57153	-3.62118	-3.57782	1	ENSG00000061794	ENST00000081029	ENSP00000081029
-3.31368	-3.19034	-3.05139	-3.3154	-3.0521	-2.87304	-3.4556	-3.19946	-3.32376	-2.76778	-2.77626	-2.85972	1	ENSG00000061794	ENST00000081029/ENST00000538315	ENSP00000081029/ENSP00000445390
-4.67004	-4.80229	-4.5543	-4.61372	-4.78492	-4.68091	-4.61982	-4.63128	-4.37847	-4.59463	-4.56776	-4.58008	2	ENSG00000063177	ENST00000084795/ENST00000546623/ENST00000547897/ENST00000549273/ENST00000549920/ENST00000550645/ENST00000550973/ENST00000552588	ENSP00000084795/ENSP00000446634/ENSP00000447001/ENSP00000447894/ENSP00000448899/ENSP00000449204/ENSP00000449610/ENSP00000470988
-4.52221	-4.79371	-4.40433	-4.5376	-4.81926	-4.57609	-4.5399	-4.47126	-4.23439	-4.52418	-4.5877	-4.63382	3	ENSG00000063177	ENST00000084795/ENST00000546623/ENST00000547897/ENST00000549273/ENST00000549920/ENST00000550645/ENST00000552588	ENSP00000084795/ENSP00000446634/ENSP00000447001/ENSP00000448899/ENSP00000449204/ENSP00000449610/ENSP00000470988
-4.63373	-4.86643	-4.51905	-4.65053	-4.72257	-4.57988	-4.6586	-4.54094	-4.38977	-4.56858	-4.58142	-4.72564	2	ENSG00000063177	ENST00000084795/ENST00000546623/ENST00000549273/ENST00000549920/ENST00000550973/ENST00000552588	ENSP00000084795/ENSP00000446634/ENSP00000447001/ENSP00000447894/ENSP00000449204/ENSP00000449610
-4.57308	-4.793	-4.45153	-4.59434	-4.74501	-4.70925	-4.52221	-4.55045	-4.18303	-4.4378	-4.70051	-4.58755	1	ENSG00000063177	ENST00000084795/ENST00000546623/ENST00000549920/ENST00000550645/ENST00000550973/ENST00000552588	ENSP00000084795/ENSP00000446634/ENSP00000447001/ENSP00000447894/ENSP00000448899/ENSP00000449204
-4.30544	-4.39393	-4.13723	-4.2716	-4.48991	-4.39523	-4.30246	-4.27481	-3.92099	-4.19214	-4.23873	-4.20353	1	ENSG00000063177	ENST00000084795/ENST00000547897/ENST00000549273/ENST00000549370/ENST00000549920/ENST00000550645	ENSP00000084795/ENSP00000447001/ENSP00000448899/ENSP00000449067/ENSP00000449610/ENSP00000470988
-4.6262	-5.05709	-4.77261	-4.8013	-4.70567	-4.78747	-4.46908	-4.7445	-5.12053	-4.64044	-4.59401	-8.65931	2	ENSG00000063245	ENST00000085079/ENST00000411543	ENSP00000085079/ENSP00000406209
-3.02565	-3.99611	-3.89144	-2.86726	-2.4632	-3.92365	-3.9822	-2.93459	-4.27018	-2.85932	-2.83004	-2.18102	2	ENSG00000069998	ENST00000155674/ENST00000336737/ENST00000399852	ENSP00000155674/ENSP00000337358/ENSP00000382745
-3.88374	-4.06045	-4.34284	-4.11496	-4.12065	-4.06905	-3.99786	-3.89823	-4.01596	-4.08652	-4.14373	-4.281	5	ENSG00000068394	ENST00000156109	ENSP00000156109
-4.41347	-4.2795	-4.38734	-4.30812	-4.2865	-4.08411	-4.16029	-4.25671	-4.49149	-4.17629	-4.14922	-4.11644	3	ENSG00000021776	ENST00000156471	ENSP00000156471
-4.17231	-4.17449	-4.27704	-4.48527	-4.33208	-4.61183	-4.19314	-4.0689	-4.13028	-4.65203	-4.19284	-4.64056	2	ENSG00000021776	ENST00000156471/ENST00000543879	ENSP00000156471/ENSP00000445700
-4.0029	-4.37912	-4.08409	-4.08875	-4.17025	-4.1249	-3.74136	-3.76171	-3.82462	-4.38741	-4.33846	-4.27861	1	ENSG00000071655	ENST00000156825/ENST00000434436/ENST00000590550	ENSP00000156825/ENSP00000412302/ENSP00000464718
-4.20185	-4.14521	-4.34449	-4.07562	-4.06804	-4.02894	-3.97294	-4.05707	-4.2669	-4.11586	-4.11952	-4.07435	2	ENSG00000071655	ENST00000156825/ENST00000434436/ENST00000590550/ENST00000592012/ENST00000592361	ENSP00000156825/ENSP00000412302/ENSP00000464718/ENSP00000466670/ENSP00000477547
-4.7447	-5.01986	-4.49163	-4.51783	-4.88479	-4.76319	-4.53091	-4.50057	-4.55032	-4.55372	-4.52317	-4.6539	2	ENSG00000013275	ENST00000157812	ENSP00000157812
-4.43876	-4.79857	-4.21977	-4.16928	-4.76426	-4.53645	-4.31697	-4.22034	-4.25583	-4.3973	-4.45035	-4.46645	13	ENSG00000013275	ENST00000157812/ENST00000455878	ENSP00000157812/ENSP00000413869
-4.17333	-3.78389	-4.14682	-4.02724	-3.76222	-3.81794	-3.93787	-3.80263	-4.03395	-3.78383	-3.73608	-3.79278	1	ENSG00000071859	ENST00000158526/ENST00000393600	ENSP00000158526/ENSP00000377225
-3.70212	-3.43372	-3.67733	-3.43126	-3.53533	-3.43805	-3.7857	-3.51246	-3.25899	-3.19088	-3.09233	-3.3574	4	ENSG00000050820	ENST00000162330/ENST00000393420/ENST00000393422/ENST00000420641/ENST00000538440	ENSP00000162330/ENSP00000377072/ENSP00000377074/ENSP00000392708/ENSP00000443841
-4.52956	-4.60263	-4.50025	-4.75751	-4.45726	-4.29557	-4.43347	-4.81361	-4.60774	-4.3741	-4.33183	-4.40467	10	ENSG00000071539	ENST00000166345	ENSP00000166345
-4.35846	-4.28774	-4.0881	-4.42114	-4.16752	-4.11121	-4.31469	-4.35664	-4.33497	-4.18631	-4.07941	-4.18293	6	ENSG00000071539	ENST00000166345/ENST00000513435	ENSP00000166345/ENSP00000427528
-3.88291	-3.90417	-3.71726	-4.13862	-4.04178	-4.00146	-3.8604	-4.1007	-4.28545	-4.16342	-3.79244	-4.15922	6	ENSG00000072682	ENST00000166534/ENST00000360568/ENST00000379086/ENST00000401867	ENSP00000166534/ENSP00000353772/ENSP00000368379/ENSP00000384999
-4.70826	-5.04666	-4.78704	-4.7781	-4.8293	-4.78169	-4.69802	-4.70494	-4.70897	-4.72573	-4.68956	-4.79143	2	ENSG00000072506	ENST00000168216	ENSP00000168216
-4.76974	-4.94853	-4.80243	-4.807	-4.9057	-4.682	-4.75088	-4.78913	-4.7863	-4.67685	-4.65265	-4.74689	9	ENSG00000072506	ENST00000168216/ENST00000375298/ENST00000375304	ENSP00000168216/ENSP00000364447/ENSP00000364453
-4.43868	-4.81454	-4.66643	-4.59668	-4.7549	-4.629	-4.45734	-4.48934	-4.48499	-4.4977	-4.55506	-4.646	3	ENSG00000072506	ENST00000168216/ENST00000375304	ENSP00000168216/ENSP00000364453
-3.35135	-3.13462	-3.33193	-3.34844	-2.47081	-2.61452	-3.367	-3.18844	-3.33873	-2.71014	-2.48861	-2.6675	1	ENSG00000075975	ENST00000170447/ENST00000411987	ENSP00000170447/ENSP00000396340
-4.68632	-4.79121	-4.92012	-4.92545	-4.89744	-4.86439	-4.71566	-4.88796	-4.86888	-4.79754	-4.87387	-4.80238	3	ENSG00000066583	ENST00000173527	ENSP00000173527
-4.12324	-4.03187	-4.11547	-4.01217	-4.05401	-3.95868	-3.94893	-3.95182	-3.91609	-4.00478	-3.97479	-3.98585	5	ENSG00000074071	ENST00000177742/ENST00000397375	ENSP00000177742/ENSP00000380531
-3.92551	-4.10579	-4.15132	-3.88066	-3.69575	-4.11685	-3.94049	-3.89528	-3.69583	-3.61873	-3.71295	-3.59366	2	ENSG00000078237	ENST00000179259	ENSP00000179259
-3.27113	-3.57756	-3.69852	-3.59277	-3.44824	-3.25325	-3.67293	-3.56112	-4.15632	-3.26067	-3.2765	-3.72094	1	ENSG00000065518	ENST00000184266/ENST00000485064	ENSP00000184266/ENSP00000419578
-4.12102	-4.39992	-4.14552	-4.1244	-4.2941	-4.1371	-4.12891	-4.12584	-4.11996	-4.14561	-4.19464	-4.06742	2	ENSG00000068097	ENST00000184956	ENSP00000184956
-4.82328	-4.94513	-4.86362	-4.82584	-5.17592	-5.05667	-4.76657	-4.83752	-4.51585	-4.74369	-4.97266	-4.89602	3	ENSG00000075415	ENST00000188376/ENST00000401722/ENST00000547534/ENST00000548847/ENST00000549338/ENST00000550695/ENST00000551917/ENST00000552981	ENSP00000188376/ENSP00000383898/ENSP00000447310/ENSP00000447740/ENSP00000448708/ENSP00000449166/ENSP00000449479/ENSP00000449793
-4.68759	-5.01331	-4.72681	-4.75317	-5.06759	-4.96991	-4.72416	-4.68974	-4.57635	-4.80693	-4.91964	-4.86698	1	ENSG00000075415	ENST00000188376/ENST00000401722/ENST00000547534/ENST00000548847/ENST00000549338/ENST00000552981	ENSP00000188376/ENSP00000383898/ENSP00000447740/ENSP00000448708/ENSP00000449166/ENSP00000449793
-4.71042	-5.12599	-4.73839	-4.80973	-5.1293	-5.00283	-4.71196	-4.72812	-4.60109	-4.85285	-4.93597	-4.90006	5	ENSG00000075415	ENST00000188376/ENST00000401722/ENST00000548847/ENST00000549338/ENST00000551917/ENST00000552981	ENSP00000188376/ENSP00000383898/ENSP00000447310/ENSP00000447740/ENSP00000448708/ENSP00000449166
-4.81078	-5.42452	-4.70888	-4.97982	-5.30502	-5.21102	-4.63809	-4.73835	-4.61552	-4.99336	-5.1823	-5.07476	2	ENSG00000075415	ENST00000188376/ENST00000401722/ENST00000549338/ENST00000551917/ENST00000552981	ENSP00000188376/ENSP00000383898/ENSP00000447310/ENSP00000447740/ENSP00000448708
-2.887	-2.8189	-3.14454	-3.22463	-3.41691	-2.84671	-3.10634	-2.75343	-3.04362	-3.67685	-3.13012	-3.16556	1	ENSG00000077150	ENST00000189444/ENST00000369966	ENSP00000189444/ENSP00000358983
-3.76358	-4.19216	-4.14428	-4.09579	-4.05645	-3.88112	-3.77274	-4.02547	-4.15074	-3.64228	-3.87527	-3.79504	2	ENSG00000064601	ENST00000191018/ENST00000354880/ENST00000372459/ENST00000372484	ENSP00000191018/ENSP00000346952/ENSP00000361537/ENSP00000361562
-4.0047	-4.6224	-4.46064	-4.20448	-4.25498	-3.68825	-3.76478	-4.57132	-4.93926	-3.67068	-3.98318	-4.22063	1	ENSG00000064601	ENST00000191018/ENST00000354880/ENST00000372459/ENST00000372484/ENST00000419493	ENSP00000191018/ENSP00000346952/ENSP00000361537/ENSP00000361562/ENSP00000408533
-4.85253	-5.53446	-5.00744	-5.08646	-5.35552	-5.19864	-4.9046	-5.08984	-5.52377	-5.15842	-5.24452	-5.19504	1	ENSG00000065060	ENST00000192788	ENSP00000192788
-3.66456	-4.13746	-4.17829	-4.15016	-4.43507	-4.25698	-4.19904	-4.157	-4.04681	-4.42282	-4.14336	-4.4771	1	ENSG00000072110	ENST00000193403	ENSP00000193403
-4.91779	-4.20002	-4.82656	-4.78106	-4.41292	-4.39761	-4.66817	-4.45546	-4.68345	-4.49948	-4.31845	-4.6139	5	ENSG00000072110	ENST00000193403/ENST00000394419/ENST00000438964	ENSP00000193403/ENSP00000377941/ENSP00000414272
-4.69026	-4.40965	-4.64788	-4.64521	-4.64994	-4.56902	-4.66457	-4.49094	-4.34331	-4.77046	-4.4967	-4.81797	2	ENSG00000072110	ENST00000193403/ENST00000394419/ENST00000438964/ENST00000553290	ENSP00000193403/ENSP00000377941/ENSP00000414272/ENSP00000450625
-4.4696	-4.15433	-4.31113	-4.39107	-4.37971	-4.3999	-4.51269	-4.26233	-4.3208	-4.39729	-4.25732	-4.63003	3	ENSG00000072110	ENST00000193403/ENST00000394419/ENST00000438964/ENST00000553290/ENST00000555075	ENSP00000193403/ENSP00000377941/ENSP00000414272/ENSP00000450625/ENSP00000452254
-4.69233	-4.28227	-4.54509	-4.46569	-4.59145	-4.54402	-4.54121	-4.447	-4.4642	-4.67292	-4.49687	-4.80803	2	ENSG00000072110	ENST00000193403/ENST00000394419/ENST00000438964/ENST00000553370/ENST00000555616	ENSP00000193403/ENSP00000377941/ENSP00000414272/ENSP00000450903/ENSP00000450925
-5.93759	-4.65569	-5.31614	-5.38443	-5.02428	-4.95862	-5.19643	-5.91209	-5.4012	-5.03554	-5.14281	-5.14789	1	ENSG00000072110	ENST00000193403/ENST00000394419/ENST00000438964/ENST00000555075	ENSP00000193403/ENSP00000377941/ENSP00000414272/ENSP00000452254
-4.29344	-4.11091	-4.3158	-4.17182	-4.21307	-4.26856	-4.2719	-4.37358	-4.29929	-4.38022	-4.19163	-4.44256	4	ENSG00000072110	ENST00000193403/ENST00000394419/ENST00000438964/ENST00000555616	ENSP00000193403/ENSP00000377941/ENSP00000414272/ENSP00000450903
-4.61508	-5.12313	-4.55009	-4.73321	-5.22968	-4.84038	-4.73186	-4.52228	-5.04299	-5.12427	-4.86986	-4.88736	1	ENSG00000081870	ENST00000194214/ENST00000371377/ENST00000371378	ENSP00000194214/ENSP00000360428/ENSP00000360429
-4.18697	-4.04653	-4.08356	-4.22937	-3.89501	-3.92993	-4.1335	-4.19526	-4.12131	-3.84334	-3.94017	-3.86833	8	ENSG00000083444	ENST00000196061	ENSP00000196061
-3.82249	-3.85494	-3.92854	-4.01415	-3.77188	-3.75812	-3.95979	-4.09087	-4.16692	-3.70624	-3.8595	-3.65589	1	ENSG00000083444	ENST00000196061/ENST00000429000	ENSP00000196061/ENSP00000405372
-3.98679	-3.87546	-3.71158	-3.9119	-3.44826	-3.72486	-3.91819	-4.01796	-3.90456	-3.64924	-3.79395	-3.69408	3	ENSG00000083444	ENST00000196061/ENST00000429000/ENST00000449038	ENSP00000196061/ENSP00000405372/ENSP00000414443
-4.71799	-5.02573	-5.11767	-5.28268	-4.83144	-4.8036	-4.81582	-5.193	-5.28983	-4.85305	-4.73828	-4.85755	6	ENSG00000083720	ENST00000196371	ENSP00000196371
-4.85539	-5.16579	-5.08596	-5.22671	-5.11917	-5.00012	-4.70653	-4.91672	-5.26393	-4.97413	-5.00858	-5.02635	4	ENSG00000083720	ENST00000196371/ENST00000509987	ENSP00000196371/ENSP00000425348
-4.75579	-5.08206	-5.00577	-4.97235	-5.07051	-4.97727	-4.6146	-4.8996	-5.15775	-4.81538	-4.8631	-4.86727	4	ENSG00000083720	ENST00000196371/ENST00000509987/ENST00000510634	ENSP00000196371/ENSP00000423144/ENSP00000425348
-4.61976	-4.82177	-4.50157	-4.58539	-4.75755	-4.60362	-4.59836	-4.54939	-4.24088	-4.54904	-4.53978	-4.5633	9	ENSG00000083845	ENST00000196551/ENST00000596314/ENST00000598098/ENST00000601521	ENSP00000196551/ENSP00000470114/ENSP00000470660/ENSP00000471185
-4.44714	-4.62677	-4.32683	-4.45455	-4.54388	-4.52211	-4.41949	-4.40178	-4.03187	-4.35884	-4.43495	-4.34011	3	ENSG00000083845	ENST00000196551/ENST00000596314/ENST00000601521	ENSP00000196551/ENSP00000470114/ENSP00000471185
-4.07978	-4.31088	-4.04573	-3.98241	-4.18059	-4.0671	-4.01394	-4.01616	-3.92364	-4.14228	-4.12945	-4.16484	7	ENSG00000085872	ENST00000198939/ENST00000546361	ENSP00000198939/ENSP00000439856
-4.00137	-4.30872	-3.98944	-3.77506	-3.86402	-3.81814	-4.22436	-3.6902	-3.49916	-3.97585	-3.83655	-4.21152	1	ENSG00000086189	ENST00000199320	ENSP00000199320
-3.94242	-4.04478	-3.97723	-3.85562	-4.09543	-3.85724	-3.90634	-3.71651	-3.56867	-3.94945	-3.86926	-3.89768	2	ENSG00000086189	ENST00000199320/ENST00000506390	ENSP00000199320/ENSP00000421754
-4.21893	-4.47084	-4.08137	-3.99158	-4.18044	-4.12469	-4.12147	-3.79632	-3.75819	-4.12935	-4.0202	-4.10735	3	ENSG00000086189	ENST00000199320/ENST00000506390/ENST00000514911	ENSP00000199320/ENSP00000421754/ENSP00000427193
-3.81877	-4.45975	-3.91693	-4.01836	-4.30147	-4.09017	-3.83007	-3.98169	-3.9867	-3.88425	-4.02151	-4.03759	1	ENSG00000086289	ENST00000199448	ENSP00000199448
-3.62539	-4.23273	-3.11724	-3.57652	-2.71543	-3.48573	-3.53551	-3.35268	-3.09005	-2.72588	-3.42432	-3.9723	1	ENSG00000086289	ENST00000199448/ENST00000423717	ENSP00000199448/ENSP00000409211
-3.4604	-4.61471	-3.72056	-3.56536	-4.43027	-4.34492	-3.64358	-3.56484	-3.61564	-3.92863	-4.09442	-4.19882	1	ENSG00000086504	ENST00000199706/ENST00000389675	ENSP00000199706/ENSP00000374326
-3.63817	-4.24939	-4.06854	-3.56726	-4.33829	-4.23697	-3.48144	-3.67651	-3.73525	-4.13078	-4.19126	-4.16556	4	ENSG00000086504	ENST00000199706/ENST00000389675/ENST00000447696/ENST00000450882	ENSP00000199706/ENSP00000374326/ENSP00000390399/ENSP00000395305
-3.59753	-3.92124	-3.87179	-3.70352	-3.85724	-3.7336	-3.74903	-3.72989	-3.95044	-3.79422	-3.77259	-3.71088	4	ENSG00000086589	ENST00000199814	ENSP00000199814
-4.24174	-4.49848	-4.01597	-4.02224	-4.49486	-4.36114	-4.09905	-3.9192	-4.07199	-4.26143	-4.28055	-4.32534	2	ENSG00000086827	ENST00000200135/ENST00000535142	ENSP00000200135/ENSP00000440879
-3.91517	-4.2415	-3.77371	-3.86075	-4.15713	-4.05417	-3.87209	-3.77097	-3.75168	-4.08046	-4.00489	-4.08987	4	ENSG00000087077	ENST00000200457	ENSP00000200457
-3.85743	-4.14654	-3.75468	-3.8167	-3.96454	-3.8543	-3.91634	-3.77219	-3.73273	-3.88098	-3.86217	-4.00504	1	ENSG00000087077	ENST00000200457/ENST00000429658	ENSP00000200457/ENSP00000389194
-3.6344	-3.90781	-3.34818	-3.56252	-3.98012	-3.84255	-3.58219	-3.43947	-3.44753	-3.82126	-3.71813	-3.93712	2	ENSG00000087077	ENST00000200457/ENST00000429658/ENST00000629911	ENSP00000200457/ENSP00000389194/ENSP00000486847
-3.56154	-3.99808	-3.28676	-3.63515	-3.95258	-3.87126	-3.63632	-3.50154	-3.43749	-3.74651	-3.79981	-3.93935	3	ENSG00000087077	ENST00000200457/ENST00000629911	ENSP00000200457/ENSP00000486847
-4.47279	-4.64382	-4.62379	-4.67427	-4.54707	-4.39489	-4.46199	-4.58223	-4.76643	-4.24771	-4.35732	-4.39983	2	ENSG00000005893	ENST00000200639/ENST00000371335/ENST00000434600	ENSP00000200639/ENSP00000360386/ENSP00000408411
-4.18448	-4.44129	-4.19634	-4.3613	-4.20373	-4.062	-4.19144	-4.17657	-4.20156	-4.06005	-4.12031	-4.15919	2	ENSG00000005893	ENST00000200639/ENST00000371335/ENST00000434600/ENST00000486593	ENSP00000200639/ENSP00000360386/ENSP00000408411/ENSP00000431526
-3.94152	-3.39159	-3.86626	-3.92317	-3.37056	-3.20462	-3.85273	-4.03563	-4.13144	-3.67858	-3.47746	-3.41831	1	ENSG00000088356	ENST00000202017	ENSP00000202017
-5.22346	-4.26392	-5.25803	-5.35069	-4.49891	-4.38839	-5.30154	-4.98425	-5.83136	-4.68651	-4.38617	-4.92306	1	ENSG00000088367	ENST00000202028/ENST00000338074/ENST00000373941/ENST00000373945/ENST00000406771/ENST00000430276/ENST00000441639/ENST00000628415	ENSP00000202028/ENSP00000337168/ENSP00000363052/ENSP00000363056/ENSP00000385244/ENSP00000399214/ENSP00000404341/ENSP00000487049
-4.41536	-4.75832	-4.41033	-4.41237	-4.62077	-4.56551	-4.42304	-4.33077	-4.08687	-4.49626	-4.44439	-4.48924	12	ENSG00000089009	ENST00000202773/ENST00000424576	ENSP00000202773/ENSP00000403172
-4.52505	-4.88886	-4.50332	-4.45264	-4.71211	-4.53874	-4.50938	-4.45922	-4.14531	-4.51922	-4.5689	-4.53055	3	ENSG00000089009	ENST00000202773/ENST00000424576/ENST00000548343/ENST00000550566	ENSP00000202773/ENSP00000403172/ENSP00000446859/ENSP00000476161
-4.57858	-4.9788	-4.60541	-4.62764	-4.97574	-4.8111	-4.62118	-4.54099	-4.29807	-4.75686	-4.73827	-4.79521	4	ENSG00000089009	ENST00000202773/ENST00000424576/ENST00000550238/ENST00000550566	ENSP00000202773/ENSP00000403172/ENSP00000448570/ENSP00000476161
-4.23429	-3.84668	-4.11851	-3.93886	-4.0466	-4.12659	-4.10541	-3.99193	-3.90876	-3.88175	-4.00765	-4.10193	3	ENSG00000089195	ENST00000203001	ENSP00000203001
-4.37989	-4.28537	-4.35905	-4.38705	-4.29876	-4.04248	-4.35322	-4.24596	-4.51794	-4.04262	-4.05954	-4.14242	16	ENSG00000010256	ENST00000203407	ENSP00000203407
-3.83391	-3.41673	-3.86092	-4.04241	-3.11235	-2.69706	-3.94541	-4.08926	-4.2331	-2.91258	-2.9599	-3.0295	6	ENSG00000090863	ENST00000205061/ENST00000422840/ENST00000447066	ENSP00000205061/ENSP00000405984/ENSP00000406946
-3.81769	-3.30029	-4.30668	-4.53242	-3.15703	-2.55909	-4.71954	-4.15188	-4.02268	-2.77596	-2.8518	-2.66518	1	ENSG00000090863	ENST00000205061/ENST00000422840/ENST00000447066/ENST00000567951	ENSP00000205061/ENSP00000405984/ENSP00000406946/ENSP00000455950
-3.91754	-4.1315	-4.18994	-4.06221	-4.13959	-4.04201	-3.96169	-4.03542	-4.29951	-3.96145	-3.93175	-4.03542	1	ENSG00000091140	ENST00000205402/ENST00000417551/ENST00000437604	ENSP00000205402/ENSP00000387542/ENSP00000390667
-4.4965	-4.66659	-4.55633	-4.56466	-4.83686	-4.6191	-4.45143	-4.56635	-4.70455	-4.5346	-4.39062	-4.6912	10	ENSG00000091140	ENST00000205402/ENST00000417551/ENST00000437604/ENST00000440410	ENSP00000205402/ENSP00000387542/ENSP00000390667/ENSP00000417016
-4.57867	-4.90326	-4.57528	-4.69361	-4.82622	-4.61823	-4.51436	-4.53959	-4.72231	-4.66169	-4.62	-4.70978	1	ENSG00000091140	ENST00000205402/ENST00000417551/ENST00000440410	ENSP00000205402/ENSP00000390667/ENSP00000417016
-4.49223	-4.64942	-4.35884	-4.30364	-4.28325	-4.27477	-4.251	-4.10403	-4.10715	-4.41952	-4.404	-4.53181	1	ENSG00000091640	ENST00000206020/ENST00000573366	ENSP00000206020/ENSP00000458405
-4.03744	-4.16062	-3.63645	-4.10575	-4.31425	-3.73044	-4.00556	-3.96518	-3.8137	-4.09295	-4.13465	-4.25208	2	ENSG00000091640	ENST00000206020/ENST00000573366/ENST00000575142	ENSP00000206020/ENSP00000458405/ENSP00000461145
-4.69258	-5.0329	-4.71345	-4.84279	-5.03614	-4.85252	-4.69442	-4.7987	-4.95616	-4.79639	-4.81632	-4.84201	1	ENSG00000092010	ENST00000206451	ENSP00000206451
-4.34881	-4.71844	-4.35445	-4.51138	-4.80192	-4.605	-4.33534	-4.41525	-4.88648	-4.55104	-4.56502	-4.60822	3	ENSG00000092010	ENST00000206451/ENST00000382708/ENST00000558112/ENST00000561435	ENSP00000206451/ENSP00000372155/ENSP00000453340/ENSP00000453976
-4.75885	-4.77902	-4.80211	-4.78789	-4.65368	-4.7533	-4.58528	-4.80403	-4.88078	-4.62739	-4.75157	-4.65254	7	ENSG00000092010	ENST00000206451/ENST00000382708/ENST00000561435	ENSP00000206451/ENSP00000372155/ENSP00000453976
-4.66309	-4.85452	-4.96225	-4.50698	-4.92965	-4.50869	-5.22468	-4.42206	-4.52973	-4.73086	-4.62967	-4.82628	1	ENSG00000092094	ENST00000206542	ENSP00000206542
-4.2358	-3.89187	-3.75301	-4.08538	-4.01517	-3.89153	-3.8431	-3.85957	-4.31077	-3.7584	-3.81514	-4.00266	1	ENSG00000092929	ENST00000207549/ENST00000412096/ENST00000586108/ENST00000590762	ENSP00000207549/ENSP00000388093/ENSP00000464749/ENSP00000467653
-3.13487	-3.8124	-2.59473	-3.19125	-3.55468	-3.26721	-3.05837	-2.81295	-2.51148	-3.35603	-3.36892	-3.52548	1	ENSG00000092929	ENST00000207549/ENST00000412096/ENST00000586147	ENSP00000207549/ENSP00000388093/ENSP00000466543
-4.51648	-4.97731	-4.51771	-4.50545	-4.45881	-4.771	-4.48717	-4.52426	-4.53497	-4.45934	-4.47534	-4.76203	3	ENSG00000093010	ENST00000207636/ENST00000361682/ENST00000403710/ENST00000449653	ENSP00000207636/ENSP00000354511/ENSP00000385917/ENSP00000416778
-3.81236	-5.00225	-3.91077	-3.82198	-4.77809	-4.54096	-3.83559	-3.75238	-3.84639	-4.41369	-4.49469	-4.44663	1	ENSG00000094914	ENST00000209873/ENST00000394384	ENSP00000209873/ENSP00000377908
-3.67072	-4.16367	-3.73961	-3.63633	-4.06791	-3.73039	-3.75592	-3.48995	-3.66391	-4.16342	-3.61633	-3.7519	4	ENSG00000094914	ENST00000209873/ENST00000394384/ENST00000548931	ENSP00000209873/ENSP00000377908/ENSP00000457518
-3.98354	-5.22277	-4.04763	-3.97292	-4.75622	-4.64557	-4.00437	-3.89372	-4.00014	-4.23401	-4.54613	-4.45174	2	ENSG00000094914	ENST00000209873/ENST00000548931	ENSP00000209873/ENSP00000457518
-4.36259	-4.3448	-4.40143	-4.4862	-4.23873	-4.15702	-4.19266	-4.3858	-4.87173	-4.23549	-4.13286	-4.28298	4	ENSG00000094916	ENST00000209875/ENST00000439541/ENST00000550411	ENSP00000209875/ENSP00000401009/ENSP00000449207
-4.20363	-4.47293	-4.43034	-4.42115	-4.41502	-4.30576	-4.15292	-4.40868	-4.97047	-4.45472	-4.34144	-4.50517	1	ENSG00000094916	ENST00000209875/ENST00000439541/ENST00000550411/ENST00000552562	ENSP00000209875/ENSP00000401009/ENSP00000449207/ENSP00000450190
-5.48129	-5.38683	-5.68382	-5.65113	-4.26924	-4.63924	-6.20932	-5.78738	-5.56096	-4.49827	-4.61564	-4.69231	1	ENSG00000095059	ENST00000210060/ENST00000594424/ENST00000595100/ENST00000595912/ENST00000596162/ENST00000601537	ENSP00000210060/ENSP00000468889/ENSP00000468993/ENSP00000471886/ENSP00000472122/ENSP00000472348
-4.6923	-4.7351	-4.93584	-5.13357	-4.6669	-4.54123	-4.92726	-4.96656	-4.56376	-4.48728	-4.5816	-4.60399	2	ENSG00000095059	ENST00000210060/ENST00000594424/ENST00000598246	ENSP00000210060/ENSP00000471466/ENSP00000471886
-4.08554	-4.12908	-4.39662	-4.18939	-4.17881	-4.37602	-4.21694	-4.58844	-4.04616	-3.812	-4.00914	-4.18923	2	ENSG00000095059	ENST00000210060/ENST00000595100/ENST00000595912/ENST00000601537	ENSP00000210060/ENSP00000468889/ENSP00000468993/ENSP00000472122
-3.87838	-4.50889	-4.12272	-3.90203	-3.85039	-3.64094	-4.1375	-3.86104	-4.07081	-3.99926	-3.90701	-4.06454	1	ENSG00000119314	ENST00000210227/ENST00000343327/ENST00000374255/ENST00000374257	ENSP00000210227/ENSP00000340705/ENSP00000363373/ENSP00000363375
-4.39311	-4.74399	-4.45741	-4.48483	-4.63578	-4.45742	-4.48606	-4.45917	-4.40593	-4.41928	-4.41531	-4.48709	7	ENSG00000095261	ENST00000210313/ENST00000373904	ENSP00000210313/ENSP00000363011
-4.64643	-4.92484	-4.58405	-4.64975	-4.94583	-4.75222	-4.56952	-4.49043	-4.66854	-4.69979	-4.74185	-4.72971	3	ENSG00000095261	ENST00000210313/ENST00000373904/ENST00000373920	ENSP00000210313/ENSP00000363011/ENSP00000363030
-4.62263	-4.79413	-4.64843	-4.78135	-4.85653	-4.71119	-4.57393	-4.66569	-4.88276	-4.6665	-4.64614	-4.6429	3	ENSG00000095261	ENST00000210313/ENST00000373904/ENST00000625444	ENSP00000210313/ENSP00000363011/ENSP00000487480
-4.20412	-4.0873	-3.93958	-4.16457	-4.14118	-3.98224	-4.1571	-4.09624	-4.07342	-4.05677	-3.93532	-4.04098	4	ENSG00000095380	ENST00000210444	ENSP00000210444
-4.20018	-3.79872	-4.29079	-4.39278	-4.19458	-4.06295	-4.22216	-4.48835	-4.38619	-4.24988	-4.23984	-4.30169	2	ENSG00000095380	ENST00000210444/ENST00000427646	ENSP00000210444/ENSP00000404642
-3.50375	-3.71202	-3.1671	-3.45533	-3.446	-2.9205	-3.13165	-3.43224	-2.96137	-3.4841	-3.44253	-3.54852	1	ENSG00000204463	ENST00000211379/ENST00000362049/ENST00000375964/ENST00000375976/ENST00000424480/ENST00000428326/ENST00000435080/ENST00000437771/ENST00000439687/ENST00000451898/ENST00000454165/ENST00000456286	ENSP00000211379/ENSP00000354875/ENSP00000365131/ENSP00000365143/ENSP00000391613/ENSP00000396503/ENSP00000397978/ENSP00000402856/ENSP00000406436/ENSP00000411043/ENSP00000411083/ENSP00000413561
-3.36768	-3.84409	-3.46189	-3.44438	-3.85514	-3.5563	-3.39619	-3.29738	-3.15141	-3.52582	-3.38608	-3.62408	1	ENSG00000204463	ENST00000211379/ENST00000362049/ENST00000375964/ENST00000375976/ENST00000424480/ENST00000428326/ENST00000435080/ENST00000437771/ENST00000439687/ENST00000451898/ENST00000456286	ENSP00000211379/ENSP00000354875/ENSP00000365131/ENSP00000365143/ENSP00000391613/ENSP00000397978/ENSP00000402856/ENSP00000406436/ENSP00000411043/ENSP00000411083/ENSP00000413561
-3.73747	-4.3141	-3.73741	-3.77423	-4.01957	-3.79258	-3.82131	-3.68737	-3.68917	-3.75742	-3.72308	-3.93389	3	ENSG00000204463	ENST00000211379/ENST00000362049/ENST00000375964/ENST00000375976/ENST00000435080/ENST00000437771/ENST00000439687	ENSP00000211379/ENSP00000354875/ENSP00000365131/ENSP00000365143/ENSP00000397978/ENSP00000402856/ENSP00000411083
-1.71239	-3.44085	-2.96945	-2.98808	-3.03348	-2.84268	-3.17804	-3.08292	-2.98424	-3.24751	-2.98779	-3.4196	4	ENSG00000204463	ENST00000211379/ENST00000362049/ENST00000375964/ENST00000375976/ENST00000439687	ENSP00000211379/ENSP00000354875/ENSP00000365131/ENSP00000365143/ENSP00000402856
-3.53955	-4.02389	-3.64221	-3.58347	-4.0083	-3.77866	-3.5219	-3.56067	-3.50738	-3.77631	-3.75474	-3.76095	1	ENSG00000204463	ENST00000211379/ENST00000362049/ENST00000375964/ENST00000375976/ENST00000439687/ENST00000441793	ENSP00000211379/ENSP00000354875/ENSP00000365131/ENSP00000365143/ENSP00000402856/ENSP00000416633
-4.40298	-4.31468	-4.45066	-4.44855	-4.5527	-4.42648	-4.38149	-4.2902	-4.63006	-4.58904	-4.3127	-4.61037	19	ENSG00000035403	ENST00000211998/ENST00000372755	ENSP00000211998/ENSP00000361841
-4.52862	-4.35304	-4.4089	-4.53878	-4.58872	-4.48631	-4.43407	-4.41815	-4.65559	-4.56425	-4.39408	-4.65815	33	ENSG00000035403	ENST00000211998/ENST00000372755/ENST00000436396	ENSP00000211998/ENSP00000361841/ENSP00000415489
-4.18561	-4.80271	-3.98303	-4.08617	-4.82255	-4.58848	-4.03561	-3.98875	-3.966	-4.53319	-4.53725	-4.47241	1	ENSG00000099203	ENST00000214869/ENST00000588289	ENSP00000214869/ENSP00000464824
-4.00316	-4.86185	-4.1137	-4.15784	-4.6499	-4.50074	-3.9368	-4.06268	-4.00885	-4.3359	-4.35418	-4.37533	3	ENSG00000099624	ENST00000215375/ENST00000395633/ENST00000591660	ENSP00000215375/ENSP00000378995/ENSP00000464863
-4.59765	-4.8694	-4.64778	-4.786	-4.91095	-4.8044	-4.53527	-4.75712	-5.11837	-4.55461	-4.73146	-4.61195	4	ENSG00000099797	ENST00000215567	ENSP00000215567
-3.79471	-4.11096	-3.77302	-3.68228	-4.03931	-3.89856	-3.72604	-3.57622	-3.49535	-3.7824	-3.8909	-3.87094	2	ENSG00000099800	ENST00000215570	ENSP00000215570
-3.59861	-3.97579	-3.55492	-3.65378	-3.8139	-3.79987	-3.58736	-3.29296	-3.45831	-3.31384	-3.74371	-3.72449	1	ENSG00000099800	ENST00000215570/ENST00000591871	ENSP00000215570/ENSP00000464881
-3.70743	-3.47546	-3.41871	-3.38275	-3.49177	-3.20762	-3.72851	-3.52751	-3.78852	-3.37454	-3.34563	-3.37269	1	ENSG00000099804	ENST00000215574	ENSP00000215574
-3.84236	-4.33363	-3.75158	-3.87723	-4.08896	-4.01966	-3.83566	-3.69202	-3.96562	-3.92148	-3.93803	-4.0286	14	ENSG00000099812	ENST00000215582	ENSP00000215582
-3.70092	-3.95976	-3.75198	-3.8184	-3.85467	-3.82135	-3.75805	-3.7753	-3.79459	-3.86699	-3.82048	-3.84134	2	ENSG00000099817	ENST00000215587/ENST00000585838/ENST00000586746/ENST00000612655/ENST00000615234/ENST00000619917	ENSP00000215587/ENSP00000464739/ENSP00000478303/ENSP00000479813/ENSP00000480562/ENSP00000485021
-4.13651	-4.25084	-4.34339	-4.31321	-3.90948	-3.89072	-4.26626	-4.16812	-4.36124	-3.79686	-3.88349	-3.90059	1	ENSG00000099817	ENST00000215587/ENST00000586746/ENST00000612655/ENST00000615234/ENST00000619917	ENSP00000215587/ENSP00000464739/ENSP00000478303/ENSP00000479813/ENSP00000485021
-4.04016	-3.8766	-3.9651	-3.82727	-3.66946	-3.89884	-3.98006	-3.78153	-3.96739	-3.59894	-3.52815	-3.66603	2	ENSG00000099940	ENST00000215730	ENSP00000215730
-4.07347	-4.35679	-4.11599	-4.12505	-4.33579	-4.08828	-4.12723	-4.04517	-4.10354	-4.01853	-4.28871	-4.02689	1	ENSG00000099940	ENST00000215730/ENST00000439214	ENSP00000215730/ENSP00000411095
-4.89751	-5.02402	-4.85287	-5.00184	-5.06843	-5.28891	-4.70067	-4.9789	-5.02168	-4.57842	-4.83838	-4.28276	3	ENSG00000240972	ENST00000215754	ENSP00000215754
-4.43486	-4.63102	-4.38104	-4.36046	-4.57345	-4.4188	-4.47273	-4.29474	-4.36297	-4.4528	-4.50093	-4.46058	20	ENSG00000099995	ENST00000215793	ENSP00000215793
-3.04404	-2.17239	-3.20365	-3.10377	-2.80219	-2.8903	-3.10577	-3.1245	-3.28242	-3.0643	-3.25031	-2.68721	1	ENSG00000099995	ENST00000215793/ENST00000411423	ENSP00000215793/ENSP00000412715
-4.13443	-4.34761	-4.12167	-4.0903	-4.23627	-4.13703	-4.04722	-4.062	-4.15328	-4.15376	-4.19169	-4.24327	3	ENSG00000099995	ENST00000215793/ENST00000444440	ENSP00000215793/ENSP00000400862
-4.08674	-4.50781	-4.28118	-4.25828	-4.51735	-4.36985	-4.11603	-4.23167	-4.29494	-4.41538	-4.40918	-4.41152	3	ENSG00000100028	ENST00000215829/ENST00000402849/ENST00000404603	ENSP00000215829/ENSP00000385266/ENSP00000456090
-4.46075	-4.84693	-4.30859	-4.45662	-4.80833	-4.59073	-4.43715	-4.28155	-4.37429	-4.47808	-4.57578	-4.62007	1	ENSG00000100030	ENST00000215832/ENST00000398822	ENSP00000215832/ENSP00000381803
-4.33421	-4.37887	-4.22147	-4.21876	-4.37057	-4.24563	-4.31007	-4.22577	-4.42305	-4.36994	-4.24388	-4.3158	3	ENSG00000100030	ENST00000215832/ENST00000398822/ENST00000544786	ENSP00000215832/ENSP00000381803/ENSP00000440842
-4.73479	-5.27317	-5.2139	-5.19152	-5.2833	-5.07412	-4.72546	-5.34585	-5.07785	-4.93643	-5.10149	-5.11337	3	ENSG00000100075	ENST00000215882	ENSP00000215882
-4.58017	-4.42047	-5.09174	-5.11276	-4.57258	-4.49136	-4.39303	-5.20029	-4.9978	-4.17435	-4.49633	-4.37372	4	ENSG00000100075	ENST00000215882/ENST00000451283	ENSP00000215882/ENSP00000401480
-4.74551	-4.64603	-4.74282	-4.74337	-4.75039	-4.66539	-4.62674	-4.7022	-4.89704	-4.63125	-4.60812	-4.69408	7	ENSG00000100097	ENST00000215909	ENSP00000215909
-4.96586	-4.81706	-4.92061	-4.88081	-4.88214	-4.83785	-4.81181	-4.90709	-5.17907	-4.7924	-4.73779	-4.85676	1	ENSG00000100097	ENST00000215909/ENST00000454173	ENSP00000215909/ENSP00000388296
-4.06711	-4.35156	-4.09827	-4.08807	-4.14909	-4.20897	-4.08988	-3.97759	-4.0547	-4.2244	-4.14007	-4.19235	6	ENSG00000100138	ENST00000215956/ENST00000355257/ENST00000401959/ENST00000402458	ENSP00000215956/ENSP00000347401/ENSP00000383949/ENSP00000383989
-2.63994	-3.17776	-2.76384	-2.79587	-3.05912	-2.84109	-2.65081	-2.71838	-3.10233	-2.78186	-2.88594	-2.86029	1	ENSG00000100162	ENST00000215980/ENST00000402338	ENSP00000215980/ENSP00000384731
-4.65306	-4.86151	-4.62425	-4.54848	-4.79753	-4.7404	-4.53538	-4.67281	-4.38514	-4.73677	-4.74272	-4.78666	2	ENSG00000100216	ENST00000216034	ENSP00000216034
-4.54358	-4.85724	-4.56105	-4.59639	-4.73027	-4.64104	-4.45416	-4.5635	-4.54169	-4.60619	-4.58445	-4.59408	12	ENSG00000100220	ENST00000216038	ENSP00000216038
-3.884	-4.41799	-4.1735	-4.37514	-4.01388	-4.15247	-4.21055	-4.4655	-4.47074	-4.07691	-4.15069	-4.17325	1	ENSG00000100226	ENST00000216044	ENSP00000216044
-3.6638	-4.29236	-3.97548	-4.0039	-4.26792	-4.02534	-3.97694	-4.36198	-4.2199	-3.92929	-4.14413	-4.09173	1	ENSG00000100281	ENST00000216106/ENST00000420166/ENST00000455359	ENSP00000216106/ENSP00000401658/ENSP00000415500
-3.43097	-3.46733	-3.53396	-3.00758	-3.28805	-3.29381	-3.30815	-2.92002	-2.59711	-3.15839	-3.39629	-3.28698	2	ENSG00000100292	ENST00000216117	ENSP00000216117
-4.71185	-4.12946	-4.85346	-5.15612	-4.9681	-4.85134	-4.77433	-5.46711	-5.61069	-4.37436	-4.46155	-4.07733	1	ENSG00000184117	ENST00000216121	ENSP00000216121
-5.8163	-6.8205	-6.04876	-6.23787	-6.49977	-5.92824	-5.45406	-6.85087	-6.93184	-6.48981	-5.67695	-7.07803	1	ENSG00000184117	ENST00000216121/ENST00000415100	ENSP00000216121/ENSP00000407851
-4.04872	-4.49672	-4.20445	-3.97973	-4.46276	-4.37358	-3.9757	-3.76504	-4.20481	-4.51484	-4.34793	-4.43829	9	ENSG00000100297	ENST00000216122/ENST00000382011	ENSP00000216122/ENSP00000371441
-4.44735	-4.88635	-4.63096	-4.35101	-4.95114	-4.86397	-4.34468	-4.1593	-4.62837	-4.98828	-4.81377	-4.94801	1	ENSG00000100297	ENST00000216122/ENST00000382011/ENST00000416905/ENST00000444778	ENSP00000216122/ENSP00000371441/ENSP00000393977/ENSP00000408705
-3.95482	-4.47488	-4.21368	-3.94484	-4.62799	-4.49402	-3.94943	-3.64772	-4.18653	-4.56462	-4.52269	-4.59702	2	ENSG00000100297	ENST00000216122/ENST00000382011/ENST00000444778	ENSP00000216122/ENSP00000371441/ENSP00000408705
-4.12573	-4.515	-4.3724	-4.06837	-4.85342	-4.68311	-4.15933	-3.99968	-4.41423	-4.84975	-4.64654	-4.81088	1	ENSG00000100297	ENST00000216122/ENST00000416905	ENSP00000216122/ENSP00000393977
-4.34091	-4.86487	-4.27735	-4.48135	-4.7142	-4.5208	-4.5019	-4.38306	-4.16337	-4.39608	-4.52658	-4.45372	18	ENSG00000100304	ENST00000216129	ENSP00000216129
-4.39674	-4.8401	-4.46446	-4.45386	-4.76684	-4.63177	-4.41452	-4.39707	-4.07297	-4.63296	-4.62645	-4.67047	6	ENSG00000100316	ENST00000216146/ENST00000401609	ENSP00000346001/ENSP00000386101
-4.5231	-4.84856	-4.56854	-4.50912	-4.71758	-4.67951	-4.55127	-4.45893	-4.23641	-4.59563	-4.57562	-4.62092	3	ENSG00000100316	ENST00000216146/ENST00000401609/ENST00000402527	ENSP00000346001/ENSP00000385762/ENSP00000386101
-4.41283	-4.71276	-4.39937	-4.38893	-4.5477	-4.57262	-4.37182	-4.26188	-3.85573	-4.57112	-4.38797	-4.58132	3	ENSG00000100316	ENST00000216146/ENST00000401609/ENST00000402527/ENST00000420536/ENST00000427905/ENST00000453303	ENSP00000346001/ENSP00000385762/ENSP00000386101/ENSP00000412713/ENSP00000415198/ENSP00000416273
-4.3284	-4.80745	-4.57321	-4.50657	-4.54438	-4.37074	-4.35316	-4.24112	-4.10033	-4.57196	-4.26668	-4.44626	5	ENSG00000100316	ENST00000216146/ENST00000401609/ENST00000402527/ENST00000427905/ENST00000453303	ENSP00000346001/ENSP00000385762/ENSP00000386101/ENSP00000412713/ENSP00000415198
-4.35113	-4.68155	-4.34674	-4.39412	-4.53955	-4.52628	-4.38343	-4.28616	-4.0032	-4.49266	-4.43053	-4.49287	3	ENSG00000100316	ENST00000216146/ENST00000401609/ENST00000402527/ENST00000453303	ENSP00000346001/ENSP00000385762/ENSP00000386101/ENSP00000415198
-4.46867	-4.85827	-4.50273	-4.48732	-4.84381	-4.7452	-4.47422	-4.46754	-4.06318	-4.7092	-4.67402	-4.77326	3	ENSG00000100316	ENST00000216146/ENST00000420536/ENST00000427905/ENST00000453303	ENSP00000346001/ENSP00000412713/ENSP00000415198/ENSP00000416273
-4.11106	-4.44454	-3.87501	-3.82792	-4.36921	-4.16847	-4.1836	-3.98729	-4.24819	-4.32885	-4.12494	-4.30988	2	ENSG00000100324	ENST00000216160	ENSP00000216160
-4.53844	-4.30585	-4.37921	-4.4624	-4.51784	-4.44641	-4.47879	-4.26765	-4.38644	-4.5709	-4.38004	-4.65856	105	ENSG00000100345	ENST00000216181	ENSP00000216181
-3.6871	-3.32706	-3.81048	-3.73834	-3.67144	-3.68998	-3.88031	-3.2376	-3.94962	-3.59127	-3.62777	-3.41529	1	ENSG00000100348	ENST00000216185/ENST00000403313/ENST00000411915	ENSP00000216185/ENSP00000385393/ENSP00000409407
-4.57933	-4.68186	-4.51818	-4.57853	-4.47881	-4.53225	-4.55723	-4.4708	-4.33354	-4.53195	-4.43693	-4.52503	4	ENSG00000100353	ENST00000216190/ENST00000405442	ENSP00000216190/ENSP00000385812
-3.82822	-2.81843	-3.91615	-4.04949	-3.83858	-3.00697	-4.07889	-3.83382	-3.88916	-3.65192	-3.22886	-3.09099	1	ENSG00000100353	ENST00000216190/ENST00000405442/ENST00000455547	ENSP00000216190/ENSP00000385812/ENSP00000390438
-4.78339	-5.19523	-4.50534	-4.55938	-4.6335	-4.59004	-4.56864	-4.4065	-4.37912	-4.52505	-4.47402	-4.46708	3	ENSG00000100353	ENST00000216190/ENST00000405442/ENST00000455547/ENST00000457241	ENSP00000216190/ENSP00000385812/ENSP00000390438/ENSP00000403584
-4.36488	-4.50706	-4.25391	-4.31609	-4.44694	-4.33379	-4.36592	-4.24417	-4.12639	-4.4158	-4.31002	-4.37166	2	ENSG00000100353	ENST00000216190/ENST00000405442/ENST00000455547/ENST00000458572	ENSP00000216190/ENSP00000385812/ENSP00000390438/ENSP00000391061
-4.35653	-4.55068	-4.41063	-4.41337	-4.5568	-4.45523	-4.39241	-4.28673	-4.08739	-4.52407	-4.42201	-4.4097	1	ENSG00000100353	ENST00000216190/ENST00000405442/ENST00000458572	ENSP00000216190/ENSP00000385812/ENSP00000391061
-4.28847	-4.53227	-4.22861	-4.30641	-4.43867	-4.36928	-4.18632	-4.14115	-4.08066	-4.34175	-4.2409	-4.31475	1	ENSG00000100353	ENST00000216190/ENST00000405442/ENST00000478547	ENSP00000216190/ENSP00000385812/ENSP00000487325
-4.41394	-4.5635	-4.3108	-4.30993	-4.50855	-4.46467	-4.43764	-4.27288	-4.07662	-4.28234	-4.42126	-4.3889	2	ENSG00000239900	ENST00000216194/ENST00000342312/ENST00000480775/ENST00000623063/ENST00000623632/ENST00000623978/ENST00000625194/ENST00000636265/ENST00000636714	ENSP00000216194/ENSP00000341429/ENSP00000485288/ENSP00000485289/ENSP00000485462/ENSP00000485477/ENSP00000485525/ENSP00000490909/ENSP00000490946
-4.53917	-4.9665	-4.4107	-4.37189	-4.71871	-4.40648	-4.35128	-4.32504	-4.28358	-4.35121	-4.37888	-4.47712	1	ENSG00000239900	ENST00000216194/ENST00000342312/ENST00000623063/ENST00000623287/ENST00000623632/ENST00000624474/ENST00000636265/ENST00000636714	ENSP00000216194/ENSP00000341429/ENSP00000485286/ENSP00000485288/ENSP00000485437/ENSP00000485525/ENSP00000490909/ENSP00000490946
-4.75878	-5.24331	-4.38505	-4.69398	-4.73532	-4.6538	-4.74622	-4.05893	-4.19581	-4.64432	-4.71705	-4.68274	1	ENSG00000239900	ENST00000216194/ENST00000342312/ENST00000623063/ENST00000623632/ENST00000625194/ENST00000636265/ENST00000636714	ENSP00000216194/ENSP00000341429/ENSP00000485288/ENSP00000485289/ENSP00000485525/ENSP00000490909/ENSP00000490946
-3.91063	-4.39243	-3.8836	-3.74308	-4.81122	-4.62303	-4.13404	-3.60186	-3.65266	-4.37603	-4.55441	-4.86518	1	ENSG00000239900	ENST00000216194/ENST00000342312/ENST00000623063/ENST00000625194/ENST00000636265/ENST00000636714	ENSP00000216194/ENSP00000341429/ENSP00000485289/ENSP00000485525/ENSP00000490909/ENSP00000490946
-4.39131	-4.17421	-4.1174	-3.87712	-4.12863	-4.27116	-3.97465	-3.25121	-3.85835	-3.90329	-4.11224	-3.69011	1	ENSG00000239900	ENST00000216194/ENST00000342312/ENST00000623063/ENST00000636265/ENST00000636714	ENSP00000216194/ENSP00000341429/ENSP00000485525/ENSP00000490909/ENSP00000490946
-4.35144	-4.66613	-4.05912	-4.09269	-4.54659	-4.30951	-4.3046	-4.02088	-3.86725	-4.2723	-4.28781	-4.38488	1	ENSG00000239900	ENST00000216194/ENST00000423176/ENST00000623063/ENST00000625194/ENST00000636714	ENSP00000216194/ENSP00000485289/ENSP00000485443/ENSP00000485525/ENSP00000490946
-5.2481	-5.58379	-4.98198	-5.00945	-5.58268	-5.16397	-5.11548	-4.89498	-4.62712	-4.95097	-5.01884	-4.87796	2	ENSG00000239900	ENST00000216194/ENST00000623063/ENST00000625194/ENST00000636714	ENSP00000216194/ENSP00000485289/ENSP00000485525/ENSP00000490946
-4.46321	-4.69062	-4.64052	-4.54215	-4.13668	-4.0808	-4.44765	-4.09129	-4.33967	-4.3553	-4.1536	-4.37772	3	ENSG00000100380	ENST00000216218	ENSP00000216218
-4.50978	-4.86474	-4.64582	-4.53733	-4.65377	-4.52633	-4.56586	-4.61976	-4.45703	-4.42611	-4.45474	-4.47475	7	ENSG00000100380	ENST00000216218/ENST00000620312	ENSP00000216218/ENSP00000481328
-4.18054	-3.94855	-4.09542	-4.12788	-3.86569	-3.92164	-4.19714	-4.26998	-4.47293	-3.80427	-3.40624	-4.08658	2	ENSG00000100387	ENST00000216225	ENSP00000216225
-4.31424	-4.70249	-4.42911	-4.40655	-4.62275	-4.42759	-4.3628	-4.40018	-4.39806	-4.41685	-4.34203	-4.49669	7	ENSG00000100410	ENST00000216252	ENSP00000216252
-4.66113	-4.78463	-4.81504	-5.0719	-4.89204	-4.80114	-4.63489	-5.03445	-5.02912	-4.55713	-4.67649	-4.54884	21	ENSG00000100412	ENST00000216254/ENST00000396512	ENSP00000216254/ENSP00000379769
-3.3512	-3.90951	-3.99965	-3.64842	-4.27372	-3.84649	-3.75978	-3.70717	-3.83031	-3.42977	-3.77832	-3.98208	1	ENSG00000090060	ENST00000216277/ENST00000392990	ENSP00000216277/ENSP00000376716
-4.68083	-4.56945	-4.52778	-4.52457	-4.22736	-4.33164	-4.55391	-4.34186	-4.56345	-4.35992	-4.3765	-4.51205	1	ENSG00000090060	ENST00000216277/ENST00000392990/ENST00000553461/ENST00000557320/ENST00000557471	ENSP00000216277/ENSP00000376716/ENSP00000450437/ENSP00000450564/ENSP00000450812
-4.6848	-5.00671	-4.77579	-4.63359	-4.61278	-4.29588	-4.59548	-4.54589	-4.64491	-4.33727	-4.39056	-4.42635	1	ENSG00000090060	ENST00000216277/ENST00000392990/ENST00000557320/ENST00000557471	ENSP00000216277/ENSP00000376716/ENSP00000450437/ENSP00000450812
-4.50256	-4.71499	-4.46343	-4.45891	-4.65138	-4.56878	-4.51609	-4.3424	-4.40103	-4.41676	-4.4564	-4.50503	24	ENSG00000080824	ENST00000216281/ENST00000334701	ENSP00000216281/ENSP00000335153
-4.51913	-4.86803	-4.3453	-4.48943	-4.65615	-4.58266	-4.39419	-4.23132	-4.32397	-4.39483	-4.35054	-4.53039	7	ENSG00000080824	ENST00000216281/ENST00000334701/ENST00000553585	ENSP00000216281/ENSP00000335153/ENSP00000450712
-4.62401	-4.86791	-4.49716	-4.61758	-4.71849	-4.57796	-4.57904	-4.57287	-4.47856	-4.55517	-4.54441	-4.54011	24	ENSG00000092201	ENST00000216297	ENSP00000216297
-3.95311	-4.4898	-4.48343	-4.41634	-4.54159	-4.39496	-4.30903	-4.4756	-4.40387	-4.32533	-4.37626	-4.45568	4	ENSG00000100504	ENST00000216392/ENST00000544180	ENSP00000216392/ENSP00000443787
-4.26721	-4.54714	-4.43656	-4.48232	-4.49914	-4.38017	-4.40418	-4.37035	-4.25137	-4.43675	-4.36483	-4.43336	1	ENSG00000100522	ENST00000216410/ENST00000554230	ENSP00000216410/ENSP00000452310
-4.49385	-4.69112	-4.70435	-4.7375	-4.63406	-4.44489	-4.5773	-4.61682	-4.51635	-4.48093	-4.4612	-4.52409	3	ENSG00000100522	ENST00000216410/ENST00000554230/ENST00000557604	ENSP00000216410/ENSP00000452032/ENSP00000452310
-4.32772	-4.41412	-4.05697	-4.41395	-4.32773	-4.14502	-4.21597	-4.3632	-4.44412	-4.20212	-4.07209	-4.10033	1	ENSG00000100522	ENST00000216410/ENST00000557604	ENSP00000216410/ENSP00000452032
-4.33365	-5.0033	-4.39523	-4.48034	-4.7658	-4.36237	-4.49137	-4.26059	-4.43148	-4.48049	-4.46773	-4.59209	3	ENSG00000100567	ENST00000216455/ENST00000412908	ENSP00000216455/ENSP00000390491
-4.65873	-4.87572	-4.64786	-4.62316	-4.86575	-4.75619	-4.547	-4.52778	-4.71948	-4.69104	-4.64884	-4.6236	1	ENSG00000100567	ENST00000216455/ENST00000412908/ENST00000553677/ENST00000557508	ENSP00000216455/ENSP00000390491/ENSP00000450573/ENSP00000452056
-4.19035	-5.08779	-4.19548	-3.94947	-3.59349	-3.40455	-4.15289	-3.79172	-4.23798	-4.27515	-4.60399	-4.19778	1	ENSG00000100567	ENST00000216455/ENST00000412908/ENST00000557087	ENSP00000216455/ENSP00000390491/ENSP00000451461
-4.44782	-5.03925	-4.73378	-4.55652	-4.90525	-4.73001	-4.58021	-4.6766	-4.60088	-4.66431	-4.7052	-4.84875	5	ENSG00000100567	ENST00000216455/ENST00000412908/ENST00000557508	ENSP00000216455/ENSP00000390491/ENSP00000452056
-5.26438	-6.78934	-5.95502	-5.43925	-5.73215	-6.22754	-5.01474	-7.43598	-6.71095	-5.66407	-5.99361	-5.50824	1	ENSG00000100577	ENST00000216465/ENST00000349555/ENST00000553586/ENST00000554279/ENST00000556627/ENST00000557639	ENSP00000216465/ENSP00000314404/ENSP00000450487/ENSP00000451927/ENSP00000451976/ENSP00000452498
-3.95523	-4.22289	-4.43787	-4.51507	-4.43469	-4.37685	-3.9532	-4.3481	-4.30402	-4.34354	-4.27188	-3.68747	3	ENSG00000100591	ENST00000216479/ENST00000535854	ENSP00000216479/ENSP00000440108
-3.85012	-4.17656	-3.89612	-3.85363	-4.21128	-3.98333	-3.75795	-3.95128	-3.83946	-3.69972	-4.04258	-3.89675	3	ENSG00000100591	ENST00000216479/ENST00000535854/ENST00000553374	ENSP00000216479/ENSP00000440108/ENSP00000451475
-4.87225	-5.28727	-4.56615	-4.55391	-5.59447	-4.90972	-4.54272	-4.62797	-4.65653	-5.05465	-4.54752	-4.94701	1	ENSG00000100591	ENST00000216479/ENST00000535854/ENST00000553374/ENST00000555133	ENSP00000216479/ENSP00000440108/ENSP00000451475/ENSP00000451569
-4.39954	-4.55651	-4.53024	-4.49001	-4.42118	-4.43484	-4.43001	-4.51058	-4.40521	-4.21769	-4.24324	-4.30182	3	ENSG00000100591	ENST00000216479/ENST00000535854/ENST00000553374/ENST00000555133/ENST00000556369	ENSP00000216479/ENSP00000440108/ENSP00000450890/ENSP00000451475/ENSP00000451569
-4.2866	-4.54742	-4.24482	-4.30647	-4.3901	-4.34455	-4.22011	-4.22491	-4.19415	-4.2273	-4.28673	-4.3348	3	ENSG00000100591	ENST00000216479/ENST00000555133	ENSP00000216479/ENSP00000451569
-4.53892	-4.66571	-4.4267	-4.41185	-4.51433	-4.54462	-4.58646	-4.35149	-4.2772	-4.42752	-4.41413	-4.46394	2	ENSG00000100664	ENST00000216554/ENST00000392715/ENST00000558265/ENST00000558316/ENST00000558506	ENSP00000216554/ENSP00000376477/ENSP00000453396/ENSP00000453743/ENSP00000453856
-4.24205	-4.38549	-4.08249	-4.10844	-4.31247	-4.33277	-4.23821	-4.07661	-3.93399	-4.33021	-4.21675	-4.25439	1	ENSG00000100664	ENST00000216554/ENST00000392715/ENST00000558265/ENST00000558316/ENST00000558506/ENST00000560338/ENST00000560763/ENST00000561325	ENSP00000216554/ENSP00000376477/ENSP00000452636/ENSP00000452883/ENSP00000453396/ENSP00000453633/ENSP00000453743/ENSP00000453856
-2.27467	-2.80548	-3.05703	-3.33939	-3.19736	-2.7108	-2.78559	-2.86414	-2.95502	-3.03388	-3.16806	-2.67787	1	ENSG00000100664	ENST00000216554/ENST00000392715/ENST00000558265/ENST00000558316/ENST00000558506/ENST00000560338/ENST00000561325	ENSP00000216554/ENSP00000376477/ENSP00000452883/ENSP00000453396/ENSP00000453633/ENSP00000453743/ENSP00000453856
-4.66059	-4.83487	-4.30317	-4.51036	-4.61554	-4.51331	-4.65919	-4.38242	-4.34446	-4.54125	-4.50508	-4.52627	4	ENSG00000100664	ENST00000216554/ENST00000392715/ENST00000558506	ENSP00000216554/ENSP00000376477/ENSP00000453743
-4.59204	-4.89086	-4.66282	-4.70258	-4.94338	-4.71911	-4.62044	-4.59842	-4.75362	-4.5937	-4.70108	-4.63637	24	ENSG00000100714	ENST00000216605	ENSP00000216605
-4.71787	-5.02788	-4.81448	-4.84804	-5.04371	-4.83553	-4.73178	-4.72531	-4.87025	-4.70206	-4.85821	-4.78881	11	ENSG00000100714	ENST00000216605/ENST00000555709	ENSP00000216605/ENSP00000450560
-4.68933	-5.01436	-4.73992	-4.88707	-5.16803	-4.99162	-4.76259	-4.75978	-4.85784	-4.84328	-4.95555	-4.86538	3	ENSG00000100714	ENST00000216605/ENST00000557370	ENSP00000216605/ENSP00000477199
-4.27223	-4.84594	-4.46576	-4.43781	-4.4765	-4.30827	-4.52027	-4.3729	-4.57622	-4.30326	-4.56745	-4.33158	1	ENSG00000100749	ENST00000216639	ENSP00000216639
-4.30806	-4.71784	-4.40687	-4.35344	-4.36288	-4.3503	-4.48018	-4.28525	-4.55846	-4.67423	-4.50949	-4.5626	2	ENSG00000100749	ENST00000216639/ENST00000557352	ENSP00000216639/ENSP00000451682
-4.99979	-5.01624	-4.97145	-4.78547	-5.45524	-5.32747	-4.4771	-5.23827	-5.43104	-4.85224	-4.96621	-5.15001	2	ENSG00000100823	ENST00000216714/ENST00000398030/ENST00000553368/ENST00000553681/ENST00000555414/ENST00000556054/ENST00000557181/ENST00000557344/ENST00000557592	ENSP00000216714/ENSP00000381111/ENSP00000451060/ENSP00000451170/ENSP00000451327/ENSP00000451491/ENSP00000451979/ENSP00000452137/ENSP00000452304
-4.99393	-5.33877	-5.26608	-4.87497	-5.09873	-4.89829	-5.00844	-5.08468	-4.77001	-4.6931	-4.87119	-4.66812	1	ENSG00000100823	ENST00000216714/ENST00000398030/ENST00000553681/ENST00000554325/ENST00000555414/ENST00000556054/ENST00000557181/ENST00000557344	ENSP00000216714/ENSP00000381111/ENSP00000450604/ENSP00000451170/ENSP00000451327/ENSP00000451979/ENSP00000452137/ENSP00000452304
-4.81644	-5.35934	-4.87323	-4.81912	-5.20864	-4.98691	-4.87415	-4.80523	-4.94956	-4.93741	-5.00046	-5.01518	1	ENSG00000100823	ENST00000216714/ENST00000398030/ENST00000553681/ENST00000555414	ENSP00000216714/ENSP00000381111/ENSP00000451327/ENSP00000451979
-5.19805	-5.26252	-5.15748	-5.05789	-4.79539	-4.75026	-5.03271	-5.12725	-5.28495	-4.57654	-4.68672	-4.80983	2	ENSG00000100823	ENST00000216714/ENST00000398030/ENST00000553681/ENST00000555414/ENST00000556054/ENST00000557181/ENST00000557344	ENSP00000216714/ENSP00000381111/ENSP00000451170/ENSP00000451327/ENSP00000451979/ENSP00000452137/ENSP00000452304
-4.37943	-4.89737	-4.32279	-4.32164	-4.73131	-4.51787	-4.39179	-4.15224	-4.4082	-4.52488	-4.62912	-4.62307	3	ENSG00000100823	ENST00000216714/ENST00000398030/ENST00000553681/ENST00000555414/ENST00000556054/ENST00000557181/ENST00000557344/ENST00000557592	ENSP00000216714/ENSP00000381111/ENSP00000451060/ENSP00000451170/ENSP00000451327/ENSP00000451979/ENSP00000452137/ENSP00000452304
-4.63782	-4.97848	-4.56545	-4.5275	-4.98599	-4.76419	-4.57372	-4.67221	-4.57136	-4.79658	-4.90434	-4.74569	1	ENSG00000100823	ENST00000216714/ENST00000398030/ENST00000553681/ENST00000555414/ENST00000556054/ENST00000557344/ENST00000557592	ENSP00000216714/ENSP00000381111/ENSP00000451060/ENSP00000451170/ENSP00000451327/ENSP00000451979/ENSP00000452137
-5.02465	-5.29743	-5.15498	-5.00357	-5.01912	-4.78979	-5.03988	-4.93352	-5.20911	-4.76049	-4.8318	-4.82573	1	ENSG00000100823	ENST00000216714/ENST00000398030/ENST00000553681/ENST00000555414/ENST00000556054/ENST00000557592	ENSP00000216714/ENSP00000381111/ENSP00000451060/ENSP00000451170/ENSP00000451327/ENSP00000451979
-4.66549	-5.01568	-4.85023	-4.63705	-5.19138	-4.91726	-4.64797	-4.58602	-4.74694	-4.78537	-4.80416	-5.0061	1	ENSG00000100823	ENST00000216714/ENST00000398030/ENST00000555414	ENSP00000216714/ENSP00000381111/ENSP00000451979
-3.28847	-3.62402	-3.42189	-3.37219	-3.13642	-3.11818	-3.4305	-3.55372	-3.69908	-3.44785	-3.33476	-3.50358	1	ENSG00000100836	ENST00000216727/ENST00000397276	ENSP00000216727/ENSP00000380446
-3.93297	-4.06037	-4.1808	-4.06615	-3.93284	-3.9515	-3.99437	-3.98316	-3.77804	-4.02224	-3.92017	-4.05011	4	ENSG00000100883	ENST00000216774/ENST00000555557	ENSP00000216774/ENSP00000451775
-4.23769	-5.00262	-5.73639	-5.40154	-4.98962	-4.79651	-5.15124	-6.10048	-6.69164	-4.41144	-4.63083	-4.53727	5	ENSG00000100889	ENST00000216780	ENSP00000216780
-4.59512	-5.39294	-4.87234	-4.7098	-4.37517	-4.35681	-4.56278	-5.20153	-5.90087	-4.15919	-4.29193	-4.18451	2	ENSG00000100889	ENST00000216780/ENST00000396973	ENSP00000216780/ENSP00000380171
-4.72052	-4.65182	-6.02269	-5.79555	-5.19275	-5.04637	-5.37575	-6.33673	-6.29937	-4.51143	-4.73279	-4.88036	1	ENSG00000100889	ENST00000216780/ENST00000396973/ENST00000559837	ENSP00000216780/ENSP00000380171/ENSP00000453751
-4.68991	-4.48544	-4.07133	-4.63483	-4.70223	-4.68163	-4.6938	-4.65172	-4.69553	-4.34193	-4.54513	-4.39698	1	ENSG00000100911	ENST00000216802/ENST00000558273/ENST00000560370/ENST00000615264/ENST00000630027	ENSP00000216802/ENSP00000453161/ENSP00000453195/ENSP00000484569/ENSP00000485798
-4.84451	-4.97696	-4.63024	-4.96858	-4.78902	-4.63087	-4.73995	-4.7509	-4.84093	-4.34552	-4.59664	-4.55569	2	ENSG00000100911	ENST00000216802/ENST00000559056/ENST00000560410/ENST00000615264	ENSP00000216802/ENSP00000452940/ENSP00000453487/ENSP00000484569
-4.66777	-4.79126	-4.74654	-4.8445	-4.82986	-4.65679	-4.65177	-4.70889	-4.77745	-4.62105	-4.72941	-4.55298	6	ENSG00000100911	ENST00000216802/ENST00000560410/ENST00000615264	ENSP00000216802/ENSP00000453487/ENSP00000484569
-4.55157	-4.40505	-4.18023	-4.17561	-4.80297	-4.09142	-4.14251	-4.18955	-4.14285	-4.56947	-4.06046	-3.94695	1	ENSG00000100911	ENST00000216802/ENST00000615264	ENSP00000216802/ENSP00000484569
-4.37595	-4.72602	-4.46577	-4.23302	-4.81377	-4.46402	-4.29836	-4.21588	-4.10499	-4.4353	-4.26184	-4.72088	5	ENSG00000100941	ENST00000216832	ENSP00000216832
-4.49233	-4.70145	-4.58412	-4.37664	-4.71868	-4.75101	-4.42837	-4.32918	-4.26837	-4.7405	-4.6003	-4.76221	5	ENSG00000100941	ENST00000216832/ENST00000553331	ENSP00000216832/ENSP00000452217
-4.52642	-4.8517	-4.62494	-4.82041	-4.75383	-4.53205	-4.47764	-4.8232	-5.00151	-4.40045	-4.51997	-4.50253	12	ENSG00000100983	ENST00000216951	ENSP00000216951
-4.48958	-4.60125	-4.24641	-4.35467	-4.69155	-4.39718	-4.49455	-4.27944	-4.35666	-4.41926	-4.4218	-4.52861	4	ENSG00000100994	ENST00000216962	ENSP00000216962
-5.09926	-5.05663	-4.78195	-4.62502	-4.49665	-4.4513	-5.06069	-5.05035	-4.61685	-4.72232	-4.50106	-4.90671	2	ENSG00000100994	ENST00000216962/ENST00000428458	ENSP00000216962/ENSP00000395451
-4.10392	-4.50753	-3.80408	-4.13976	-4.37827	-4.32489	-4.28461	-3.76208	-4.24951	-4.19868	-4.28903	-4.21071	1	ENSG00000101000	ENST00000216968	ENSP00000216968
-4.60288	-4.99867	-3.94889	-4.53818	-4.86412	-4.70718	-4.74427	-4.49841	-4.6442	-4.52414	-4.65209	-4.63845	1	ENSG00000101000	ENST00000216968/ENST00000635377	ENSP00000216968/ENSP00000489117
-4.05038	-4.89475	-3.98555	-4.29559	-4.52188	-4.67051	-3.95053	-4.12839	-4.40588	-3.9908	-4.27814	-4.38942	2	ENSG00000101138	ENST00000217109	ENSP00000217109
-4.35166	-4.73083	-4.28538	-4.38238	-4.66766	-4.5203	-4.45773	-4.2697	-4.44486	-4.59167	-4.5344	-4.59077	4	ENSG00000101138	ENST00000217109/ENST00000415828/ENST00000452950	ENSP00000217109/ENSP00000387968/ENSP00000409035
-3.95021	-4.30796	-4.38037	-4.32644	-4.32204	-4.18567	-3.92443	-4.14827	-4.54237	-4.04018	-4.1867	-4.1649	4	ENSG00000101160	ENST00000217131	ENSP00000217131
-4.75711	-4.82557	-4.38499	-4.65989	-5.1295	-4.94966	-4.60754	-4.58101	-4.43861	-4.54145	-4.64219	-4.98609	2	ENSG00000101210	ENST00000217182/ENST00000298049	ENSP00000217182/ENSP00000298049
-4.86935	-5.19294	-4.62985	-4.61551	-5.01916	-4.78981	-4.8262	-4.6266	-4.4261	-4.82302	-4.85953	-4.8554	1	ENSG00000101220	ENST00000217195/ENST00000379772/ENST00000399672	ENSP00000217195/ENSP00000369097/ENSP00000382580
-4.33475	-4.64996	-4.13211	-4.16367	-4.42808	-4.19864	-4.26671	-4.12022	-3.94725	-4.10124	-4.23608	-4.21598	5	ENSG00000101266	ENST00000217244/ENST00000349736	ENSP00000217244/ENSP00000339247
-3.91654	-4.24608	-3.97223	-3.95824	-3.98571	-3.80121	-3.83546	-3.95126	-3.91581	-3.94893	-3.88631	-3.89338	1	ENSG00000101266	ENST00000217244/ENST00000349736/ENST00000400217	ENSP00000217244/ENSP00000339247/ENSP00000383076
-4.02592	-4.38779	-3.98718	-3.89774	-4.30727	-4.16218	-3.95539	-3.95144	-3.84895	-4.12651	-4.19117	-4.16473	1	ENSG00000101266	ENST00000217244/ENST00000349736/ENST00000400217/ENST00000619801	ENSP00000217244/ENSP00000339247/ENSP00000383076/ENSP00000481572
-4.08732	-4.47668	-4.02214	-4.37445	-4.58482	-4.47981	-4.16436	-4.44504	-4.19303	-4.28776	-4.42606	-4.24452	5	ENSG00000101337	ENST00000217315/ENST00000398022	ENSP00000217315/ENSP00000381104
-4.1457	-4.33079	-4.08923	-4.22662	-4.23045	-4.18333	-4.17358	-4.14367	-4.15211	-4.15032	-4.1796	-4.12381	6	ENSG00000101421	ENST00000217402	ENSP00000217402
-4.57402	-4.92587	-4.65222	-4.68457	-4.85735	-4.72548	-4.55098	-4.61768	-4.5815	-4.65034	-4.69842	-4.65327	16	ENSG00000101444	ENST00000217426	ENSP00000217426
-4.36382	-4.83474	-4.56478	-4.54901	-4.82386	-4.68873	-4.46673	-4.65042	-4.21051	-4.47455	-4.62155	-4.42141	1	ENSG00000101464	ENST00000217446/ENST00000374820	ENSP00000217446/ENSP00000363953
-4.72227	-4.99693	-4.54359	-4.76853	-4.92726	-4.66232	-4.56727	-4.69858	-4.44202	-4.66573	-4.7848	-4.74582	5	ENSG00000101474	ENST00000217456/ENST00000451442	ENSP00000217456/ENSP00000395874
-4.53127	-4.9324	-4.54282	-4.60047	-4.83746	-4.72381	-4.60734	-4.52356	-4.31568	-4.18658	-4.55081	-4.32528	1	ENSG00000067829	ENST00000217901/ENST00000370093/ENST00000427365/ENST00000444338/ENST00000444450	ENSP00000217901/ENSP00000359111/ENSP00000401862/ENSP00000402747/ENSP00000408529
-4.38817	-4.65433	-4.47719	-4.50471	-4.73167	-4.70615	-4.38483	-4.44595	-4.29471	-4.08783	-4.53903	-4.06289	1	ENSG00000067829	ENST00000217901/ENST00000370093/ENST00000427365/ENST00000444338/ENST00000444450/ENST00000454076	ENSP00000217901/ENSP00000359111/ENSP00000400115/ENSP00000401862/ENSP00000402747/ENSP00000408529
-4.71847	-4.85764	-4.80833	-4.78918	-4.61852	-4.41679	-4.59585	-4.71633	-4.80901	-4.28441	-4.45761	-4.33729	3	ENSG00000101843	ENST00000217958/ENST00000340200	ENSP00000217958/ENSP00000345963
-3.93267	-3.90274	-3.57392	-3.68587	-3.02915	-2.80281	-3.73799	-3.51826	-4.13458	-2.7802	-3.05257	-2.76557	1	ENSG00000101843	ENST00000217958/ENST00000340200/ENST00000361815/ENST00000372296	ENSP00000217958/ENSP00000345963/ENSP00000354906/ENSP00000361370
-4.22741	-4.21831	-4.33811	-4.27353	-4.15341	-3.93828	-4.20923	-4.19185	-3.91724	-4.11392	-3.96115	-4.19387	5	ENSG00000101856	ENST00000217971	ENSP00000217971
-3.98586	-4.224	-3.9999	-4.02075	-4.05339	-3.94747	-4.00194	-3.87235	-4.14206	-3.98092	-3.97345	-4.10791	4	ENSG00000101972	ENST00000218089/ENST00000371144/ENST00000371145/ENST00000371157	ENSP00000218089/ENSP00000360186/ENSP00000360187/ENSP00000360199
-4.70869	-4.8517	-4.88212	-4.82216	-4.55162	-4.42965	-4.5332	-4.73617	-4.77861	-4.26124	-4.10987	-4.34227	4	ENSG00000101986	ENST00000218104	ENSP00000218104
-4.10733	-4.59724	-4.21636	-4.17187	-4.46455	-4.32094	-4.21004	-3.96966	-4.16769	-4.38853	-4.32333	-4.38041	3	ENSG00000102081	ENST00000218200/ENST00000370475/ENST00000370477/ENST00000439526/ENST00000440235	ENSP00000218200/ENSP00000359506/ENSP00000359508/ENSP00000395923/ENSP00000413764
-4.05078	-4.48217	-4.05212	-4.03804	-4.13345	-3.91641	-3.992	-4.1219	-4.20968	-4.12962	-4.02379	-4.22313	1	ENSG00000102081	ENST00000218200/ENST00000370475/ENST00000440235	ENSP00000218200/ENSP00000359506/ENSP00000413764
-3.79597	-4.04404	-3.75564	-3.71735	-4.0078	-3.91721	-3.76174	-3.38187	-3.39961	-3.99288	-3.89933	-4.03232	1	ENSG00000102103	ENST00000218224/ENST00000247140/ENST00000376563/ENST00000443648/ENST00000447146	ENSP00000218224/ENSP00000247140/ENSP00000365747/ENSP00000391759/ENSP00000414861
-4.12933	-4.58833	-4.15899	-4.11175	-4.16851	-4.51224	-3.84463	-3.5004	-3.53666	-4.18053	-3.98082	-4.015	2	ENSG00000102103	ENST00000218224/ENST00000247140/ENST00000376563/ENST00000447146	ENSP00000218224/ENSP00000247140/ENSP00000365747/ENSP00000391759
-4.12796	-4.29385	-4.16859	-4.09342	-3.99676	-3.903	-4.03708	-3.65209	-3.79073	-4.03879	-3.93147	-4.08454	1	ENSG00000102103	ENST00000218224/ENST00000376563/ENST00000443648/ENST00000447146	ENSP00000218224/ENSP00000365747/ENSP00000391759/ENSP00000414861
-4.27625	-4.47801	-4.22853	-4.49134	-4.41579	-4.27575	-4.32535	-4.29954	-4.34276	-4.40744	-4.26161	-4.49467	2	ENSG00000102218	ENST00000218340	ENSP00000218340
-4.59713	-4.79216	-4.4431	-4.58115	-4.72234	-4.68514	-4.41266	-4.25178	-4.28926	-4.37469	-4.68784	-4.51778	2	ENSG00000102241	ENST00000218364/ENST00000425695/ENST00000448450/ENST00000535601	ENSP00000218364/ENSP00000411381/ENSP00000412420/ENSP00000442699
-3.67717	-3.67315	-3.49158	-3.61168	-3.46556	-3.25887	-3.64189	-3.44341	-3.43068	-3.37417	-2.97762	-3.44297	2	ENSG00000102241	ENST00000218364/ENST00000535601	ENSP00000218364/ENSP00000442699
-3.77119	-3.78453	-3.8861	-4.20912	-3.71394	-3.93149	-3.95866	-4.28051	-4.29851	-3.60114	-3.80892	-3.66481	7	ENSG00000102316	ENST00000218439/ENST00000347546/ENST00000375058/ENST00000375060/ENST00000396224	ENSP00000218439/ENSP00000336962/ENSP00000364198/ENSP00000364200/ENSP00000379526
-4.22105	-4.0316	-4.33241	-4.69909	-4.22573	-4.16362	-4.29587	-4.58579	-4.82292	-3.73431	-3.861	-3.94627	1	ENSG00000102316	ENST00000218439/ENST00000347546/ENST00000375058/ENST00000396224	ENSP00000218439/ENSP00000336962/ENSP00000364198/ENSP00000379526
-3.82236	-4.58194	-3.67563	-3.96262	-4.61498	-4.62031	-3.97315	-3.74331	-4.21322	-4.11112	-4.48264	-4.07683	2	ENSG00000102393	ENST00000218516	ENSP00000218516
-3.1811	-3.36789	-3.23185	-3.14789	-3.42959	-3.20708	-3.21524	-3.25218	-3.36575	-3.41829	-3.45779	-3.47104	1	ENSG00000065057	ENST00000219066	ENSP00000219066
-4.43551	-4.67902	-4.40405	-4.46579	-4.7655	-4.62602	-4.3482	-4.38408	-4.33516	-4.49898	-4.59796	-4.57616	1	ENSG00000102898	ENST00000219169/ENST00000568396/ENST00000569436	ENSP00000219169/ENSP00000457022/ENSP00000457989
-4.11638	-4.2845	-4.07176	-4.06884	-4.10367	-4.07017	-4.13106	-3.93482	-4.07641	-3.95958	-3.90766	-4.03848	6	ENSG00000102978	ENST00000219252	ENSP00000219252
-5.02051	-5.16152	-5.35364	-5.63286	-5.2976	-5.08025	-5.05276	-5.45136	-5.63758	-4.93452	-4.97948	-4.90985	2	ENSG00000103024	ENST00000219302/ENST00000563498	ENSP00000219302/ENSP00000455435
-4.90536	-4.93721	-5.1417	-5.48462	-5.03868	-4.94743	-4.91405	-5.34177	-5.3289	-4.54974	-4.84878	-4.80458	1	ENSG00000103024	ENST00000219302/ENST00000563854/ENST00000564628/ENST00000568561	ENSP00000219302/ENSP00000454498/ENSP00000455271/ENSP00000456160
-4.34693	-4.83654	-4.18368	-4.2026	-4.63574	-4.55184	-4.31155	-4.14354	-4.08151	-4.44767	-4.51938	-4.5283	4	ENSG00000103035	ENST00000219313	ENSP00000219313
-4.3599	-4.76452	-4.27069	-4.26469	-4.62175	-4.49978	-4.38919	-4.2526	-4.20093	-4.36711	-4.51571	-4.39117	4	ENSG00000103035	ENST00000219313/ENST00000567958/ENST00000568615	ENSP00000219313/ENSP00000454999/ENSP00000457244
-4.41268	-4.69049	-4.33364	-4.33243	-4.68109	-4.54417	-4.54142	-4.24958	-4.28524	-4.46098	-4.49782	-4.46421	2	ENSG00000103035	ENST00000219313/ENST00000567958/ENST00000568615/ENST00000568717	ENSP00000219313/ENSP00000454999/ENSP00000455953/ENSP00000457244
-3.63814	-2.92943	-3.80745	-3.81701	-3.83129	-3.81174	-3.53933	-3.66508	-3.99762	-3.27856	-3.80275	-3.769	3	ENSG00000103152	ENST00000219431/ENST00000356432/ENST00000397817/ENST00000436333	ENSP00000219431/ENSP00000348809/ENSP00000380918/ENSP00000388097
-4.3491	-4.80296	-4.42901	-4.36805	-4.74637	-4.51184	-4.27125	-4.17517	-4.85859	-4.63073	-4.54228	-4.56006	1	ENSG00000103160	ENST00000219439	ENSP00000219439
-4.16658	-4.28396	-4.21518	-4.26843	-3.94145	-4.1658	-4.0957	-4.18187	-4.18889	-4.18575	-4.09623	-4.14536	2	ENSG00000103194	ENST00000219473/ENST00000562283/ENST00000570191	ENSP00000219473/ENSP00000455712/ENSP00000457411
-4.32165	-4.46221	-4.23131	-4.33552	-4.70033	-4.53677	-4.26641	-4.2048	-4.22194	-4.45129	-4.34738	-4.40329	3	ENSG00000103194	ENST00000219473/ENST00000569038/ENST00000570191	ENSP00000219473/ENSP00000457411/ENSP00000462762
-4.29033	-4.59111	-4.10532	-4.05445	-4.29801	-4.12787	-4.23281	-3.92428	-4.09267	-4.18085	-3.91853	-4.11947	1	ENSG00000103194	ENST00000219473/ENST00000569925/ENST00000570191	ENSP00000219473/ENSP00000454987/ENSP00000457411
-3.67211	-3.50802	-3.58304	-3.68649	-3.43742	-3.77176	-3.62908	-3.41992	-3.61956	-3.70839	-3.73775	-3.73149	2	ENSG00000103194	ENST00000219473/ENST00000570053/ENST00000570191	ENSP00000219473/ENSP00000454751/ENSP00000457411
-4.21073	-4.43472	-4.14775	-4.15904	-4.44319	-4.4361	-4.21142	-4.34701	-4.06977	-4.38787	-4.3038	-4.35727	3	ENSG00000103194	ENST00000219473/ENST00000570191	ENSP00000219473/ENSP00000457411
-2.10587	0.45161	-1.02185	-2.05663	-0.213756	-0.0707635	-1.89384	-2.07037	-1.97215	0.533602	0.429594	0.0265018	1	ENSG00000103266	ENST00000219548	ENSP00000219548
-4.66139	-4.85634	-4.56986	-4.66439	-4.75211	-4.70149	-4.58477	-4.61763	-4.31753	-4.54898	-4.68934	-4.6292	2	ENSG00000103266	ENST00000219548/ENST00000564316/ENST00000564370/ENST00000565677	ENSP00000219548/ENSP00000456875/ENSP00000457090/ENSP00000457228
-4.44814	-4.25387	-4.26884	-4.59401	-4.13114	-4.02656	-4.34366	-4.29277	-4.3296	-3.98503	-3.6053	-4.11445	3	ENSG00000103266	ENST00000219548/ENST00000564316/ENST00000564370/ENST00000565677/ENST00000566408/ENST00000567173	ENSP00000219548/ENSP00000456591/ENSP00000456875/ENSP00000457090/ENSP00000457228/ENSP00000457583
-4.54265	-4.43936	-4.3501	-4.53588	-4.38552	-4.26388	-4.40402	-4.48315	-4.23578	-4.15338	-4.27277	-4.19981	1	ENSG00000103266	ENST00000219548/ENST00000564370/ENST00000565677/ENST00000566408/ENST00000567173	ENSP00000219548/ENSP00000456591/ENSP00000456875/ENSP00000457228/ENSP00000457583
-4.62987	-4.51756	-4.51065	-4.73518	-4.55563	-4.67089	-4.53467	-4.64725	-4.26026	-4.3081	-4.37641	-4.41737	1	ENSG00000103266	ENST00000219548/ENST00000564370/ENST00000565677/ENST00000567173	ENSP00000219548/ENSP00000456591/ENSP00000456875/ENSP00000457228
-4.54258	-4.96337	-4.52968	-4.71822	-4.75991	-4.44818	-4.5976	-4.55279	-4.3566	-4.38752	-4.3729	-4.50674	1	ENSG00000103266	ENST00000219548/ENST00000567173	ENSP00000219548/ENSP00000456591
-4.46738	-4.74308	-4.47864	-4.58178	-4.6638	-4.49192	-4.49985	-4.47702	-4.49523	-4.49072	-4.41555	-4.51467	1	ENSG00000103415	ENST00000219700/ENST00000570445/ENST00000570646/ENST00000572812/ENST00000575051/ENST00000575120/ENST00000613539	ENSP00000219700/ENSP00000458592/ENSP00000458797/ENSP00000459214/ENSP00000459445/ENSP00000460926/ENSP00000477572
-4.49343	-4.87811	-4.28294	-4.39524	-4.70025	-4.48758	-4.53642	-4.33452	-4.17436	-4.58699	-4.53551	-4.56936	1	ENSG00000103653	ENST00000220003/ENST00000439220/ENST00000567123/ENST00000569462	ENSP00000220003/ENSP00000414764/ENSP00000457497/ENSP00000457714
-4.50253	-4.54118	-4.20992	-4.52195	-4.45586	-4.28358	-4.50203	-4.32656	-4.44331	-4.55666	-4.22869	-4.5335	6	ENSG00000103966	ENST00000220325	ENSP00000220325
-2.46165	-2.68212	-1.78896	-2.20695	-2.09346	-1.91093	-2.1864	-2.29162	-1.89637	-1.6585	-1.76782	-1.62443	1	ENSG00000104164	ENST00000220531/ENST00000567523	ENSP00000220531/ENSP00000456624
-3.27526	-4.19884	-3.25433	-3.89226	-4.05473	-3.61932	-3.614	-5.23973	-3.16313	-3.54635	-3.92319	-4.58653	1	ENSG00000079459	ENST00000220584/ENST00000443614/ENST00000525900/ENST00000528812/ENST00000622850	ENSP00000220584/ENSP00000390367/ENSP00000431749/ENSP00000434714/ENSP00000484122
-4.12034	-4.47715	-4.15882	-3.97523	-4.94785	-4.37096	-4.05314	-3.60049	-4.08644	-4.28238	-4.36435	-4.22343	1	ENSG00000123908	ENST00000220592	ENSP00000220592
-4.66644	-4.87588	-4.29157	-4.73838	-5.08044	-4.87265	-4.46146	-4.95968	-5.22948	-5.00611	-4.39378	-4.60809	1	ENSG00000123908	ENST00000220592/ENST00000519980	ENSP00000220592/ENSP00000430176
-4.83498	-5.02	-5.34974	-5.17834	-5.35887	-5.02962	-4.97121	-5.43074	-6.16302	-4.71634	-5.0485	-4.83867	2	ENSG00000104325	ENST00000220764	ENSP00000220764
-4.68236	-5.379	-4.9251	-5.08019	-5.47172	-5.10513	-4.85041	-4.88873	-5.47669	-5.0456	-5.12254	-5.17266	3	ENSG00000104325	ENST00000220764/ENST00000517761	ENSP00000220764/ENSP00000427936
-3.89301	-4.09604	-3.86248	-3.95021	-3.91662	-3.87471	-3.85855	-3.80494	-3.88289	-3.86806	-3.80024	-3.84951	2	ENSG00000104408	ENST00000220849/ENST00000518345/ENST00000519030/ENST00000521440	ENSP00000220849/ENSP00000428796/ENSP00000430152/ENSP00000430678
-4.17423	-4.41308	-4.16314	-4.16322	-4.44462	-4.32347	-4.18063	-4.16263	-4.13048	-4.16874	-4.2715	-4.19881	3	ENSG00000104408	ENST00000220849/ENST00000518345/ENST00000521440	ENSP00000220849/ENSP00000430152/ENSP00000430678
-4.17669	-4.50366	-4.15883	-4.20027	-4.3804	-4.28682	-4.20008	-4.09215	-4.04888	-4.18914	-4.18506	-4.21174	1	ENSG00000104408	ENST00000220849/ENST00000519030	ENSP00000220849/ENSP00000428796
-4.19155	-4.46211	-4.16359	-4.23267	-4.36556	-4.31647	-4.20354	-4.14578	-4.07349	-4.22076	-4.25579	-4.24719	3	ENSG00000104408	ENST00000220849/ENST00000519030/ENST00000519627	ENSP00000220849/ENSP00000428796/ENSP00000430839
-3.76874	-4.06754	-3.8648	-3.88139	-4.09573	-3.95714	-3.7181	-3.94393	-3.73563	-3.98987	-3.98623	-3.90418	1	ENSG00000104408	ENST00000220849/ENST00000519030/ENST00000521440	ENSP00000220849/ENSP00000428796/ENSP00000430152
-4.21246	-4.45501	-4.20552	-4.25642	-4.68561	-4.38708	-4.31899	-4.22373	-4.65564	-4.25992	-4.26096	-4.25255	1	ENSG00000104408	ENST00000220849/ENST00000519030/ENST00000522352	ENSP00000220849/ENSP00000428170/ENSP00000428796
-4.04861	-4.35799	-4.01618	-4.07477	-4.22316	-4.31024	-4.04018	-3.95421	-3.87154	-4.08533	-4.14039	-4.06306	1	ENSG00000104408	ENST00000220849/ENST00000519627/ENST00000521297/ENST00000521440/ENST00000522445/ENST00000522887	ENSP00000220849/ENSP00000429968/ENSP00000430152/ENSP00000430649/ENSP00000430709/ENSP00000430839
-4.04308	-4.29003	-3.99936	-4.07467	-4.17793	-4.15778	-3.99451	-3.99315	-3.91099	-3.99906	-4.07491	-4.07296	1	ENSG00000104408	ENST00000220849/ENST00000519627/ENST00000521440/ENST00000522445/ENST00000522887	ENSP00000220849/ENSP00000430152/ENSP00000430649/ENSP00000430709/ENSP00000430839
-4.5051	-4.91814	-4.56543	-4.5597	-4.82725	-4.66304	-4.5319	-4.34453	-4.42736	-4.45058	-4.59202	-4.47526	1	ENSG00000104412	ENST00000220853	ENSP00000220853
-4.45835	-4.15703	-4.22962	-4.24904	-3.86002	-3.55899	-3.90072	-4.18908	-4.16656	-3.92918	-3.49429	-4.19489	2	ENSG00000104412	ENST00000220853/ENST00000519642	ENSP00000220853/ENSP00000428040
-4.48942	-4.75437	-4.45392	-4.45081	-4.74986	-4.60863	-4.34582	-4.43071	-4.40487	-4.67542	-4.68803	-4.69826	1	ENSG00000104472	ENST00000220913/ENST00000519533	ENSP00000220913/ENSP00000428697
-4.36744	-4.70802	-4.35316	-4.17685	-4.73709	-4.43591	-4.38645	-4.18913	-4.31572	-4.34891	-4.55141	-4.46029	3	ENSG00000104524	ENST00000220966/ENST00000495276	ENSP00000220966/ENSP00000480945
-4.38432	-4.95691	-4.45727	-4.5278	-4.68179	-4.39375	-4.62417	-4.35666	-4.41844	-4.41551	-4.25701	-4.52824	1	ENSG00000104687	ENST00000221130/ENST00000521479/ENST00000523295/ENST00000541648/ENST00000546342	ENSP00000221130/ENSP00000430825/ENSP00000431044/ENSP00000444559/ENSP00000445516
-4.98277	-5.14004	-4.79722	-4.90434	-4.91183	-4.72803	-5.12261	-4.86544	-5.00217	-4.71241	-4.46421	-4.83566	1	ENSG00000104687	ENST00000221130/ENST00000521479/ENST00000541648/ENST00000546342	ENSP00000221130/ENSP00000430825/ENSP00000444559/ENSP00000445516
-4.46911	-4.70726	-4.36875	-4.4615	-4.5766	-4.37573	-4.52879	-4.33496	-4.52933	-4.43368	-4.30509	-4.51928	1	ENSG00000104687	ENST00000221130/ENST00000523295/ENST00000541648/ENST00000546342	ENSP00000221130/ENSP00000431044/ENSP00000444559/ENSP00000445516
-4.51595	-4.89849	-4.3958	-4.57002	-4.74702	-4.55461	-4.70968	-4.38803	-4.61717	-4.42423	-4.35915	-4.62631	4	ENSG00000104687	ENST00000221130/ENST00000541648/ENST00000546342	ENSP00000221130/ENSP00000444559/ENSP00000445516
-3.59648	-3.98949	-3.55652	-3.69834	-4.03371	-3.90287	-3.16699	-3.56737	-3.15253	-4.01304	-3.85509	-3.98312	1	ENSG00000104687	ENST00000221130/ENST00000546342	ENSP00000221130/ENSP00000445516
-4.6384	-5.16943	-4.59588	-4.4516	-4.71876	-4.66795	-4.49842	-4.6665	-4.67794	-4.75224	-4.74468	-4.77231	3	ENSG00000077348	ENST00000221233/ENST00000596905	ENSP00000221233/ENSP00000471002
-4.235	-4.12978	-4.12518	-4.54552	-4.03688	-4.14841	-4.16714	-4.42106	-4.06418	-4.03025	-3.97485	-4.16082	1	ENSG00000032444	ENST00000221249/ENST00000414982/ENST00000450331/ENST00000600737	ENSP00000221249/ENSP00000394348/ENSP00000407509/ENSP00000473211
-3.89293	-3.98986	-3.80496	-3.87416	-3.85652	-3.79853	-3.82234	-3.70986	-3.92014	-3.62578	-3.79198	-3.54478	5	ENSG00000006712	ENST00000221265	ENSP00000221265
-4.42399	-4.65867	-4.32497	-4.53825	-4.64475	-4.27966	-4.42566	-4.30414	-4.42939	-3.95698	-4.36657	-4.27034	2	ENSG00000183207	ENST00000221413/ENST00000595090/ENST00000596247	ENSP00000221413/ENSP00000471538/ENSP00000473172
-4.33777	-4.84016	-4.54112	-4.69436	-4.58032	-4.56939	-4.51803	-4.69697	-4.58409	-4.47752	-4.55328	-4.37402	5	ENSG00000183207	ENST00000221413/ENST00000595090/ENST00000601968/ENST00000627972	ENSP00000221413/ENSP00000471524/ENSP00000473172/ENSP00000486242
-4.27245	-4.47264	-4.42384	-4.54303	-4.54065	-4.26229	-4.33237	-4.45941	-4.98436	-4.08285	-3.8411	-4.10794	2	ENSG00000104823	ENST00000221418	ENSP00000221418
-5.01556	-5.20476	-5.31358	-5.54796	-5.17859	-5.08197	-5.07719	-5.45915	-5.78797	-4.949	-4.95972	-5.04456	1	ENSG00000104823	ENST00000221418/ENST00000595470/ENST00000601778	ENSP00000221418/ENSP00000470809/ENSP00000472322
-4.63436	-4.29411	-5.04593	-5.19406	-4.33038	-4.29967	-4.81421	-5.11575	-5.51413	-4.42891	-4.40679	-4.40617	3	ENSG00000104823	ENST00000221418/ENST00000601778	ENSP00000221418/ENSP00000472322
-4.05915	-4.35164	-4.20166	-3.80655	-4.81374	-4.11205	-4.03404	-3.80444	-4.17592	-4.73022	-5.06645	-4.14986	2	ENSG00000104824	ENST00000221419	ENSP00000221419
-3.63176	-3.82386	-3.21625	-3.36799	-3.91251	-3.45426	-3.26471	-3.42473	-3.5223	-3.84672	-3.49111	-3.65974	2	ENSG00000104824	ENST00000221419/ENST00000388749/ENST00000600233/ENST00000600873	ENSP00000221419/ENSP00000373401/ENSP00000470231/ENSP00000472150
-4.55092	-5.23429	-4.82634	-4.64127	-4.9929	-4.92811	-4.76323	-4.61198	-4.865	-4.65722	-4.95121	-4.95895	1	ENSG00000104824	ENST00000221419/ENST00000388749/ENST00000600233/ENST00000600873/ENST00000601813	ENSP00000221419/ENSP00000373401/ENSP00000469913/ENSP00000470231/ENSP00000472150
-4.29337	-4.93451	-4.27849	-4.16158	-4.96118	-4.6613	-4.22411	-4.11937	-4.27052	-4.61135	-4.69141	-4.74023	1	ENSG00000104824	ENST00000221419/ENST00000600233/ENST00000601813	ENSP00000221419/ENSP00000469913/ENSP00000472150
-4.09508	-4.30921	-4.15195	-4.1256	-4.3872	-4.05212	-4.04131	-4.05572	-4.12798	-4.23483	-4.28389	-4.25014	4	ENSG00000104824	ENST00000221419/ENST00000600873	ENSP00000221419/ENSP00000470231
-4.24179	-4.63794	-4.25294	-4.42009	-4.40784	-4.41445	-4.29839	-4.34412	-4.37838	-4.36947	-4.40252	-4.34463	7	ENSG00000104852	ENST00000221448/ENST00000401730/ENST00000595231/ENST00000598441/ENST00000598984/ENST00000601065	ENSP00000221448/ENSP00000385077/ENSP00000468952/ENSP00000470023/ENSP00000471006/ENSP00000472998
-4.51957	-4.94157	-4.55618	-4.76659	-4.9053	-4.64428	-4.47408	-4.70543	-4.817	-4.57892	-4.67828	-4.6693	2	ENSG00000104852	ENST00000221448/ENST00000401730/ENST00000595231/ENST00000598441/ENST00000601065	ENSP00000221448/ENSP00000385077/ENSP00000468952/ENSP00000471006/ENSP00000472998
-4.34401	-4.83461	-4.47011	-4.49919	-4.71653	-4.57984	-4.39105	-4.42073	-4.5322	-4.51551	-4.65686	-4.57002	5	ENSG00000104852	ENST00000221448/ENST00000598441	ENSP00000221448/ENSP00000472998
-2.30543	-2.64792	-2.30637	-2.39917	-1.21141	-1.11294	-1.70233	-2.03673	-2.35662	-1.9229	-1.79289	-1.96317	1	ENSG00000104889	ENST00000221486	ENSP00000221486
-4.18157	-4.59358	-4.12147	-4.16596	-4.67195	-4.19446	-4.15835	-4.18013	-4.19132	-4.5454	-4.44526	-4.51262	1	ENSG00000104897	ENST00000221494	ENSP00000221494
-4.3098	-4.67406	-4.27748	-4.28468	-4.81331	-4.54167	-4.36394	-4.15573	-4.27622	-4.5305	-4.56879	-4.60853	4	ENSG00000104897	ENST00000221494/ENST00000586396	ENSP00000221494/ENSP00000466634
-4.04162	-4.0043	-3.82495	-3.82644	-4.09703	-3.74546	-4.0009	-3.96208	-3.75419	-4.08947	-4.00188	-4.02451	1	ENSG00000104907	ENST00000221504/ENST00000357720/ENST00000586224/ENST00000588229/ENST00000591717/ENST00000592062/ENST00000592814	ENSP00000221504/ENSP00000350352/ENSP00000466966/ENSP00000466967/ENSP00000467938/ENSP00000467984/ENSP00000468377
-4.23559	-4.63844	-4.19583	-4.06448	-4.80784	-4.25507	-4.29774	-4.18622	-3.91517	-4.31691	-4.30885	-4.29078	1	ENSG00000104907	ENST00000221504/ENST00000357720/ENST00000587487/ENST00000592062	ENSP00000221504/ENSP00000350352/ENSP00000465370/ENSP00000466967
-4.18751	-4.30212	-3.91089	-4.06846	-4.3514	-4.24226	-4.17455	-3.89726	-3.71039	-4.23779	-4.11368	-4.17163	1	ENSG00000104907	ENST00000221504/ENST00000357720/ENST00000587633/ENST00000592062/ENST00000592814	ENSP00000221504/ENSP00000350352/ENSP00000466716/ENSP00000466967/ENSP00000467938
-4.06379	-3.63024	-4.12244	-3.85206	-4.08188	-3.86923	-4.08002	-3.75346	-3.88305	-4.00585	-3.83451	-3.89057	1	ENSG00000104907	ENST00000221504/ENST00000357720/ENST00000588229/ENST00000591717/ENST00000592062/ENST00000592814	ENSP00000221504/ENSP00000350352/ENSP00000466966/ENSP00000466967/ENSP00000467938/ENSP00000467984
-4.00588	-4.08208	-4.04354	-3.97199	-4.29969	-4.20835	-4.11462	-4.07636	-3.90805	-4.22118	-4.16428	-4.15761	1	ENSG00000104907	ENST00000221504/ENST00000357720/ENST00000588229/ENST00000592062/ENST00000592814	ENSP00000221504/ENSP00000350352/ENSP00000466967/ENSP00000467938/ENSP00000467984
-3.84338	-3.93741	-3.62279	-3.72285	-3.75925	-3.87869	-3.92689	-3.6262	-3.6349	-3.95091	-3.83507	-4.02242	5	ENSG00000104907	ENST00000221504/ENST00000357720/ENST00000592062	ENSP00000221504/ENSP00000350352/ENSP00000466967
-3.95736	-4.01491	-3.84999	-3.76582	-4.0213	-3.94564	-3.90303	-3.69548	-3.67739	-3.93875	-3.86137	-3.8917	2	ENSG00000104907	ENST00000221504/ENST00000357720/ENST00000592062/ENST00000592814	ENSP00000221504/ENSP00000350352/ENSP00000466967/ENSP00000467938
-4.62667	-4.86901	-4.63764	-4.60719	-4.77844	-4.57458	-4.74339	-4.68178	-4.49505	-4.53095	-4.61198	-4.56177	2	ENSG00000104969	ENST00000221566	ENSP00000221566
-4.63582	-4.9014	-4.61651	-4.61096	-4.65405	-4.5829	-4.67571	-4.5314	-4.53822	-4.54508	-4.54353	-4.54743	3	ENSG00000104969	ENST00000221566/ENST00000589251	ENSP00000221566/ENSP00000466461
-4.18862	-4.47739	-4.15111	-4.1497	-4.2583	-4.22225	-4.18501	-4.09181	-4.048	-4.2196	-4.22721	-4.24579	2	ENSG00000105185	ENST00000221784/ENST00000379316/ENST00000419343/ENST00000590247/ENST00000592786	ENSP00000221784/ENSP00000368620/ENSP00000466214/ENSP00000468741/ENSP00000476525
-4.28108	-4.75211	-4.33794	-4.35111	-4.84001	-4.61497	-4.29405	-4.30271	-4.35828	-4.35045	-4.59067	-4.38534	1	ENSG00000105202	ENST00000221801	ENSP00000221801
-4.20162	-4.33454	-4.29701	-4.29926	-4.32816	-4.33656	-4.28638	-4.13762	-4.16087	-4.07811	-4.13994	-4.23059	7	ENSG00000105202	ENST00000221801/ENST00000594309/ENST00000595545/ENST00000597224/ENST00000597634/ENST00000599134/ENST00000601274	ENSP00000221801/ENSP00000469249/ENSP00000471350/ENSP00000472419/ENSP00000472433/ENSP00000472726/ENSP00000472805
-4.226	-4.63537	-4.28866	-4.28226	-4.42781	-4.46161	-4.28392	-4.15658	-4.15114	-4.17243	-4.28725	-4.27149	4	ENSG00000105202	ENST00000221801/ENST00000595545/ENST00000597224/ENST00000597634/ENST00000601274	ENSP00000221801/ENSP00000469249/ENSP00000471350/ENSP00000472419/ENSP00000472726
-4.46846	-5.27277	-4.41152	-4.48926	-5.11365	-4.80677	-4.3142	-4.566	-4.44987	-4.61846	-4.47146	-4.62959	1	ENSG00000105202	ENST00000221801/ENST00000595545/ENST00000597224/ENST00000601274	ENSP00000221801/ENSP00000469249/ENSP00000472419/ENSP00000472726
-4.64498	-4.14473	-4.4635	-4.19839	-4.5214	-4.34393	-4.32845	-4.31539	-4.272	-4.1515	-4.32386	-4.21899	1	ENSG00000105254	ENST00000221855/ENST00000585746/ENST00000586868/ENST00000588385/ENST00000589996/ENST00000629269	ENSP00000221855/ENSP00000465447/ENSP00000467172/ENSP00000467487/ENSP00000468055/ENSP00000485894
-4.87931	-4.69239	-4.70196	-4.5439	-4.64895	-4.55452	-4.58442	-4.56747	-4.48147	-4.44155	-4.58616	-4.47948	5	ENSG00000105254	ENST00000221855/ENST00000585746/ENST00000588385/ENST00000589996	ENSP00000221855/ENSP00000465447/ENSP00000467172/ENSP00000467487
-4.73273	-4.56862	-4.46924	-4.33602	-2.75114	-4.23739	-4.53995	-4.13942	-4.19568	-4.37776	-4.27213	-4.47456	1	ENSG00000105254	ENST00000221855/ENST00000589996	ENSP00000221855/ENSP00000465447
-2.82	-1.41139	-2.99239	-1.75911	-2.36198	-2.82792	-1.88124	-2.75269	-3.27843	-2.42654	-1.93163	-1.8748	1	ENSG00000105258	ENST00000221859	ENSP00000221859
-6.52376	-7.92503	-6.0924	-6.85576	-5.89582	-6.45572	-6.59218	-6.08593	-7.48114	-6.64137	-6.40466	-6.81867	1	ENSG00000105258	ENST00000221859/ENST00000592962	ENSP00000221859/ENSP00000465755
-4.67932	-4.82447	-4.61477	-4.65975	-4.97993	-4.71208	-4.61813	-4.59221	-4.49542	-4.75458	-4.70294	-4.65731	4	ENSG00000105355	ENST00000221957/ENST00000585479/ENST00000589034/ENST00000589163/ENST00000592528	ENSP00000221957/ENSP00000465596/ENSP00000465975/ENSP00000467803/ENSP00000468476
-4.78173	-4.90883	-4.65828	-4.7874	-4.90871	-4.82999	-4.85776	-4.8227	-4.75986	-4.75698	-4.81345	-4.79739	4	ENSG00000105355	ENST00000221957/ENST00000585479/ENST00000589034/ENST00000592528	ENSP00000221957/ENSP00000465596/ENSP00000465975/ENSP00000467803
-4.34885	-4.46064	-4.27841	-4.46446	-4.50544	-4.38403	-4.42782	-4.36763	-4.49877	-4.18864	-4.46274	-4.23956	7	ENSG00000105355	ENST00000221957/ENST00000585479/ENST00000589163/ENST00000592528	ENSP00000221957/ENSP00000465596/ENSP00000467803/ENSP00000468476
-4.54691	-4.81757	-4.32448	-4.50216	-4.78559	-4.7044	-4.5556	-4.50308	-4.40173	-4.52151	-4.56731	-4.54124	2	ENSG00000105355	ENST00000221957/ENST00000585479/ENST00000592528	ENSP00000221957/ENSP00000465596/ENSP00000467803
-3.95752	-3.89972	-3.66233	-4.3219	-3.81286	-3.32961	-4.20105	-3.89507	-4.36343	-3.28595	-3.28254	-3.27139	1	ENSG00000105355	ENST00000221957/ENST00000589163/ENST00000592528	ENSP00000221957/ENSP00000467803/ENSP00000468476
-4.5799	-4.97423	-4.55985	-4.56863	-4.89478	-4.76679	-4.56364	-4.51395	-4.194	-4.6054	-4.65438	-4.65055	7	ENSG00000105372	ENST00000221975/ENST00000593863/ENST00000598742	ENSP00000221975/ENSP00000470004/ENSP00000470972
-4.93044	-5.09197	-4.49427	-4.68513	-4.80901	-4.41036	-4.64381	-4.55433	-4.66862	-4.56037	-4.67205	-4.95623	2	ENSG00000105401	ENST00000222005/ENST00000589625	ENSP00000222005/ENSP00000465941
-3.49987	-3.5776	-2.93391	-2.95169	-2.94249	-2.93817	-2.97005	-3.1113	-3.60114	-3.13741	-2.76228	-2.61585	1	ENSG00000105401	ENST00000222005/ENST00000589625/ENST00000589629	ENSP00000222005/ENSP00000465941/ENSP00000467747
-4.16885	-4.42117	-4.33242	-4.58006	-4.06738	-3.40707	-4.48527	-4.06705	-4.31384	-4.2559	-3.99999	-4.19953	1	ENSG00000105401	ENST00000222005/ENST00000589625/ENST00000589629/ENST00000593124	ENSP00000222005/ENSP00000465724/ENSP00000465941/ENSP00000467747
-4.51498	-4.18584	-4.47384	-4.49459	-4.40308	-4.32354	-4.49416	-4.42678	-4.47542	-4.2857	-4.28834	-4.26886	1	ENSG00000105401	ENST00000222005/ENST00000589629	ENSP00000222005/ENSP00000467747
-4.33666	-4.39991	-4.23473	-4.29667	-4.2	-4.10055	-4.41185	-4.11068	-4.24551	-3.92239	-3.80938	-4.32445	5	ENSG00000105401	ENST00000222005/ENST00000589629/ENST00000593124	ENSP00000222005/ENSP00000465724/ENSP00000467747
-3.88911	-4.01415	-4.29366	-4.13391	-3.80911	-3.84516	-4.00701	-4.10576	-3.71257	-4.15083	-3.75691	-3.84289	1	ENSG00000105607	ENST00000222214/ENST00000588905/ENST00000591470	ENSP00000222214/ENSP00000465770/ENSP00000466845
-3.8429	-3.59667	-4.0833	-4.20787	-3.89462	-4.14805	-3.89899	-4.05345	-4.05326	-4.20134	-4.30081	-4.05697	1	ENSG00000105607	ENST00000222214/ENST00000591470	ENSP00000222214/ENSP00000466845
-3.1201	-2.89424	-3.30161	-3.46074	-3.11975	-3.17961	-3.14045	-3.68695	-3.52852	-2.85755	-3.1303	-2.92145	1	ENSG00000105612	ENST00000222219/ENST00000592506	ENSP00000222219/ENSP00000466912
-3.80888	-4.50935	-4.16147	-3.61567	-4.76311	-4.45603	-3.74336	-3.52338	-3.62315	-4.12652	-4.38715	-4.12373	1	ENSG00000105617	ENST00000222224	ENSP00000222224
-4.26062	-4.76169	-4.30576	-4.24713	-4.78375	-4.55393	-4.30364	-4.23854	-3.86528	-4.60379	-4.58251	-4.49843	1	ENSG00000105640	ENST00000222247	ENSP00000222247
-4.51295	-4.83738	-4.5686	-4.51155	-4.74034	-4.80776	-4.57087	-4.4534	-4.26105	-4.65345	-4.68058	-4.72438	3	ENSG00000105640	ENST00000222247/ENST00000597648/ENST00000599870	ENSP00000222247/ENSP00000471748/ENSP00000473155
-4.34847	-4.67871	-4.36956	-4.40316	-4.52977	-4.5246	-4.35557	-4.29428	-4.05862	-4.48169	-4.42085	-4.49849	8	ENSG00000105640	ENST00000222247/ENST00000597648/ENST00000599870/ENST00000599898	ENSP00000222247/ENSP00000471360/ENSP00000471748/ENSP00000473155
-4.5739	-4.57041	-4.62615	-4.72863	-4.57342	-4.68855	-4.50402	-4.74708	-4.9394	-4.31995	-4.38448	-4.35459	1	ENSG00000105701	ENST00000222308/ENST00000544835/ENST00000596015/ENST00000596558/ENST00000597960/ENST00000606531/ENST00000608443	ENSP00000222308/ENSP00000441267/ENSP00000471700/ENSP00000472302/ENSP00000475588/ENSP00000475895/ENSP00000476767
-1.80266	-2.75055	-3.13804	-3.23514	-1.75938	-3.21958	-2.82049	-2.87415	-3.01161	-3.38545	-2.88724	-3.10197	2	ENSG00000105701	ENST00000222308/ENST00000544835/ENST00000596015/ENST00000596558/ENST00000597960/ENST00000608443	ENSP00000222308/ENSP00000441267/ENSP00000471700/ENSP00000472302/ENSP00000475588/ENSP00000476767
-4.22844	-3.78674	-4.39309	-4.5013	-4.04333	-4.26645	-4.10981	-4.46189	-4.40971	-3.94336	-4.02571	-3.77066	1	ENSG00000105701	ENST00000222308/ENST00000544835/ENST00000596558/ENST00000597960/ENST00000606531/ENST00000608443	ENSP00000222308/ENSP00000441267/ENSP00000471700/ENSP00000472302/ENSP00000475895/ENSP00000476767
-4.72199	-5.06954	-4.70952	-4.48947	-4.91687	-4.6217	-4.7105	-4.44278	-4.64637	-4.4872	-4.52697	-4.42572	1	ENSG00000105723	ENST00000222330/ENST00000453535	ENSP00000222330/ENSP00000412663
-4.26697	-4.4997	-4.1678	-4.23123	-4.41407	-4.4176	-4.33101	-4.18291	-4.09582	-4.41934	-4.25084	-4.34588	6	ENSG00000033050	ENST00000222388/ENST00000287844	ENSP00000222388/ENSP00000287844
-4.06446	-4.21272	-3.91533	-3.97155	-4.55009	-4.2782	-4.03405	-3.94614	-3.63642	-4.14478	-4.04707	-4.17244	5	ENSG00000033050	ENST00000222388/ENST00000287844/ENST00000441774/ENST00000468073	ENSP00000222388/ENSP00000287844/ENSP00000395785/ENSP00000419720
-1.46081	-0.23601	-1.7413	-0.676346	-1.81666	-1.57014	-1.43639	-2.18718	-1.16231	-2.01232	-1.58897	-2.07868	1	ENSG00000091136	ENST00000222399/ENST00000393561	ENSP00000222399/ENSP00000377191
-4.26557	-4.81433	-4.3596	-4.53124	-4.69342	-4.66647	-4.48906	-4.47506	-4.35125	-4.67146	-4.41758	-4.61865	4	ENSG00000105835	ENST00000222553	ENSP00000222553
-4.52795	-4.92402	-4.55457	-4.65684	-4.80517	-4.53713	-4.70047	-4.64343	-4.42706	-4.59004	-4.41076	-4.58183	13	ENSG00000105835	ENST00000222553/ENST00000354289	ENSP00000222553/ENSP00000346242
-4.72872	-5.22625	-4.43354	-4.56031	-4.78034	-4.76182	-4.70208	-4.58639	-4.41064	-4.69211	-4.5191	-4.7629	1	ENSG00000105835	ENST00000222553/ENST00000354289/ENST00000417537	ENSP00000222553/ENSP00000346242/ENSP00000390896
-3.91534	-4.01259	-3.87963	-4.08105	-3.88819	-4.13131	-4.02653	-3.75409	-4.03358	-4.18906	-4.07738	-4.25686	2	ENSG00000105849	ENST00000222567	ENSP00000222567
-3.56988	-4.46723	-4.00559	-3.76858	-4.58803	-4.37078	-3.56081	-3.61728	-3.87193	-4.38364	-4.41277	-4.42453	5	ENSG00000105953	ENST00000222673/ENST00000439616/ENST00000443864/ENST00000449767/ENST00000631326	ENSP00000222673/ENSP00000388084/ENSP00000392878/ENSP00000398576/ENSP00000486854
-3.7034	-4.49912	-4.09048	-3.8265	-4.57824	-4.36211	-3.63588	-3.65922	-4.08265	-4.33716	-4.31228	-4.41786	2	ENSG00000105953	ENST00000222673/ENST00000439616/ENST00000449767	ENSP00000222673/ENSP00000392878/ENSP00000398576
-3.88654	-4.64172	-4.04415	-3.94722	-4.82862	-4.62263	-3.74055	-3.70414	-4.13949	-4.46715	-4.54751	-4.69344	11	ENSG00000105953	ENST00000222673/ENST00000439616/ENST00000449767/ENST00000631326	ENSP00000222673/ENSP00000392878/ENSP00000398576/ENSP00000486854
-3.81259	-4.97314	-4.35546	-4.00164	-5.03536	-4.87528	-3.84759	-3.75237	-4.21542	-4.83188	-4.62953	-5.0023	2	ENSG00000105953	ENST00000222673/ENST00000443864/ENST00000449767/ENST00000631326	ENSP00000222673/ENSP00000388084/ENSP00000392878/ENSP00000486854
-3.24078	-4.2336	-3.31403	-3.4904	-4.44633	-3.96584	-3.19287	-3.04018	-3.26797	-4.0003	-3.91583	-4.37607	1	ENSG00000105953	ENST00000222673/ENST00000443864/ENST00000631326	ENSP00000222673/ENSP00000388084/ENSP00000486854
-3.97135	-3.80507	-4.02215	-4.09588	-4.02558	-3.93258	-4.05304	-3.93551	-4.05404	-4.07232	-4.00242	-4.09412	1	ENSG00000106245	ENST00000222969/ENST00000403633	ENSP00000222969/ENSP00000386023
-3.80483	-3.97599	-3.96075	-3.97218	-3.7356	-3.91813	-3.80231	-3.84723	-3.98086	-3.80152	-3.97433	-3.97372	3	ENSG00000106245	ENST00000222969/ENST00000403633/ENST00000431419	ENSP00000222969/ENSP00000386023/ENSP00000408269
-3.40787	-3.58092	-3.61284	-3.50102	-3.58643	-3.52845	-3.44382	-3.51177	-3.62627	-3.70823	-3.52858	-3.59711	3	ENSG00000106245	ENST00000222969/ENST00000403633/ENST00000431419/ENST00000456893	ENSP00000222969/ENSP00000386023/ENSP00000395269/ENSP00000408269
-4.13608	-3.93382	-4.14317	-4.10576	-4.02624	-4.00472	-3.91212	-3.86442	-4.14815	-3.97055	-4.00699	-3.67887	1	ENSG00000106245	ENST00000222969/ENST00000403633/ENST00000456893	ENSP00000222969/ENSP00000386023/ENSP00000395269
-5.39404	-7.04787	-5.48566	-5.08265	-5.92943	-6.1737	-5.41234	-5.38921	-5.57461	-5.48253	-5.5709	-5.87849	2	ENSG00000106305	ENST00000223029	ENSP00000223029
-4.2197	-4.78622	-4.23906	-4.2063	-4.58789	-4.4342	-4.23938	-4.14906	-4.20601	-4.26683	-4.35528	-4.34031	5	ENSG00000106305	ENST00000223029/ENST00000395236/ENST00000400479	ENSP00000223029/ENSP00000378658/ENSP00000383327
-3.85334	-4.37923	-4.08234	-4.05811	-4.47368	-4.2619	-3.93305	-3.76775	-3.86764	-4.11505	-4.42964	-4.10577	1	ENSG00000106305	ENST00000223029/ENST00000400479	ENSP00000223029/ENSP00000383327
-4.08483	-4.38994	-4.20516	-4.14874	-4.29921	-4.21199	-4.27745	-4.23602	-4.14715	-4.109	-3.96418	-4.09127	3	ENSG00000106344	ENST00000223073/ENST00000415472	ENSP00000223073/ENSP00000390517
-3.97828	-4.16886	-3.946	-3.95582	-4.08061	-4.05018	-3.9792	-3.88475	-3.73698	-4.05049	-4.02989	-4.04279	1	ENSG00000106344	ENST00000223073/ENST00000415472/ENST00000459726/ENST00000478061	ENSP00000223073/ENSP00000390517/ENSP00000418071/ENSP00000420503
-3.98242	-4.10482	-3.96186	-3.88796	-3.9709	-4.01421	-3.96833	-3.97668	-3.80631	-4.06681	-3.97836	-4.03217	1	ENSG00000106344	ENST00000223073/ENST00000459726	ENSP00000223073/ENSP00000420503
-4.01071	-3.87653	-3.72848	-3.84325	-3.96049	-3.90267	-3.88233	-3.90673	-3.68071	-4.10906	-3.90277	-4.14873	1	ENSG00000106344	ENST00000223073/ENST00000459726/ENST00000478061	ENSP00000223073/ENSP00000418071/ENSP00000420503
-4.53145	-4.68288	-4.48392	-4.61265	-4.64419	-4.53063	-4.57558	-4.75949	-4.70966	-4.46678	-4.3559	-4.29388	4	ENSG00000106397	ENST00000223127	ENSP00000223127
-4.11486	-3.85614	-4.0259	-4.38479	-3.78481	-3.93911	-4.24326	-4.36242	-4.16512	-3.83106	-3.74428	-3.83049	3	ENSG00000106397	ENST00000223127/ENST00000421736	ENSP00000223127/ENSP00000407908
-4.39408	-4.4259	-4.17323	-4.52744	-4.29097	-4.14311	-4.44675	-4.71528	-4.68435	-4.02556	-4.00553	-4.00608	2	ENSG00000106397	ENST00000223127/ENST00000421736/ENST00000440925	ENSP00000223127/ENSP00000394045/ENSP00000407908
-4.48233	-4.46811	-4.33627	-4.6677	-4.48499	-4.38396	-4.47315	-4.75981	-4.75358	-4.3375	-4.12112	-4.30847	1	ENSG00000106397	ENST00000223127/ENST00000421736/ENST00000440925/ENST00000454310	ENSP00000223127/ENSP00000394045/ENSP00000407555/ENSP00000407908
-4.15287	-4.24426	-4.0507	-4.31603	-4.21848	-4.19509	-4.269	-4.39825	-4.2817	-4.04841	-4.05861	-4.06514	2	ENSG00000106397	ENST00000223127/ENST00000454310	ENSP00000223127/ENSP00000407555
-4.21339	-4.15887	-4.02426	-3.998	-4.07297	-4.17444	-3.87868	-4.08664	-4.00707	-3.98421	-4.10642	-4.04726	1	ENSG00000106399	ENST00000223129/ENST00000396682	ENSP00000223129/ENSP00000379914
-4.4591	-4.46083	-4.54716	-4.50818	-4.30909	-4.42623	-4.29876	-3.99849	-4.50241	-4.27549	-4.3154	-4.49073	3	ENSG00000106399	ENST00000223129/ENST00000396682/ENST00000401447/ENST00000406109	ENSP00000223129/ENSP00000379914/ENSP00000384652/ENSP00000385383
-4.30798	-4.70393	-4.37371	-4.38618	-4.59069	-4.45963	-4.27761	-4.39611	-4.5393	-4.27324	-4.58018	-4.42178	3	ENSG00000214253	ENST00000223136	ENSP00000223136
-3.31789	-4.08482	-3.14716	-3.70887	-4.10663	-3.96273	-3.55422	-3.39226	-3.55527	-3.81084	-3.64735	-3.9745	2	ENSG00000106591	ENST00000223324	ENSP00000223324
-3.95813	-4.3917	-4.37965	-4.1945	-4.15083	-4.10415	-4.0389	-4.04624	-4.16018	-3.96057	-4.0888	-3.99782	1	ENSG00000106628	ENST00000223361/ENST00000418438/ENST00000436844/ENST00000452185/ENST00000456038/ENST00000610533	ENSP00000223361/ENSP00000395231/ENSP00000397461/ENSP00000406702/ENSP00000416203/ENSP00000480186
-3.8813	-4.01435	-3.93609	-3.7394	-4.13102	-3.88818	-3.77078	-3.98662	-3.8522	-3.74772	-3.85314	-3.74045	1	ENSG00000106628	ENST00000223361/ENST00000436400/ENST00000452185/ENST00000610533	ENSP00000223361/ENSP00000395231/ENSP00000399447/ENSP00000480186
-3.51788	-3.68774	-3.46984	-3.46983	-3.59172	-3.53283	-3.50034	-3.47052	-3.42668	-3.21004	-3.498	-3.52056	1	ENSG00000106628	ENST00000223361/ENST00000436844/ENST00000452185/ENST00000610533	ENSP00000223361/ENSP00000395231/ENSP00000416203/ENSP00000480186
-3.27367	-3.30698	-3.16655	-3.19657	-3.40027	-3.28286	-3.09547	-3.24497	-3.23737	-2.98029	-3.27213	-3.28399	1	ENSG00000106628	ENST00000223361/ENST00000452185/ENST00000610533	ENSP00000223361/ENSP00000395231/ENSP00000480186
-4.23244	-4.41743	-4.31638	-4.25722	-4.53305	-4.28045	-4.08019	-4.33905	-3.96173	-4.81529	-4.53595	-4.35044	1	ENSG00000106636	ENST00000223369	ENSP00000223369
-4.2035	-4.25066	-4.00629	-4.18551	-4.28261	-4.1728	-4.1832	-4.05819	-3.86873	-4.12535	-4.15681	-4.22617	4	ENSG00000106636	ENST00000223369/ENST00000496112	ENSP00000223369/ENSP00000420805
-3.82078	-3.92772	-4.00439	-3.95952	-3.86149	-3.76341	-3.84198	-3.92883	-4.14454	-3.84337	-3.75108	-3.87341	2	ENSG00000086065	ENST00000223500	ENSP00000223500
-3.61167	-3.53989	-3.46646	-3.66071	-3.60424	-3.80606	-3.57559	-3.61848	-3.47964	-3.60099	-3.72178	-3.60081	1	ENSG00000106803	ENST00000223641	ENSP00000223641
-3.60265	-3.46212	-3.39098	-3.63095	-3.49049	-3.6447	-3.59856	-3.6311	-3.48097	-3.46481	-3.5832	-3.49586	1	ENSG00000106803	ENST00000223641/ENST00000498603	ENSP00000223641/ENSP00000474122
-4.55305	-5.02302	-4.55441	-4.65929	-4.91143	-4.82948	-4.58586	-4.37575	-4.60321	-4.55584	-4.82815	-4.86259	2	ENSG00000106992	ENST00000223836/ENST00000373156/ENST00000373176	ENSP00000223836/ENSP00000362249/ENSP00000362271
-4.37966	-4.8287	-4.46284	-4.41852	-4.45914	-4.49096	-4.36684	-4.44127	-4.50873	-4.23556	-4.31026	-4.35414	4	ENSG00000106992	ENST00000223836/ENST00000373156/ENST00000373176/ENST00000413016	ENSP00000223836/ENSP00000362249/ENSP00000362271/ENSP00000392314
-4.14764	-4.72745	-4.14109	-4.54303	-4.62585	-4.53102	-4.3953	-4.16781	-3.91315	-4.08808	-4.56255	-4.37736	3	ENSG00000106992	ENST00000223836/ENST00000373156/ENST00000373176/ENST00000413016/ENST00000550143	ENSP00000223836/ENSP00000362249/ENSP00000362271/ENSP00000392314/ENSP00000449130
-3.73437	-3.8135	-3.87745	-3.84562	-3.91211	-3.79395	-3.64166	-3.88951	-3.98054	-3.89056	-3.77393	-3.90187	2	ENSG00000107223	ENST00000224073	ENSP00000224073
-3.58776	-3.63287	-3.69216	-3.67695	-3.73976	-3.61167	-3.51089	-3.62365	-3.77569	-3.76061	-3.6365	-3.75436	5	ENSG00000107223	ENST00000224073/ENST00000371648/ENST00000371649	ENSP00000224073/ENSP00000360711/ENSP00000360712
-4.20286	-4.36237	-4.06048	-4.06265	-4.33937	-4.26958	-4.14502	-4.06332	-4.08656	-4.24173	-4.19495	-4.2538	2	ENSG00000026025	ENST00000224237	ENSP00000224237
-4.55858	-4.67192	-4.41765	-4.40675	-4.59062	-4.50462	-4.51991	-4.43536	-4.52449	-4.53015	-4.41627	-4.55084	17	ENSG00000026025	ENST00000224237/ENST00000421459/ENST00000469543/ENST00000487938	ENSP00000224237/ENSP00000391842/ENSP00000431702/ENSP00000435613
-4.32389	-4.61408	-4.4223	-4.33356	-4.42736	-4.36114	-4.46964	-4.38218	-4.433	-4.46341	-4.4276	-4.44244	8	ENSG00000026025	ENST00000224237/ENST00000469543/ENST00000487938	ENSP00000224237/ENSP00000431702/ENSP00000435613
-4.63251	-4.74944	-4.51137	-4.46863	-4.66977	-4.60175	-4.58666	-4.48419	-4.54173	-4.56796	-4.50774	-4.58903	6	ENSG00000026025	ENST00000224237/ENST00000478746/ENST00000487938	ENSP00000224237/ENSP00000435613/ENSP00000489830
-4.38064	-4.64938	-4.33321	-4.42498	-4.66316	-4.53596	-4.43632	-4.42417	-4.40537	-4.517	-4.42346	-4.52751	9	ENSG00000026025	ENST00000224237/ENST00000478746/ENST00000487938/ENST00000497849	ENSP00000224237/ENSP00000435613/ENSP00000489830/ENSP00000490509
-4.59828	-4.65589	-4.45298	-4.38618	-4.65466	-4.52863	-4.50131	-4.45473	-4.50141	-4.52608	-4.48904	-4.522	9	ENSG00000026025	ENST00000224237/ENST00000487938	ENSP00000224237/ENSP00000435613
-3.82639	-4.58979	-3.82995	-4.38702	-4.50293	-4.33069	-4.00849	-4.00458	-3.15909	-4.13582	-4.10397	-4.20362	3	ENSG00000107819	ENST00000224807/ENST00000393459/ENST00000489434	ENSP00000224807/ENSP00000377103/ENSP00000474564
-3.73511	-4.43933	-4.25648	-4.1162	-4.23755	-4.27383	-4.17921	-4.14848	-3.95128	-3.96375	-4.18821	-4.00708	6	ENSG00000107959	ENST00000224949	ENSP00000224949
-4.17312	-3.95536	-4.29434	-4.09474	-4.30604	-3.81308	-3.94849	-4.18808	-4.18215	-3.98288	-3.92935	-3.79561	2	ENSG00000107959	ENST00000224949/ENST00000455371	ENSP00000224949/ENSP00000399307
-4.2369	-4.36732	-3.88349	-4.09535	-4.2458	-4.17316	-4.22934	-4.06912	-3.85685	-4.08957	-4.04708	-4.353	1	ENSG00000108179	ENST00000225174	ENSP00000225174
-4.89085	-4.68358	-5.01282	-4.84463	-4.59994	-4.87894	-4.76079	-4.98467	-4.85822	-4.80453	-4.81341	-4.74029	1	ENSG00000108179	ENST00000225174/ENST00000448165/ENST00000472580	ENSP00000225174/ENSP00000396388/ENSP00000473548
-4.27371	-4.53516	-4.32142	-4.36052	-4.22697	-4.52609	-4.49983	-4.25821	-4.34186	-4.37555	-4.34699	-4.46468	1	ENSG00000108179	ENST00000225174/ENST00000472580	ENSP00000225174/ENSP00000473548
-4.42094	-3.33877	-4.31376	-4.19299	-3.57405	-3.63359	-4.25684	-4.28227	-4.38561	-3.70651	-3.63471	-3.7001	1	ENSG00000005100	ENST00000225296/ENST00000572490	ENSP00000225296/ENSP00000458925
-3.74545	-3.53486	-3.62267	-3.6729	-3.2251	-3.5119	-3.69251	-3.53999	-3.55373	-3.28904	-3.24517	-3.48794	5	ENSG00000011260	ENST00000225298	ENSP00000225298
-4.10061	-4.21177	-4.12443	-4.24652	-4.23583	-4.18796	-4.14795	-4.07964	-4.01696	-4.12317	-4.07065	-4.13325	9	ENSG00000108256	ENST00000225388	ENSP00000225388
-3.83718	-3.84646	-2.74333	-3.77521	-3.66277	-3.67046	-3.63012	-3.67196	-3.88739	-3.69323	-3.11546	-3.66393	2	ENSG00000108256	ENST00000225388/ENST00000579665	ENSP00000225388/ENSP00000463450
-4.76247	-5.35654	-4.13604	-4.55525	-5.12715	-4.40846	-4.57519	-4.62282	-4.67947	-4.77587	-4.85748	-4.13529	2	ENSG00000108262	ENST00000225394/ENST00000394869	ENSP00000225394/ENSP00000378338
-4.65641	-4.91894	-4.62204	-4.62363	-4.54581	-4.59538	-4.68557	-4.58554	-4.31403	-4.53292	-4.47188	-4.51241	5	ENSG00000108298	ENST00000225430/ENST00000579260/ENST00000579374	ENSP00000225430/ENSP00000463985/ENSP00000464538
-4.6188	-4.80824	-4.67727	-4.58779	-4.65464	-4.50576	-4.6169	-4.58352	-4.34415	-4.44494	-4.44161	-4.46166	4	ENSG00000108298	ENST00000225430/ENST00000579260/ENST00000579374/ENST00000585199	ENSP00000225430/ENSP00000463329/ENSP00000463985/ENSP00000464538
-3.78584	-4.11346	-3.89056	-3.70686	-4.19547	-3.9933	-3.7991	-3.73369	-3.83903	-4.03404	-4.09194	-4.05396	2	ENSG00000213246	ENST00000225504/ENST00000577396/ENST00000580947/ENST00000581540	ENSP00000225504/ENSP00000462100/ENSP00000462670/ENSP00000464618
-4.02437	-4.16083	-3.98814	-3.93968	-4.25693	-4.14691	-4.05568	-3.92178	-3.99764	-3.99955	-4.08389	-3.97869	1	ENSG00000213246	ENST00000225504/ENST00000579289/ENST00000580947/ENST00000581166	ENSP00000225504/ENSP00000462602/ENSP00000462670/ENSP00000463979
-4.08084	-4.02638	-3.88471	-3.73593	-4.07689	-3.82208	-3.76223	-3.53192	-3.52106	-4.00527	-3.97739	-4.06559	1	ENSG00000213977	ENST00000225525	ENSP00000225525
-4.43219	-4.18694	-3.95446	-4.2475	-4.41556	-4.28886	-4.0724	-3.54251	-3.77656	-4.04163	-4.34332	-4.43308	1	ENSG00000213977	ENST00000225525/ENST00000611779	ENSP00000225525/ENSP00000484776
-4.15188	-4.30728	-3.9548	-4.08579	-4.72279	-4.20185	-4.1361	-4.23362	-4.13288	-4.27121	-4.20158	-4.40024	1	ENSG00000108433	ENST00000225567/ENST00000393456/ENST00000415811/ENST00000570879/ENST00000575949/ENST00000576910	ENSP00000225567/ENSP00000377101/ENSP00000394559/ENSP00000458154/ENSP00000458911/ENSP00000461673
-4.82037	-4.91256	-4.84381	-4.73105	-4.83613	-4.67352	-4.76609	-4.73737	-4.81333	-4.64987	-4.62565	-4.55731	1	ENSG00000108439	ENST00000225573/ENST00000583599	ENSP00000225573/ENSP00000463919
-4.12291	-4.05117	-4.27675	-4.32734	-3.99763	-4.15951	-4.25839	-4.09534	-4.3111	-4.28024	-4.2115	-4.49629	1	ENSG00000108468	ENST00000225603/ENST00000393408/ENST00000402583/ENST00000495350	ENSP00000225603/ENSP00000377060/ENSP00000385413/ENSP00000465985
-4.78242	-5.26988	-4.99186	-5.20811	-5.3505	-4.95954	-5.31028	-5.241	-5.62479	-5.41698	-4.90251	-5.60737	1	ENSG00000108479	ENST00000225614	ENSP00000225614
-4.59366	-4.67045	-4.62137	-4.61914	-4.73378	-4.66959	-4.5947	-4.62682	-4.47977	-4.61522	-4.59789	-4.67417	3	ENSG00000108518	ENST00000225655/ENST00000572383	ENSP00000225655/ENSP00000460363
-4.66369	-4.84098	-4.62259	-4.68247	-4.85613	-4.79142	-4.62717	-4.63389	-4.44446	-4.72057	-4.71118	-4.79556	1	ENSG00000108518	ENST00000225655/ENST00000572383/ENST00000574872	ENSP00000225655/ENSP00000460363/ENSP00000465019
-4.47063	-4.67439	-4.52269	-4.51371	-4.77799	-4.64604	-4.48096	-4.59861	-4.40639	-4.6118	-4.57492	-4.69503	6	ENSG00000108518	ENST00000225655/ENST00000574872	ENSP00000225655/ENSP00000465019
-4.42871	-5.00815	-4.58831	-4.60274	-4.90243	-4.72373	-4.55417	-4.52439	-4.54263	-4.53503	-4.66761	-4.6189	8	ENSG00000108528	ENST00000225665/ENST00000544061/ENST00000576951	ENSP00000225665/ENSP00000440804/ENSP00000458993
-4.73309	-5.35131	-4.95199	-5.04954	-5.38348	-5.07836	-4.98328	-5.01643	-5.25165	-4.90776	-5.01232	-4.96874	2	ENSG00000108528	ENST00000225665/ENST00000576951	ENSP00000225665/ENSP00000458993
-4.23219	-4.68699	-4.37938	-4.29907	-4.63321	-4.46796	-4.24163	-4.24387	-4.26289	-4.50042	-4.42907	-4.54334	1	ENSG00000108559	ENST00000225696/ENST00000572809/ENST00000573584	ENSP00000225696/ENSP00000458954/ENSP00000459370
-3.75422	-4.15498	-3.70293	-3.74327	-3.90483	-3.81512	-3.74888	-4.15726	-3.89546	-4.06126	-3.92191	-3.96458	7	ENSG00000108559	ENST00000225696/ENST00000573584	ENSP00000225696/ENSP00000458954
-4.88734	-5.2539	-4.78042	-4.79302	-4.86438	-4.72507	-4.8777	-4.75645	-4.67449	-4.63458	-4.6705	-4.72263	2	ENSG00000108561	ENST00000225698	ENSP00000225698
-4.67644	-5.24493	-4.59383	-4.66507	-4.87994	-4.74597	-4.71678	-4.62044	-4.44128	-4.65728	-4.66022	-4.75261	5	ENSG00000108561	ENST00000225698/ENST00000570805/ENST00000574444	ENSP00000225698/ENSP00000460308/ENSP00000460638
-4.57111	-3.62259	-3.73853	-3.9806	-3.95306	-3.90126	-3.62634	-3.7663	-3.56254	-3.64795	-3.79972	-4.02501	1	ENSG00000108587	ENST00000225724/ENST00000414833/ENST00000427274/ENST00000451249/ENST00000581721	ENSP00000225724/ENSP00000396977/ENSP00000414441/ENSP00000414956/ENSP00000465115
-4.14688	-4.37902	-4.18986	-4.24121	-4.29151	-4.33541	-4.1117	-4.22546	-4.0937	-4.31061	-4.19125	-4.31415	4	ENSG00000108588	ENST00000225726/ENST00000403162/ENST00000582252	ENSP00000225726/ENSP00000384888/ENSP00000463577
-4.6388	-4.2698	-4.87299	-4.74623	-4.70301	-4.50786	-4.58305	-4.86789	-4.22146	-4.53991	-4.52072	-4.54912	1	ENSG00000108588	ENST00000225726/ENST00000403162/ENST00000582252/ENST00000612558	ENSP00000225726/ENSP00000384888/ENSP00000463577/ENSP00000482148
-3.86075	-4.11975	-3.59371	-3.72033	-3.92807	-4.52344	-3.85265	-3.85557	-4.05073	-3.66244	-3.71835	-3.68142	1	ENSG00000108588	ENST00000225726/ENST00000403162/ENST00000612558	ENSP00000225726/ENSP00000384888/ENSP00000482148
-3.90601	-4.21196	-3.80219	-3.99524	-3.96066	-4.13301	-4.12004	-3.79845	-4.15427	-4.00519	-3.90501	-4.1163	1	ENSG00000108590	ENST00000225728/ENST00000574128	ENSP00000225728/ENSP00000459723
-4.63341	-4.76195	-4.52054	-4.62482	-4.74837	-4.58542	-4.6421	-4.72907	-4.51307	-4.4154	-4.53342	-4.42212	1	ENSG00000108591	ENST00000225729/ENST00000395726	ENSP00000225729/ENSP00000379076
-3.72427	-3.70627	-3.63015	-3.86467	-3.57622	-3.77996	-3.79631	-3.85505	-3.66723	-3.69821	-3.66323	-3.81625	1	ENSG00000108591	ENST00000225729/ENST00000395726/ENST00000577450/ENST00000579224/ENST00000580055/ENST00000580929	ENSP00000225729/ENSP00000379076/ENSP00000462060/ENSP00000463268/ENSP00000463436/ENSP00000464244
-4.09947	-4.44144	-4.21627	-4.23185	-4.29479	-4.092	-4.0827	-4.13615	-3.99962	-3.96591	-4.14334	-4.15406	1	ENSG00000108591	ENST00000225729/ENST00000395726/ENST00000577450/ENST00000579224/ENST00000580055/ENST00000580929/ENST00000582314	ENSP00000225729/ENSP00000379076/ENSP00000462060/ENSP00000463268/ENSP00000463436/ENSP00000464004/ENSP00000464244
-4.63757	-4.47603	-4.46326	-4.55815	-4.73796	-4.3708	-4.49657	-4.5594	-4.46279	-4.15602	-4.41923	-4.33391	1	ENSG00000108591	ENST00000225729/ENST00000395726/ENST00000579224/ENST00000580055	ENSP00000225729/ENSP00000379076/ENSP00000463268/ENSP00000464244
-4.33809	-4.5243	-4.50089	-4.4857	-4.52561	-4.22462	-4.41065	-4.54096	-4.24443	-4.4613	-4.43231	-4.24364	1	ENSG00000108591	ENST00000225729/ENST00000395726/ENST00000580929	ENSP00000225729/ENSP00000379076/ENSP00000462060
-4.03453	-2.89174	-3.95911	-4.25772	-2.67716	-3.58223	-4.08242	-4.12394	-3.91862	-3.22656	-2.5196	-3.1406	2	ENSG00000108639	ENST00000225777/ENST00000585591/ENST00000588282/ENST00000589183	ENSP00000225777/ENSP00000465678/ENSP00000466942/ENSP00000467600
-4.02203	-3.76493	-3.80631	-4.08245	-3.84135	-3.72943	-4.06991	-3.80885	-4.03899	-3.8919	-4.52031	-3.90576	2	ENSG00000108654	ENST00000225792/ENST00000450599/ENST00000540698/ENST00000577922/ENST00000578804/ENST00000584279/ENST00000585111/ENST00000630471	ENSP00000225792/ENSP00000403085/ENSP00000440276/ENSP00000462206/ENSP00000462885/ENSP00000463168/ENSP00000464337/ENSP00000485764
-4.03362	-4.05252	-4.04734	-4.0689	-3.99278	-3.93635	-4.10382	-4.04372	-4.19632	-4.07133	-3.98529	-4.04988	3	ENSG00000108654	ENST00000225792/ENST00000450599/ENST00000540698/ENST00000577922/ENST00000578804/ENST00000584279/ENST00000630471	ENSP00000225792/ENSP00000403085/ENSP00000440276/ENSP00000462206/ENSP00000462885/ENSP00000464337/ENSP00000485764
-3.7921	-2.8884	-3.81753	-3.79927	-3.28898	-3.61902	-3.82873	-3.80691	-3.82163	-3.63814	-3.82928	-3.62762	1	ENSG00000108654	ENST00000225792/ENST00000450599/ENST00000540698/ENST00000577922/ENST00000584279/ENST00000585111/ENST00000630471	ENSP00000225792/ENSP00000403085/ENSP00000440276/ENSP00000462206/ENSP00000463168/ENSP00000464337/ENSP00000485764
-3.76338	-3.67472	-3.67147	-3.74823	-3.62913	-3.58109	-3.68337	-3.69935	-3.74552	-3.6714	-3.59413	-3.6099	1	ENSG00000108654	ENST00000225792/ENST00000450599/ENST00000577787/ENST00000577922/ENST00000578804	ENSP00000225792/ENSP00000403085/ENSP00000462222/ENSP00000462885/ENSP00000464337
-4.1554	-4.10301	-4.20139	-4.18548	-3.94756	-3.92889	-4.12323	-4.20946	-4.34364	-4.05991	-3.95112	-4.05055	3	ENSG00000108654	ENST00000225792/ENST00000450599/ENST00000577787/ENST00000578804/ENST00000579996	ENSP00000225792/ENSP00000403085/ENSP00000462222/ENSP00000462885/ENSP00000464659
-4.21129	-4.23931	-4.09673	-4.17116	-3.98959	-3.91385	-4.23501	-4.03715	-4.40918	-4.30356	-4.19375	-4.25167	5	ENSG00000108654	ENST00000225792/ENST00000450599/ENST00000577922/ENST00000578804/ENST00000584279/ENST00000630471	ENSP00000225792/ENSP00000403085/ENSP00000462206/ENSP00000462885/ENSP00000464337/ENSP00000485764
-4.04019	-4.00312	-3.92618	-4.00856	-3.93157	-3.98253	-3.96406	-3.99278	-4.12453	-4.08805	-3.97686	-4.03218	9	ENSG00000108654	ENST00000225792/ENST00000450599/ENST00000578804	ENSP00000225792/ENSP00000403085/ENSP00000462885
-3.89534	-3.77837	-3.79472	-3.89276	-3.8186	-3.71484	-3.80208	-3.84546	-3.91219	-3.92708	-3.71724	-3.85021	2	ENSG00000108654	ENST00000225792/ENST00000450599/ENST00000578804/ENST00000579996	ENSP00000225792/ENSP00000403085/ENSP00000462885/ENSP00000464659
-4.2196	-4.19168	-4.22664	-4.23326	-4.11289	-4.08822	-4.18612	-4.22507	-4.35235	-4.23321	-4.12819	-4.18452	1	ENSG00000108654	ENST00000225792/ENST00000577922/ENST00000578804/ENST00000581697	ENSP00000225792/ENSP00000462885/ENSP00000464304/ENSP00000464337
-4.65689	-4.83836	-4.7043	-4.66924	-4.82543	-4.59889	-4.88351	-4.67497	-4.72827	-4.5906	-4.58592	-4.50914	2	ENSG00000108826	ENST00000225969/ENST00000507088/ENST00000511860	ENSP00000225969/ENSP00000421865/ENSP00000426037
-4.31941	-4.51713	-4.19546	-4.25028	-4.57315	-4.42391	-4.36958	-4.39786	-4.01582	-4.46438	-4.36924	-4.5309	13	ENSG00000108829	ENST00000225972	ENSP00000225972
-3.64369	-3.75955	-3.1445	-3.53909	-3.65636	-3.59456	-3.31512	-2.84108	-3.54642	-3.42564	-3.2903	-3.67236	1	ENSG00000108861	ENST00000226004/ENST00000590753	ENSP00000226004/ENSP00000466069
-4.42604	-4.62906	-4.19736	-4.53711	-4.62094	-4.5312	-4.31069	-4.38835	-4.44381	-4.28835	-4.25998	-4.52235	1	ENSG00000108861	ENST00000226004/ENST00000590753/ENST00000590935	ENSP00000226004/ENSP00000466069/ENSP00000468604
-4.34904	-4.37528	-4.16086	-4.17552	-4.45823	-4.41414	-4.31585	-4.23881	-4.19411	-4.0561	-4.06561	-4.22494	2	ENSG00000108861	ENST00000226004/ENST00000590935	ENSP00000226004/ENSP00000468604
-3.96636	-3.25062	-3.82938	-3.54314	-3.63385	-4.19912	-4.29796	-3.64661	-3.91097	-3.79516	-3.63097	-3.22999	1	ENSG00000108961	ENST00000226105/ENST00000407006/ENST00000439238/ENST00000580434	ENSP00000226105/ENSP00000383940/ENSP00000413190/ENSP00000462310
-3.83393	-3.99153	-3.81908	-4.02874	-4.17692	-3.91602	-3.73974	-4.01937	-3.71229	-4.11314	-3.8601	-4.0314	1	ENSG00000109084	ENST00000226230/ENST00000582113	ENSP00000226230/ENSP00000462827
-4.95169	-5.14371	-4.79847	-4.7428	-5.06054	-4.88963	-4.8726	-4.76635	-4.85422	-4.72263	-4.88437	-4.7799	13	ENSG00000002549	ENST00000226299/ENST00000606142/ENST00000618908	ENSP00000226299/ENSP00000476028/ENSP00000481000
-4.85265	-5.00991	-4.82151	-4.97892	-5.05027	-4.87778	-4.68991	-5.00976	-4.88336	-4.69903	-4.85126	-4.85246	1	ENSG00000109270	ENST00000226522/ENST00000499666	ENSP00000226522/ENSP00000424183
-3.90944	-4.10759	-3.67113	-3.83294	-3.91644	-4.0888	-3.83443	-3.76528	-3.91009	-4.12462	-3.90218	-4.07639	2	ENSG00000109320	ENST00000226574/ENST00000394820/ENST00000505458	ENSP00000226574/ENSP00000378297/ENSP00000424790
-4.26451	-4.60453	-4.36627	-4.27566	-4.46817	-4.43254	-4.30607	-4.29547	-4.28604	-4.25405	-4.33368	-4.27833	6	ENSG00000109534	ENST00000226796/ENST00000394631	ENSP00000226796/ENSP00000378127
-3.89989	-3.94031	-3.66452	-3.77844	-3.86387	-3.56505	-3.88127	-3.47632	-3.45123	-3.71871	-3.80348	-3.86062	1	ENSG00000109536	ENST00000226798/ENST00000531991	ENSP00000226798/ENSP00000435943
-4.7194	-5.14975	-4.50342	-4.59641	-4.90415	-4.69968	-4.75598	-4.61381	-4.46733	-4.69904	-4.66358	-4.73601	2	ENSG00000134333	ENST00000227157/ENST00000379412/ENST00000396222/ENST00000422447/ENST00000430553	ENSP00000227157/ENSP00000368722/ENSP00000379524/ENSP00000395337/ENSP00000406172
-4.7534	-5.12096	-4.50488	-4.62047	-4.92497	-4.75532	-4.64993	-4.63175	-4.37473	-4.66716	-4.85382	-4.7622	3	ENSG00000134333	ENST00000227157/ENST00000379412/ENST00000396222/ENST00000422447/ENST00000430553/ENST00000536528/ENST00000541097/ENST00000543445/ENST00000545215/ENST00000625635	ENSP00000227157/ENSP00000368722/ENSP00000379524/ENSP00000395337/ENSP00000406172/ENSP00000440161/ENSP00000441058/ENSP00000442637/ENSP00000443362/ENSP00000486249
-5.0116	-5.40516	-5.03133	-5.02362	-5.28562	-5.00808	-5.16463	-5.01552	-4.89519	-4.94407	-5.08043	-5.03574	3	ENSG00000134333	ENST00000227157/ENST00000379412/ENST00000396222/ENST00000422447/ENST00000430553/ENST00000541097/ENST00000543445	ENSP00000227157/ENSP00000368722/ENSP00000379524/ENSP00000395337/ENSP00000406172/ENSP00000440161/ENSP00000443362
-4.80993	-5.12512	-4.62034	-4.62802	-4.9486	-4.78625	-4.72389	-4.52975	-4.3897	-4.70056	-4.78783	-4.78924	5	ENSG00000134333	ENST00000227157/ENST00000379412/ENST00000396222/ENST00000422447/ENST00000543445	ENSP00000227157/ENSP00000368722/ENSP00000379524/ENSP00000395337/ENSP00000440161
-4.72718	-5.87998	-7.80325	-5.25945	-6.03641	-5.43234	-4.93679	-5.10584	-5.21113	-4.92031	-5.02788	-4.91706	2	ENSG00000109861	ENST00000227266	ENSP00000227266
-4.03885	-4.10216	-3.89228	-4.69355	-4.47773	-4.55755	-4.14404	-4.89856	-4.72775	-3.9048	-4.02382	-3.38826	1	ENSG00000109861	ENST00000227266/ENST00000524463/ENST00000527018/ENST00000529974	ENSP00000227266/ENSP00000432541/ENSP00000432556/ENSP00000433539
-4.3909	-4.99075	-4.33812	-4.71122	-4.89852	-4.62681	-4.50417	-4.63389	-4.7332	-4.24575	-4.64121	-4.23043	3	ENSG00000109861	ENST00000227266/ENST00000527018	ENSP00000227266/ENSP00000432556
-4.43298	-4.37927	-4.28156	-4.32421	-4.28835	-4.2222	-4.4078	-4.09701	-4.14699	-4.2532	-4.23091	-4.23399	8	ENSG00000109971	ENST00000227378/ENST00000524552/ENST00000526110/ENST00000526686/ENST00000533540/ENST00000534319	ENSP00000227378/ENSP00000433316/ENSP00000433584/ENSP00000435019/ENSP00000435908/ENSP00000437189
-4.58957	-4.54426	-4.46081	-4.4019	-4.55271	-4.48317	-4.437	-4.28356	-4.17335	-4.37352	-4.30872	-4.3796	3	ENSG00000109971	ENST00000227378/ENST00000524552/ENST00000526110/ENST00000533540/ENST00000534319	ENSP00000227378/ENSP00000433316/ENSP00000433584/ENSP00000435908/ENSP00000437189
-4.57362	-4.78704	-4.47182	-4.48263	-4.71317	-4.61631	-4.50589	-4.34652	-4.25814	-4.58712	-4.49859	-4.55489	3	ENSG00000109971	ENST00000227378/ENST00000524590/ENST00000525463/ENST00000525624/ENST00000526110/ENST00000528292/ENST00000532182/ENST00000534567	ENSP00000227378/ENSP00000431641/ENSP00000432884/ENSP00000433584/ENSP00000434415/ENSP00000434565/ENSP00000435154/ENSP00000436762
-4.24036	-4.22797	-4.08229	-4.04756	-4.37806	-4.28209	-4.14758	-3.9645	-3.82561	-4.18005	-4.11526	-4.27367	1	ENSG00000109971	ENST00000227378/ENST00000524590/ENST00000525463/ENST00000525624/ENST00000526110/ENST00000532182/ENST00000533540/ENST00000534567	ENSP00000227378/ENSP00000431641/ENSP00000433584/ENSP00000434415/ENSP00000434565/ENSP00000435154/ENSP00000436762/ENSP00000437189
-3.72045	-4.1669	-3.87974	-4.00848	-3.84466	-3.71298	-3.98398	-3.51616	-3.92263	-4.193	-3.64561	-4.10395	3	ENSG00000109971	ENST00000227378/ENST00000524590/ENST00000525624/ENST00000526110/ENST00000528292/ENST00000532182/ENST00000533540/ENST00000534567	ENSP00000227378/ENSP00000431641/ENSP00000432884/ENSP00000433584/ENSP00000434415/ENSP00000434565/ENSP00000435154/ENSP00000437189
-4.48372	-4.55638	-4.36215	-4.3563	-4.45975	-4.36218	-4.29105	-4.18684	-4.01204	-4.31838	-4.34379	-4.39425	2	ENSG00000109971	ENST00000227378/ENST00000524590/ENST00000525624/ENST00000526110/ENST00000532182/ENST00000533540/ENST00000534567	ENSP00000227378/ENSP00000431641/ENSP00000433584/ENSP00000434415/ENSP00000434565/ENSP00000435154/ENSP00000437189
-3.38906	-3.67041	-3.12924	-3.26979	-3.58646	-3.35675	-3.23839	-3.08151	-2.91344	-3.34129	-3.30102	-3.19232	1	ENSG00000109971	ENST00000227378/ENST00000525463/ENST00000525624/ENST00000526110/ENST00000528292/ENST00000532182/ENST00000534567	ENSP00000227378/ENSP00000431641/ENSP00000432884/ENSP00000433584/ENSP00000434415/ENSP00000435154/ENSP00000436762
-4.80207	-4.69552	-4.68277	-4.64132	-4.66492	-4.57889	-4.66708	-4.49382	-4.42969	-4.51853	-4.48909	-4.50324	1	ENSG00000109971	ENST00000227378/ENST00000525463/ENST00000525624/ENST00000528292/ENST00000532182/ENST00000534567	ENSP00000227378/ENSP00000431641/ENSP00000432884/ENSP00000434415/ENSP00000435154/ENSP00000436762
-4.50404	-4.63512	-4.32989	-4.34289	-4.62135	-4.50515	-4.3966	-4.21663	-4.16857	-4.41625	-4.40146	-4.38024	5	ENSG00000109971	ENST00000227378/ENST00000526110/ENST00000528292/ENST00000533540/ENST00000534319	ENSP00000227378/ENSP00000432884/ENSP00000433316/ENSP00000433584/ENSP00000437189
-4.78101	-4.86791	-4.72935	-4.71213	-4.8608	-4.74905	-4.75825	-4.60412	-4.55121	-4.68622	-4.49811	-4.70879	1	ENSG00000109971	ENST00000227378/ENST00000526110/ENST00000528292/ENST00000534319	ENSP00000227378/ENSP00000432884/ENSP00000433316/ENSP00000433584
-4.626	-4.64848	-4.44948	-4.46815	-4.58794	-4.50447	-4.49814	-4.30462	-4.24858	-4.4041	-4.36958	-4.43278	1	ENSG00000109971	ENST00000227378/ENST00000526110/ENST00000533540/ENST00000534319	ENSP00000227378/ENSP00000433316/ENSP00000433584/ENSP00000437189
-4.41324	-4.55345	-4.67871	-4.55205	-4.87964	-4.51276	-4.60405	-4.47707	-4.32868	-3.85024	-4.04671	-4.24872	1	ENSG00000110057	ENST00000227471	ENSP00000227471
-4.24688	-4.30024	-4.29326	-4.17401	-4.3291	-4.21558	-4.16705	-4.20692	-4.24785	-4.1486	-4.05326	-4.29018	6	ENSG00000168066	ENST00000227503/ENST00000334944/ENST00000377387/ENST00000377390/ENST00000377394	ENSP00000227503/ENSP00000334414/ENSP00000366604/ENSP00000366607/ENSP00000366611
-4.08232	-3.89497	-3.99587	-3.99787	-3.74196	-3.87219	-3.97002	-4.01769	-4.13924	-3.85443	-3.80526	-3.85166	1	ENSG00000168066	ENST00000227503/ENST00000334944/ENST00000377387/ENST00000377390/ENST00000377394/ENST00000486867	ENSP00000227503/ENSP00000334414/ENSP00000366604/ENSP00000366607/ENSP00000366611/ENSP00000419062
-3.63235	-3.84989	-3.52879	-3.58123	-3.82848	-3.776	-3.66956	-3.48803	-3.4433	-3.8961	-3.68012	-3.82112	3	ENSG00000110104	ENST00000227520	ENSP00000227520
-4.4198	-4.98769	-4.50677	-4.34442	-4.77905	-4.678	-4.44601	-4.2905	-4.34124	-4.71679	-4.66848	-4.73217	11	ENSG00000110107	ENST00000227524	ENSP00000227524
-4.91758	-5.38573	-5.03578	-4.73864	-5.0969	-4.9245	-4.87359	-4.75789	-4.872	-4.94166	-4.9033	-4.99668	1	ENSG00000110107	ENST00000227524/ENST00000540473	ENSP00000227524/ENSP00000443031
-4.39851	-4.9667	-4.43844	-4.28253	-4.80758	-4.64093	-4.36786	-4.20855	-4.23235	-4.70695	-4.68594	-4.77761	1	ENSG00000110107	ENST00000227524/ENST00000540473/ENST00000546152	ENSP00000227524/ENSP00000443031/ENSP00000446259
-4.0608	-4.73759	-4.14575	-4.06069	-4.5104	-4.32288	-4.09431	-3.94835	-4.03555	-4.41063	-4.46458	-4.56188	2	ENSG00000110107	ENST00000227524/ENST00000546152	ENSP00000227524/ENSP00000446259
-4.68298	-5.154	-4.55776	-4.73208	-4.87715	-4.69956	-4.72675	-4.76835	-4.42627	-4.81551	-4.78139	-5.02152	3	ENSG00000110108	ENST00000227525/ENST00000536171	ENSP00000227525/ENSP00000443990
-4.30223	-3.93835	-4.27437	-4.36599	-4.0758	-4.14663	-4.39914	-4.33824	-4.22764	-4.42607	-4.04746	-4.3937	1	ENSG00000110218	ENST00000227638	ENSP00000227638
-4.59848	-4.72355	-4.95777	-4.92866	-4.51725	-4.47064	-4.82376	-4.80053	-4.66218	-4.40319	-4.42078	-4.37078	1	ENSG00000110435	ENST00000227868/ENST00000430469/ENST00000526309	ENSP00000227868/ENSP00000415695/ENSP00000433204
-4.3368	-4.59893	-4.64392	-4.55952	-4.4337	-3.90134	-4.44888	-4.48779	-4.41541	-4.25817	-4.32472	-4.23027	1	ENSG00000110435	ENST00000227868/ENST00000526309	ENSP00000227868/ENSP00000433204
-5.0661	-5.00704	-5.59081	-4.78963	-4.87153	-4.62031	-4.76348	-5.00901	-4.77239	-4.50663	-4.766	-4.5576	2	ENSG00000110435	ENST00000227868/ENST00000533262/ENST00000533550	ENSP00000227868/ENSP00000431281/ENSP00000432277
-3.74958	-4.31037	-3.63561	-3.59314	-4.25643	-3.98252	-3.65907	-3.74772	-3.74483	-3.75887	-4.25072	-3.91185	1	ENSG00000110696	ENST00000228136/ENST00000525684/ENST00000528634	ENSP00000228136/ENSP00000431237/ENSP00000432534
-4.64625	-4.99419	-4.64881	-4.56276	-4.86385	-4.73295	-4.58677	-4.54018	-4.27696	-4.67887	-4.67706	-4.70482	5	ENSG00000110700	ENST00000228140/ENST00000525634	ENSP00000228140/ENSP00000435777
-4.63119	-5.00261	-4.5868	-4.58383	-4.82398	-4.71909	-4.62139	-4.55864	-4.23263	-4.68618	-4.61588	-4.69567	5	ENSG00000110700	ENST00000228140/ENST00000525634/ENST00000533969	ENSP00000228140/ENSP00000432096/ENSP00000435777
-3.50528	-3.29693	-3.52901	-3.56503	-3.43632	-3.60219	-3.56435	-3.4187	-3.39865	-3.45676	-3.46108	-3.57092	3	ENSG00000060138	ENST00000228251/ENST00000279550	ENSP00000228251/ENSP00000279550
-8.43567	-8.05543	-8.63379	-8.98755	-8.541	-8.56947	-9.14445	-9.18335	-8.31271	-8.39096	-8.17514	-8.34413	1	ENSG00000060138	ENST00000228251/ENST00000279550/ENST00000544622	ENSP00000228251/ENSP00000279550/ENSP00000485718
-4.65007	-5.4759	-4.97791	-4.86088	-4.89801	-5.08827	-4.60844	-4.66112	-4.71721	-4.85148	-5.0475	-5.09012	2	ENSG00000075856	ENST00000228284/ENST00000431469	ENSP00000228284/ENSP00000414453
-4.28379	-4.60274	-4.13979	-4.24936	-4.40207	-4.2825	-4.18504	-4.0885	-4.25012	-4.27779	-4.29608	-4.43208	3	ENSG00000075856	ENST00000228284/ENST00000431469/ENST00000546728/ENST00000546815	ENSP00000228284/ENSP00000414453/ENSP00000449386/ENSP00000449743
-4.65555	-4.67916	-4.60534	-4.61258	-4.81472	-4.61723	-4.44619	-4.51049	-4.61575	-4.50969	-4.58232	-4.6336	2	ENSG00000075856	ENST00000228284/ENST00000431469/ENST00000546728/ENST00000546815/ENST00000550322	ENSP00000228284/ENSP00000414453/ENSP00000447324/ENSP00000449386/ENSP00000449743
-4.50183	-4.52544	-4.40777	-4.41222	-4.58573	-4.15213	-4.42515	-4.4923	-4.45286	-4.10806	-4.47805	-4.32183	2	ENSG00000075856	ENST00000228284/ENST00000431469/ENST00000546815	ENSP00000228284/ENSP00000414453/ENSP00000449386
-3.96734	-4.27646	-3.87638	-3.99754	-4.13542	-3.89084	-4.01824	-3.90345	-4.31374	-4.023	-4.10825	-4.04732	1	ENSG00000075856	ENST00000228284/ENST00000431469/ENST00000547397	ENSP00000228284/ENSP00000414453/ENSP00000447875
-4.69491	-4.96288	-4.7144	-4.70462	-4.87108	-4.72207	-4.69047	-4.64139	-4.44813	-4.69709	-4.65774	-4.75185	7	ENSG00000089157	ENST00000228306/ENST00000313104/ENST00000392514/ENST00000546989/ENST00000546990/ENST00000547211/ENST00000547475/ENST00000550856/ENST00000551150/ENST00000551258/ENST00000551914	ENSP00000339027/ENSP00000366471/ENSP00000376299/ENSP00000447311/ENSP00000448046/ENSP00000448223/ENSP00000448639/ENSP00000449205/ENSP00000449328/ENSP00000449854/ENSP00000450222
-4.36577	-4.74048	-4.41495	-4.39309	-4.45483	-4.3195	-4.46248	-4.55955	-4.21485	-4.40851	-4.37224	-4.39043	1	ENSG00000089157	ENST00000228306/ENST00000313104/ENST00000392514/ENST00000546989/ENST00000546990/ENST00000547211/ENST00000551150/ENST00000552292	ENSP00000339027/ENSP00000366471/ENSP00000376299/ENSP00000446777/ENSP00000447311/ENSP00000449205/ENSP00000449328/ENSP00000449854
-4.6578	-4.83685	-4.71359	-4.65632	-4.66326	-4.5514	-4.66647	-4.54806	-4.48934	-4.59875	-4.60725	-4.62316	2	ENSG00000089157	ENST00000228306/ENST00000313104/ENST00000392514/ENST00000546989/ENST00000546990/ENST00000547475/ENST00000550856/ENST00000551150/ENST00000551258/ENST00000551914	ENSP00000339027/ENSP00000366471/ENSP00000376299/ENSP00000447311/ENSP00000448046/ENSP00000448223/ENSP00000448639/ENSP00000449205/ENSP00000449328/ENSP00000450222
-4.73423	-5.00565	-4.80703	-4.74469	-4.8936	-4.77253	-4.76778	-4.71511	-4.52798	-4.76517	-4.70711	-4.83553	3	ENSG00000089157	ENST00000228306/ENST00000313104/ENST00000392514/ENST00000546989/ENST00000547211/ENST00000547475/ENST00000550856/ENST00000551150/ENST00000551258	ENSP00000339027/ENSP00000366471/ENSP00000376299/ENSP00000448046/ENSP00000448639/ENSP00000449205/ENSP00000449328/ENSP00000449854/ENSP00000450222
-4.55217	-4.84437	-4.48184	-4.52494	-4.76284	-4.76323	-4.4766	-4.50084	-4.28886	-4.79595	-4.67497	-4.78319	1	ENSG00000089157	ENST00000228306/ENST00000313104/ENST00000392514/ENST00000546989/ENST00000547211/ENST00000550856/ENST00000551150	ENSP00000339027/ENSP00000366471/ENSP00000376299/ENSP00000448046/ENSP00000449205/ENSP00000449328/ENSP00000449854
-5.00234	-5.13148	-4.97644	-4.93628	-4.8756	-4.7445	-4.90669	-4.88284	-4.72749	-4.73143	-4.68953	-4.82076	2	ENSG00000089157	ENST00000228306/ENST00000313104/ENST00000392514/ENST00000546989/ENST00000551150/ENST00000552292	ENSP00000339027/ENSP00000366471/ENSP00000376299/ENSP00000446777/ENSP00000449205/ENSP00000449328
-5.00963	-5.55156	-4.99842	-5.16847	-5.51611	-5.48756	-5.12123	-5.03105	-4.72266	-5.17322	-5.33739	-5.4947	1	ENSG00000089157	ENST00000228306/ENST00000392514/ENST00000547211/ENST00000550856/ENST00000551150	ENSP00000339027/ENSP00000376299/ENSP00000448046/ENSP00000449328/ENSP00000449854
-3.97101	-4.03934	-3.77196	-3.81413	-3.98559	-3.91347	-3.91028	-3.69822	-3.8575	-4.05489	-3.88577	-4.09462	3	ENSG00000089159	ENST00000228307/ENST00000267257/ENST00000323871/ENST00000424649/ENST00000536957/ENST00000543331/ENST00000637617	ENSP00000228307/ENSP00000267257/ENSP00000391283/ENSP00000443745/ENSP00000443887/ENSP00000489840/ENSP00000489977
-2.12706	-2.80302	-2.3117	-2.48564	-3.09326	-2.12253	-2.33906	-1.78612	-2.62192	-2.69532	-2.67875	-2.94828	1	ENSG00000089159	ENST00000228307/ENST00000267257/ENST00000424649/ENST00000536957/ENST00000637617	ENSP00000228307/ENSP00000267257/ENSP00000391283/ENSP00000443887/ENSP00000489840
-4.3968	-5.24046	-4.15098	-4.37588	-4.83887	-5.01596	-4.31591	-4.14669	-4.50431	-4.66533	-5.47014	-4.84969	1	ENSG00000110841	ENST00000228425/ENST00000318304/ENST00000542629/ENST00000545381	ENSP00000228425/ENSP00000314724/ENSP00000443442/ENSP00000445822
-4.35826	-4.69028	-4.33587	-4.65714	-4.69145	-4.56739	-4.46471	-4.24403	-3.90677	-4.529	-4.5191	-4.60587	3	ENSG00000110917	ENST00000228506/ENST00000535656/ENST00000545525	ENSP00000228506/ENSP00000438950/ENSP00000441247
-4.67068	-5.23498	-4.89871	-4.98622	-4.80584	-4.66192	-4.88858	-4.70194	-4.63874	-4.7823	-4.83574	-4.88357	4	ENSG00000111144	ENST00000228740	ENSP00000228740
-4.5566	-5.04669	-4.68529	-4.61862	-4.79197	-4.65085	-4.58714	-4.58686	-4.70128	-4.61655	-4.73306	-4.78447	16	ENSG00000111144	ENST00000228740/ENST00000413268	ENSP00000228740/ENSP00000395051
-3.99397	-4.51695	-4.25625	-4.07824	-4.61863	-4.43397	-4.05118	-4.02083	-4.07311	-4.42035	-4.36932	-4.50465	3	ENSG00000111229	ENST00000228825	ENSP00000228825
-4.34244	-4.68614	-4.43353	-4.2952	-4.62332	-4.43896	-4.36241	-4.26157	-4.30224	-4.53676	-4.53373	-4.61483	4	ENSG00000111229	ENST00000228825/ENST00000426440/ENST00000547365	ENSP00000228825/ENSP00000413221/ENSP00000446598
-5.11644	-5.98942	-4.22571	-5.1243	-4.80186	-3.23837	-4.95089	-4.35981	-5.26585	-5.29644	-4.77447	-5.58838	2	ENSG00000111331	ENST00000228928	ENSP00000228928
-4.36105	-4.60968	-4.3684	-4.47389	-4.6458	-4.48726	-4.56389	-4.52183	-4.36226	-4.42981	-4.52882	-4.60875	1	ENSG00000111596	ENST00000229195/ENST00000418359/ENST00000550160	ENSP00000229195/ENSP00000412091/ENSP00000448490
-4.00189	-4.17989	-4.03045	-3.92441	-4.08508	-3.95566	-4.0953	-3.87726	-4.03442	-4.05677	-3.87498	-3.92143	2	ENSG00000111615	ENST00000229214/ENST00000438169	ENSP00000229214/ENSP00000411740
-4.59952	-4.98405	-4.62967	-4.72482	-4.89038	-4.73246	-4.56938	-4.63101	-4.47261	-4.66295	-4.72293	-4.72513	21	ENSG00000111640	ENST00000229239/ENST00000396856/ENST00000396858/ENST00000396859/ENST00000396861/ENST00000619601	ENSP00000229239/ENSP00000380065/ENSP00000380067/ENSP00000380068/ENSP00000380070/ENSP00000478864
-4.42111	-4.77332	-4.40098	-4.47843	-4.63629	-4.51104	-4.38459	-4.38721	-4.28719	-4.4241	-4.50325	-4.49931	4	ENSG00000111640	ENST00000229239/ENST00000396858/ENST00000396859/ENST00000396861/ENST00000619601	ENSP00000229239/ENSP00000380067/ENSP00000380068/ENSP00000380070/ENSP00000478864
-4.91454	-4.85217	-4.69967	-4.57495	-4.90428	-4.69606	-4.48999	-4.50174	-4.51838	-4.53718	-4.44852	-4.54517	3	ENSG00000111640	ENST00000229239/ENST00000396859/ENST00000396861	ENSP00000229239/ENSP00000380068/ENSP00000380070
-4.55555	-4.63599	-4.35637	-4.61327	-4.79406	-4.56507	-4.50768	-4.55813	-4.32863	-4.37032	-4.57575	-4.61519	1	ENSG00000111652	ENST00000229251/ENST00000455113/ENST00000534877/ENST00000534947/ENST00000538410/ENST00000538753/ENST00000539735/ENST00000544316/ENST00000544725/ENST00000546229/ENST00000626119	ENSP00000229251/ENSP00000387787/ENSP00000438363/ENSP00000439547/ENSP00000439949/ENSP00000440683/ENSP00000440972/ENSP00000441852/ENSP00000445300/ENSP00000446039/ENSP00000487362
-4.39599	-4.37121	-4.12294	-4.16605	-4.26476	-4.03302	-4.18887	-4.11874	-4.14642	-4.05697	-3.9882	-4.13838	2	ENSG00000111652	ENST00000229251/ENST00000534877/ENST00000534947/ENST00000538410/ENST00000538753/ENST00000539735	ENSP00000229251/ENSP00000438363/ENSP00000439547/ENSP00000440683/ENSP00000441852/ENSP00000446039
-4.8409	-4.95839	-4.68244	-4.66363	-5.62679	-5.06961	-4.59535	-5.15146	-4.32929	-4.69185	-4.69862	-4.81399	1	ENSG00000111652	ENST00000229251/ENST00000534877/ENST00000534947/ENST00000538410/ENST00000538753/ENST00000539735/ENST00000544725	ENSP00000229251/ENSP00000438363/ENSP00000439547/ENSP00000439949/ENSP00000440683/ENSP00000441852/ENSP00000446039
-4.90205	-4.75015	-4.84187	-4.80469	-4.53146	-4.50827	-4.74905	-4.76841	-4.6329	-4.37819	-4.43808	-4.45783	1	ENSG00000111652	ENST00000229251/ENST00000534877/ENST00000534947/ENST00000539735	ENSP00000229251/ENSP00000438363/ENSP00000441852/ENSP00000446039
-4.547	-4.88534	-4.50021	-4.5645	-4.72457	-4.61699	-4.49611	-4.43699	-4.48566	-4.5612	-4.56461	-4.63625	21	ENSG00000111667	ENST00000229268/ENST00000389231	ENSP00000229268/ENSP00000373883
-4.448	-4.84416	-4.32548	-4.40509	-4.86492	-4.57499	-4.38215	-4.35182	-4.3742	-4.66393	-4.56601	-4.6899	1	ENSG00000111667	ENST00000229268/ENST00000389231/ENST00000542087	ENSP00000229268/ENSP00000373883/ENSP00000444668
-4.92202	-5.17593	-4.8089	-4.93045	-5.10671	-4.95029	-4.95082	-4.86081	-4.90191	-4.86997	-4.91394	-4.95073	3	ENSG00000111674	ENST00000229277/ENST00000535366/ENST00000538763/ENST00000545045	ENSP00000229277/ENSP00000437402/ENSP00000438062/ENSP00000441490
-3.18743	-3.11426	-2.8193	-2.86638	-3.06898	-2.99025	-3.11144	-2.96612	-3.101	-2.93887	-2.86174	-2.96544	1	ENSG00000111678	ENST00000229281/ENST00000537087/ENST00000540506	ENSP00000229281/ENSP00000440937/ENSP00000475635
-3.11901	-2.64402	-2.88718	-2.94497	-2.83033	-2.71553	-3.09041	-2.80834	-3.03078	-2.73005	-2.69565	-2.74064	1	ENSG00000111678	ENST00000229281/ENST00000537087/ENST00000544681	ENSP00000229281/ENSP00000440937/ENSP00000475422
-3.33641	-3.23784	-2.78533	-2.74713	-3.14629	-2.96891	-2.99369	-2.83718	-3.14249	-3.06694	-2.89904	-3.01538	1	ENSG00000111678	ENST00000229281/ENST00000540506	ENSP00000229281/ENSP00000475635
-4.68758	-4.96477	-4.69509	-4.94653	-4.90652	-4.79504	-4.73196	-5.06785	-4.94622	-4.67039	-4.48501	-4.73171	2	ENSG00000111711	ENST00000229314/ENST00000542038	ENSP00000229314/ENSP00000446231
-3.60354	-3.18315	-3.66475	-3.40441	-3.64616	-3.3659	-3.39525	-3.297	-3.25882	-3.61257	-3.42234	-3.3097	1	ENSG00000111726	ENST00000229329	ENSP00000229329
-4.53222	-4.7596	-4.4074	-4.449	-4.65997	-4.64784	-4.48451	-4.45098	-4.31393	-4.55049	-4.61631	-4.68376	1	ENSG00000111737	ENST00000229340/ENST00000534951	ENSP00000229340/ENSP00000441883
-4.42909	-4.48739	-4.37582	-4.1724	-4.64305	-4.53775	-4.49704	-4.23509	-4.30078	-4.87878	-4.53926	-4.80084	1	ENSG00000111737	ENST00000229340/ENST00000534951/ENST00000538903/ENST00000544304	ENSP00000229340/ENSP00000441883/ENSP00000442555/ENSP00000443994
-4.35561	-4.59583	-4.30793	-4.37217	-4.52838	-4.21286	-4.26922	-4.27961	-4.72817	-4.42415	-4.37623	-4.48144	2	ENSG00000111737	ENST00000229340/ENST00000538903	ENSP00000229340/ENSP00000443994
-3.82762	-4.05275	-3.89374	-3.81094	-3.83183	-3.6788	-3.86515	-3.67322	-3.8409	-3.78119	-3.76081	-3.81421	1	ENSG00000111786	ENST00000229390	ENSP00000229390
-4.29969	-4.35265	-4.33014	-4.26317	-4.07286	-4.05656	-4.26776	-4.18046	-4.32104	-4.07731	-4.11905	-4.12255	1	ENSG00000111786	ENST00000229390/ENST00000550458	ENSP00000229390/ENSP00000449030
-3.49507	-3.66009	-3.58579	-3.61652	-3.5234	-3.3153	-3.4674	-3.54268	-3.63216	-3.77663	-3.39977	-3.47816	5	ENSG00000111786	ENST00000229390/ENST00000550458/ENST00000603963	ENSP00000229390/ENSP00000449030/ENSP00000474283
-4.5663	-5.4879	-4.57873	-4.71503	-4.83145	-4.5206	-4.59247	-4.5482	-4.64778	-4.47774	-4.39111	-4.59634	1	ENSG00000001084	ENST00000229416	ENSP00000229416
-3.94947	-4.77417	-3.89142	-3.97092	-4.38647	-4.05666	-3.94313	-3.93827	-3.91299	-4.03907	-3.92773	-4.1872	1	ENSG00000001084	ENST00000229416/ENST00000513939	ENSP00000229416/ENSP00000424211
-4.27953	-4.0098	-4.11455	-4.30261	-3.72844	-4.05917	-4.38729	-4.22507	-4.21444	-4.37264	-3.63957	-4.21316	1	ENSG00000001084	ENST00000229416/ENST00000513939/ENST00000514933	ENSP00000229416/ENSP00000423615/ENSP00000424211
-4.64704	-5.58952	-4.62278	-4.50247	-5.04721	-4.59759	-4.40431	-4.38333	-4.4715	-4.53852	-4.6183	-4.74972	1	ENSG00000001084	ENST00000229416/ENST00000514373	ENSP00000229416/ENSP00000426578
-3.87919	-4.26463	-3.49637	-3.45568	-3.38534	-4.22716	-3.49537	-3.77963	-3.7599	-3.72302	-3.67956	-4.05352	1	ENSG00000112062	ENST00000229794/ENST00000229795/ENST00000310795	ENSP00000229794/ENSP00000229795/ENSP00000308669
-4.15527	-4.19242	-4.06511	-4.40304	-4.3244	-4.19249	-4.25144	-4.06692	-4.30617	-4.19795	-4.40818	-4.27632	3	ENSG00000112062	ENST00000229794/ENST00000229795/ENST00000310795/ENST00000468133	ENSP00000229794/ENSP00000229795/ENSP00000308669/ENSP00000419837
-4.56023	-4.46523	-4.36659	-4.29683	-4.25126	-4.18685	-4.34851	-4.51127	-4.50058	-4.32599	-4.14734	-4.09954	1	ENSG00000112062	ENST00000229794/ENST00000229795/ENST00000468133	ENSP00000229794/ENSP00000229795/ENSP00000419837
-3.61093	-3.52352	-3.51919	-3.46244	-3.72144	-3.56307	-3.72361	-3.91219	-3.92193	-3.26523	-3.26292	-3.25783	1	ENSG00000112062	ENST00000229794/ENST00000310795/ENST00000468133	ENSP00000229794/ENSP00000308669/ENSP00000419837
-4.03332	-3.73796	-3.8341	-3.85054	-3.68793	-3.64253	-3.79933	-3.73007	-3.87643	-3.40409	-3.5714	-3.44628	1	ENSG00000112079	ENST00000229812	ENSP00000229812
-3.9783	-4.30879	-4.12528	-3.85192	-4.32168	-4.21944	-3.81031	-3.55743	-4.08577	-4.25132	-4.26025	-4.2504	4	ENSG00000112118	ENST00000229854/ENST00000421471/ENST00000596288	ENSP00000229854/ENSP00000407651/ENSP00000472940
-3.97557	-4.3641	-4.13168	-3.84474	-4.33639	-4.314	-3.8468	-3.592	-4.10423	-4.37618	-4.33483	-4.34279	25	ENSG00000112118	ENST00000229854/ENST00000596288	ENSP00000229854/ENSP00000472940
-3.51026	-2.42292	-3.4161	-3.53141	-3.45442	-3.65218	-3.0309	-2.51875	-3.29448	-3.37911	-3.46654	-3.80281	2	ENSG00000112186	ENST00000229922/ENST00000378990/ENST00000611958	ENSP00000229922/ENSP00000368275/ENSP00000482279
-4.7147	-5.31394	-4.87117	-4.97921	-4.912	-4.83278	-4.81379	-4.88814	-5.10963	-4.81352	-4.73994	-4.99849	3	ENSG00000112304	ENST00000230048	ENSP00000230048
-4.63921	-5.01099	-4.604	-4.63313	-4.90147	-4.74236	-4.62881	-4.58927	-4.30256	-4.75289	-4.71822	-4.76723	8	ENSG00000112306	ENST00000230050	ENSP00000230050
-3.86614	-3.80206	-3.97122	-3.88181	-3.8455	-3.79383	-3.93155	-3.78716	-3.86044	-3.82281	-3.67115	-3.86714	1	ENSG00000112335	ENST00000230085/ENST00000349379	ENSP00000230085/ENSP00000296991
-4.05117	-3.97674	-4.12369	-4.05581	-3.92969	-3.85849	-4.02704	-3.65439	-4.00303	-4.02717	-3.94538	-3.97959	3	ENSG00000112335	ENST00000230085/ENST00000349379/ENST00000426155	ENSP00000230085/ENSP00000296991/ENSP00000401779
-3.7776	-3.76295	-3.88046	-3.80404	-3.81001	-3.74872	-3.763	-3.70799	-3.76136	-3.76488	-3.68637	-3.83089	1	ENSG00000112335	ENST00000230085/ENST00000426155	ENSP00000230085/ENSP00000401779
-3.80319	-3.81355	-3.71377	-3.65471	-3.75784	-3.76052	-3.76665	-3.59222	-3.61177	-3.81764	-3.73769	-3.84797	5	ENSG00000112578	ENST00000230340	ENSP00000230340
-3.47041	-3.85388	-3.59047	-3.47257	-3.66213	-3.69372	-3.5136	-3.44164	-3.43748	-3.84113	-3.60697	-3.82377	2	ENSG00000112578	ENST00000230340/ENST00000372996	ENSP00000230340/ENSP00000362087
-3.40531	-3.53126	-3.4943	-3.41836	-3.22659	-3.29206	-3.37269	-3.33229	-3.44292	-3.35859	-3.23595	-3.33433	1	ENSG00000112578	ENST00000230340/ENST00000489290	ENSP00000230340/ENSP00000417813
-3.49571	-4.61319	-3.95201	-3.96473	-4.29032	-4.19967	-4.10252	-3.44947	-4.11456	-4.15843	-4.1574	-4.28277	2	ENSG00000112651	ENST00000230413/ENST00000388752	ENSP00000230413/ENSP00000373404
-4.48375	-4.49047	-4.83665	-4.92658	-4.40702	-4.38897	-4.55114	-4.85392	-5.32954	-3.881	-4.3091	-4.4792	3	ENSG00000112667	ENST00000230431/ENST00000393987/ENST00000509253	ENSP00000230431/ENSP00000377556/ENSP00000422440
-4.37739	-4.70524	-4.24376	-4.5081	-4.81799	-4.16789	-4.57251	-4.66747	-4.79752	-4.52706	-4.43476	-4.52025	2	ENSG00000112685	ENST00000230449	ENSP00000230449
-3.90811	-4.07959	-3.96475	-3.92937	-3.97787	-3.87972	-3.95597	-3.81805	-3.72192	-3.80521	-3.90796	-3.84115	12	ENSG00000039123	ENST00000230640	ENSP00000230640
-4.51327	-4.59002	-4.23889	-4.28968	-4.3597	-4.12127	-4.30994	-4.38691	-3.97992	-4.02713	-4.07834	-4.21148	1	ENSG00000039123	ENST00000230640/ENST00000505565	ENSP00000230640/ENSP00000422125
-4.62521	-5.33982	-4.6596	-4.41494	-4.72545	-4.73944	-4.71694	-4.56926	-4.35728	-4.83148	-4.68974	-4.80799	3	ENSG00000112855	ENST00000230771/ENST00000448069/ENST00000508522	ENSP00000230771/ENSP00000407105/ENSP00000423616
-4.40361	-4.48681	-4.10917	-3.90243	-4.85655	-4.93197	-4.10851	-4.16976	-4.03961	-4.59083	-4.7418	-4.67441	2	ENSG00000112855	ENST00000230771/ENST00000508522/ENST00000509299	ENSP00000230771/ENSP00000423616/ENSP00000425695
-4.85264	-4.81558	-5.32415	-5.22682	-4.92881	-4.76849	-4.98753	-4.83299	-5.23641	-5.18394	-4.86644	-5.05907	1	ENSG00000112977	ENST00000230895	ENSP00000230895
-3.89143	-4.14008	-3.66338	-3.53489	-4.02232	-3.82426	-3.75487	-3.69444	-3.68899	-4.2616	-3.91342	-4.22492	1	ENSG00000113272	ENST00000231198	ENSP00000231198
-4.1163	-4.27372	-3.94099	-3.94202	-4.23574	-4.16936	-4.00215	-3.90086	-3.99945	-4.073	-4.04478	-4.07473	5	ENSG00000113312	ENST00000231238/ENST00000522793	ENSP00000231238/ENSP00000429225
-3.94675	-4.16292	-3.53468	-3.98635	-4.15854	-4.11623	-3.84642	-3.98264	-4.21226	-3.95403	-4.02863	-4.03009	1	ENSG00000113441	ENST00000231368/ENST00000395770	ENSP00000231368/ENSP00000379117
-3.9164	-4.18113	-3.79113	-4.01293	-4.02318	-3.89521	-3.91702	-4.01287	-3.96572	-3.95458	-3.83921	-3.90756	21	ENSG00000113569	ENST00000231498/ENST00000381843/ENST00000513532	ENSP00000231498/ENSP00000371265/ENSP00000422019
-4.67064	-4.79402	-4.60502	-4.6814	-4.72493	-4.55568	-4.68586	-4.68567	-4.56764	-4.46807	-4.51191	-4.52941	30	ENSG00000113643	ENST00000231572	ENSP00000231572
-4.06781	-3.66158	-3.81778	-4.25278	-3.63918	-3.38325	-4.07959	-3.87134	-4.00582	-3.39393	-3.45135	-3.40344	1	ENSG00000076242	ENST00000231790/ENST00000432299/ENST00000442249/ENST00000454028/ENST00000456676	ENSP00000231790/ENSP00000387511/ENSP00000392649/ENSP00000416687/ENSP00000416783
-4.73241	-5.20398	-4.74179	-4.92831	-4.88829	-4.74556	-4.73761	-4.88885	-4.68462	-4.53875	-4.71205	-4.6156	1	ENSG00000114023	ENST00000232125/ENST00000469967/ENST00000477892	ENSP00000232125/ENSP00000419088/ENSP00000419491
-2.97711	-3.27805	-2.76903	-2.89243	-3.03783	-2.96936	-2.80522	-2.42965	-2.10495	-2.60251	-2.97761	-2.69567	1	ENSG00000114062	ENST00000232165/ENST00000397954/ENST00000604860/ENST00000630424	ENSP00000232165/ENSP00000381045/ENSP00000473822/ENSP00000486349
-3.03177	-3.0275	-3.17069	-3.40464	-3.41639	-3.08508	-3.0882	-3.31755	-3.02835	-3.03308	-2.9407	-2.65777	1	ENSG00000114062	ENST00000232165/ENST00000397954/ENST00000626068/ENST00000628733/ENST00000630424	ENSP00000232165/ENSP00000381045/ENSP00000486349/ENSP00000486388/ENSP00000487534
-4.28776	-4.79323	-3.88045	-3.98297	-4.25336	-4.06421	-3.96215	-3.96487	-3.79333	-3.84464	-4.26291	-3.98192	1	ENSG00000114062	ENST00000232165/ENST00000397954/ENST00000626068/ENST00000630424	ENSP00000232165/ENSP00000381045/ENSP00000486349/ENSP00000487534
-4.43727	-4.01629	-4.26452	-4.45867	-3.93699	-3.73597	-4.42329	-4.23008	-4.32155	-3.83649	-3.76357	-3.86679	1	ENSG00000114450	ENST00000232564/ENST00000466899/ENST00000468623	ENSP00000232564/ENSP00000419693/ENSP00000420066
-3.4953	-2.87953	-3.86976	-3.72579	-2.52604	-1.77259	-4.03406	-3.76964	-3.97422	-3.1092	-3.25916	-3.03446	2	ENSG00000114450	ENST00000232564/ENST00000468623	ENSP00000232564/ENSP00000419693
-4.42484	-4.84638	-4.30269	-4.37002	-4.9774	-4.69844	-4.45243	-4.32673	-4.39417	-4.69811	-4.85422	-4.7572	4	ENSG00000114491	ENST00000232607	ENSP00000232607
-4.39354	-4.6106	-4.2246	-4.30886	-4.57234	-4.45284	-4.23054	-4.1749	-4.27049	-4.42742	-4.44344	-4.54628	3	ENSG00000114491	ENST00000232607/ENST00000462091/ENST00000467167/ENST00000474588/ENST00000479719/ENST00000628619	ENSP00000232607/ENSP00000417893/ENSP00000419618/ENSP00000420348/ENSP00000420754/ENSP00000486143
-4.58306	-4.5806	-4.4429	-4.53422	-4.78457	-4.6967	-4.49601	-4.45947	-4.56286	-4.717	-4.65807	-4.68033	5	ENSG00000114491	ENST00000232607/ENST00000479719	ENSP00000232607/ENSP00000420754
-4.55104	-4.54444	-4.39861	-4.44572	-4.5134	-4.39534	-4.56665	-4.28406	-4.14922	-4.29866	-4.26237	-4.30574	8	ENSG00000114767	ENST00000232888	ENSP00000232888
-3.75774	-4.34492	-3.8581	-4.03208	-4.04413	-3.81126	-4.11758	-3.85065	-3.86576	-3.78044	-3.76209	-3.85567	1	ENSG00000114902	ENST00000233025/ENST00000423431/ENST00000602728	ENSP00000233025/ENSP00000391610/ENSP00000473265
-4.30689	-5.44818	-4.35915	-4.29342	-4.80718	-4.40607	-4.39537	-4.11781	-4.0951	-4.44195	-4.43912	-4.04793	1	ENSG00000055332	ENST00000233057	ENSP00000233057
-3.90184	-2.72355	-4.00304	-3.99467	-2.83216	-2.27048	-3.04095	-3.57104	-4.156	-2.66906	-2.61973	-2.59231	2	ENSG00000055332	ENST00000233057/ENST00000390013/ENST00000405334	ENSP00000233057/ENSP00000374663/ENSP00000385014
-4.52003	-4.56531	-4.41851	-4.51058	-4.65291	-4.46919	-4.5248	-4.37829	-4.3142	-4.29012	-4.36471	-4.40371	7	ENSG00000055332	ENST00000233057/ENST00000405334	ENSP00000233057/ENSP00000385014
-4.39896	-5.32794	-4.92047	-4.87896	-5.45001	-5.30819	-4.51142	-4.69587	-5.04063	-5.24293	-5.20657	-5.44042	1	ENSG00000021826	ENST00000233072/ENST00000417946/ENST00000430249/ENST00000518043/ENST00000523702/ENST00000619804	ENSP00000233072/ENSP00000388496/ENSP00000402608/ENSP00000430644/ENSP00000430697/ENSP00000480517
-4.28713	-5.12538	-4.82188	-4.7675	-5.42413	-5.27784	-4.40929	-4.66872	-4.91305	-5.21028	-5.13467	-5.32467	43	ENSG00000021826	ENST00000233072/ENST00000430249	ENSP00000233072/ENSP00000402608
-4.48548	-3.99335	-5.04821	-5.02023	-4.93305	-4.95661	-4.57859	-4.48186	-5.04778	-4.01837	-4.62546	-4.77099	3	ENSG00000021826	ENST00000233072/ENST00000430249/ENST00000523702/ENST00000619804	ENSP00000233072/ENSP00000402608/ENSP00000430644/ENSP00000480517
-4.16255	-5.17966	-4.82093	-4.75863	-5.32828	-5.02659	-4.47025	-4.63685	-4.89831	-5.121	-5.13001	-5.10197	14	ENSG00000021826	ENST00000233072/ENST00000430249/ENST00000619804	ENSP00000233072/ENSP00000402608/ENSP00000480517
-4.50044	-4.85752	-4.53676	-4.39469	-4.59121	-4.46254	-4.4618	-4.27197	-4.44633	-4.49289	-4.56776	-4.513	4	ENSG00000071626	ENST00000233078/ENST00000336761/ENST00000587079/ENST00000592453/ENST00000592522	ENSP00000233078/ENSP00000337132/ENSP00000465433/ENSP00000467613/ENSP00000467680
-3.98404	-4.19329	-3.92932	-3.93454	-3.70497	-3.88797	-3.98106	-3.75338	-3.9855	-4.04289	-3.76692	-3.71179	1	ENSG00000071626	ENST00000233078/ENST00000336761/ENST00000587079/ENST00000592522	ENSP00000233078/ENSP00000337132/ENSP00000465433/ENSP00000467680
-4.86566	-5.05541	-4.51078	-4.88312	-4.7644	-4.77603	-4.80315	-4.72305	-4.78424	-4.74088	-4.71512	-4.71768	2	ENSG00000079785	ENST00000233084	ENSP00000233084
-4.5425	-4.77304	-4.15581	-4.48838	-4.66604	-4.50452	-4.50561	-4.43035	-4.32053	-4.55634	-4.47944	-4.55806	23	ENSG00000079785	ENST00000233084/ENST00000621973	ENSP00000233084/ENSP00000484958
-4.74413	-5.25004	-5.0015	-5.13448	-5.06314	-4.84541	-4.88377	-5.05386	-5.29213	-4.7419	-4.83888	-4.84759	7	ENSG00000014641	ENST00000233114/ENST00000409476/ENST00000409908/ENST00000539945	ENSP00000233114/ENSP00000386719/ENSP00000386743/ENSP00000438144
-4.75929	-5.15626	-5.00104	-5.02401	-5.06421	-4.83031	-4.76991	-4.93333	-5.3253	-4.77656	-4.83707	-4.79751	2	ENSG00000014641	ENST00000233114/ENST00000409476/ENST00000436321/ENST00000539945	ENSP00000233114/ENSP00000386719/ENSP00000394504/ENSP00000438144
-9.86108	-6.13466	-5.92945	-6.27348	-6.6643	-6.0119	-5.58135	-5.91836	-7.1755	-4.94769	-5.63194	-6.63676	1	ENSG00000014641	ENST00000233114/ENST00000436321/ENST00000454035/ENST00000539945	ENSP00000233114/ENSP00000394504/ENSP00000409027/ENSP00000438144
-4.86226	-5.39396	-5.13631	-5.19855	-5.14074	-5.0538	-4.92757	-5.0434	-5.42724	-4.55658	-4.70431	-4.95746	2	ENSG00000014641	ENST00000233114/ENST00000436321/ENST00000539945	ENSP00000233114/ENSP00000394504/ENSP00000438144
-4.2762	-4.1541	-4.28139	-4.30015	-4.116	-4.10751	-4.197	-4.25881	-4.44743	-4.17674	-4.10302	-4.18319	3	ENSG00000034510	ENST00000233143	ENSP00000233143
-4.16534	-4.55462	-4.08161	-4.14597	-4.60661	-4.33346	-4.19553	-4.0913	-4.22043	-4.19691	-4.32551	-4.19952	2	ENSG00000095002	ENST00000233146	ENSP00000233146
-4.19521	-4.44943	-4.07387	-4.15427	-4.70371	-4.3971	-4.22057	-4.09627	-4.22501	-4.4108	-4.44265	-4.29314	2	ENSG00000095002	ENST00000233146/ENST00000454849/ENST00000543555	ENSP00000233146/ENSP00000411482/ENSP00000442697
-4.27417	-4.5598	-4.15663	-4.3688	-4.29765	-4.27336	-4.31109	-4.14793	-4.38552	-4.19298	-4.11553	-4.2639	15	ENSG00000095002	ENST00000233146/ENST00000543555	ENSP00000233146/ENSP00000442697
-4.0064	-3.28119	-4.05657	-3.99386	-3.10984	-2.9063	-3.99985	-4.02902	-4.46522	-3.00389	-3.01782	-3.15871	10	ENSG00000023228	ENST00000233190/ENST00000423725/ENST00000432169/ENST00000440274/ENST00000449699/ENST00000455934	ENSP00000233190/ENSP00000392709/ENSP00000397760/ENSP00000399912/ENSP00000409689/ENSP00000409766
-4.71653	-3.98984	-4.46377	-4.70983	-3.61201	-3.18845	-4.89941	-4.42069	-4.84444	-3.39662	-3.54573	-3.55082	2	ENSG00000023228	ENST00000233190/ENST00000423725/ENST00000449699/ENST00000455934/ENST00000456284	ENSP00000233190/ENSP00000392709/ENSP00000395553/ENSP00000397760/ENSP00000399912
-4.06511	-3.80587	-3.49046	-3.87755	-3.66003	-3.5662	-3.94601	-3.86628	-3.87515	-3.58954	-3.50837	-3.63352	4	ENSG00000115128	ENST00000233468	ENSP00000233468
-3.51871	-3.91917	-3.04252	-3.45367	-3.70444	-3.65891	-3.48952	-3.19087	-3.33207	-3.29913	-3.54059	-3.53131	1	ENSG00000115216	ENST00000233557/ENST00000379852	ENSP00000233557/ENSP00000369181
-3.84426	-4.25954	-3.47165	-3.76955	-3.90943	-3.9584	-3.96713	-3.50989	-3.74762	-3.60378	-3.83581	-3.79832	1	ENSG00000115216	ENST00000233557/ENST00000379852/ENST00000419281	ENSP00000233557/ENSP00000369181/ENSP00000403916
-4.13297	-4.49793	-4.12679	-4.11686	-4.45995	-4.33614	-4.10069	-4.099	-3.80322	-4.27358	-4.26562	-4.32799	1	ENSG00000115234	ENST00000233575/ENST00000537606	ENSP00000233575/ENSP00000439208
-4.44077	-4.9321	-4.50045	-4.46597	-4.87736	-4.68583	-4.53543	-4.42372	-3.99325	-4.72273	-4.71446	-4.66748	2	ENSG00000115268	ENST00000233609/ENST00000585665/ENST00000586096/ENST00000586686/ENST00000589656/ENST00000591804/ENST00000592588/ENST00000592623/ENST00000593052	ENSP00000465055/ENSP00000466010/ENSP00000466366/ENSP00000467466/ENSP00000467676/ENSP00000467855/ENSP00000473953/ENSP00000474433/ENSP00000474543
-4.6565	-5.01133	-4.25198	-4.54359	-4.95199	-4.73799	-4.577	-4.50799	-4.18944	-4.15303	-4.25333	-4.73522	1	ENSG00000115268	ENST00000233609/ENST00000585665/ENST00000586686/ENST00000589656/ENST00000591804/ENST00000592588/ENST00000592623/ENST00000593052	ENSP00000466010/ENSP00000466366/ENSP00000467466/ENSP00000467676/ENSP00000467855/ENSP00000473953/ENSP00000474433/ENSP00000474543
-5.30438	-5.51561	-5.50463	-5.56588	-5.16751	-5.34485	-5.53103	-5.55289	-5.01911	-5.22447	-5.3001	-5.24265	4	ENSG00000115275	ENST00000233616/ENST00000448666/ENST00000452063	ENSP00000233616/ENSP00000388201/ENSP00000410992
-4.62611	-5.33287	-4.6901	-4.74348	-4.68191	-4.66575	-4.85869	-4.89959	-4.66496	-4.49207	-4.5083	-4.80588	2	ENSG00000115275	ENST00000233616/ENST00000452063	ENSP00000233616/ENSP00000388201
-3.5255	-4.58337	-3.53697	-3.76762	-4.46767	-4.02761	-3.62619	-3.64845	-4.02921	-4.04184	-3.99857	-4.13267	2	ENSG00000115286	ENST00000233627/ENST00000414651/ENST00000539480/ENST00000618074/ENST00000620479	ENSP00000233627/ENSP00000406630/ENSP00000443273/ENSP00000477895/ENSP00000480984
-5.68449	-7.45347	-5.24379	-5.56823	-6.03911	-5.15411	-6.51019	-5.27269	-5.94174	-5.46265	-5.50006	-5.86651	1	ENSG00000115365	ENST00000233714/ENST00000412863/ENST00000431941/ENST00000441020/ENST00000443314/ENST00000450366	ENSP00000233714/ENSP00000388713/ENSP00000393323/ENSP00000393597/ENSP00000397646/ENSP00000405364
-4.26853	-5.01169	-4.82565	-5.16284	-4.90492	-4.77415	-4.70434	-4.65567	-5.11307	-4.72214	-4.85542	-4.77343	6	ENSG00000115365	ENST00000233714/ENST00000431941/ENST00000441020/ENST00000443314/ENST00000448951/ENST00000450366	ENSP00000233714/ENSP00000388713/ENSP00000393323/ENSP00000393597/ENSP00000396518/ENSP00000397646
-4.17759	-4.28021	-4.73154	-4.66261	-4.46381	-4.44704	-4.66335	-4.81333	-5.09291	-4.34266	-4.35948	-4.38745	1	ENSG00000115365	ENST00000233714/ENST00000431941/ENST00000441020/ENST00000443314/ENST00000450366	ENSP00000233714/ENSP00000388713/ENSP00000393323/ENSP00000393597/ENSP00000397646
-3.88983	-3.7782	-3.98725	-4.15089	-3.74709	-3.64256	-3.95244	-3.85661	-3.5163	-3.78491	-3.59498	-3.76176	1	ENSG00000115486	ENST00000233838	ENSP00000233838
-4.44483	-4.70975	-4.67409	-4.66406	-4.63063	-4.60396	-4.70748	-4.611	-4.52711	-4.47222	-4.40062	-4.81844	2	ENSG00000115486	ENST00000233838/ENST00000430215	ENSP00000233838/ENSP00000408045
-4.52384	-5.06345	-4.57232	-4.64145	-4.9108	-4.76529	-4.52265	-4.54416	-4.52393	-4.64048	-4.68403	-4.67426	1	ENSG00000115541	ENST00000233893/ENST00000409468	ENSP00000233893/ENSP00000386447
-4.51474	-5.09249	-4.54375	-4.63309	-4.90205	-4.76506	-4.54301	-4.51984	-4.48971	-4.62505	-4.69741	-4.65254	2	ENSG00000115541	ENST00000233893/ENST00000409468/ENST00000409729	ENSP00000233893/ENSP00000386447/ENSP00000387101
-4.64862	-5.14438	-4.68274	-4.74886	-4.95301	-4.83584	-4.65945	-4.64429	-4.63523	-4.6732	-4.76988	-4.72717	2	ENSG00000115541	ENST00000233893/ENST00000409729	ENSP00000233893/ENSP00000387101
-4.95194	-4.70299	-4.94694	-4.92728	-4.73341	-4.58039	-4.79869	-4.9885	-5.08326	-4.45787	-4.52929	-4.49769	1	ENSG00000115685	ENST00000234038/ENST00000401987/ENST00000406106/ENST00000407025/ENST00000423280/ENST00000450367	ENSP00000234038/ENSP00000385022/ENSP00000385466/ENSP00000385657/ENSP00000392373/ENSP00000412092
-4.67621	-4.69569	-4.727	-4.88521	-4.80101	-4.60121	-4.6611	-4.8144	-5.11852	-4.58042	-4.60364	-4.58453	1	ENSG00000115685	ENST00000234038/ENST00000407025/ENST00000423280/ENST00000450367	ENSP00000234038/ENSP00000385657/ENSP00000392373/ENSP00000412092
-4.48519	-4.81261	-4.57	-4.61245	-4.96356	-4.72922	-4.50574	-4.51163	-4.53334	-4.62187	-4.61109	-4.75383	5	ENSG00000115806	ENST00000234160	ENSP00000234160
-4.28507	-4.54579	-4.3573	-4.2795	-4.42993	-4.28908	-4.37701	-4.08459	-4.17154	-4.27091	-4.23864	-4.39171	8	ENSG00000115816	ENST00000234170	ENSP00000234170
-4.88328	-4.621	-5.00142	-4.53117	-5.6059	-4.62007	-4.31824	-4.21139	-4.73827	-4.36186	-4.52385	-4.32509	1	ENSG00000115942	ENST00000234296	ENSP00000234296
-4.61512	-4.48216	-4.53679	-4.54641	-4.80209	-4.401	-4.637	-4.42411	-4.39456	-4.68641	-4.61449	-4.72792	1	ENSG00000221823	ENST00000234310/ENST00000409377/ENST00000409752	ENSP00000234310/ENSP00000387148/ENSP00000387216
-4.50698	-4.81532	-4.52616	-4.66382	-4.70239	-4.61593	-4.506	-4.56892	-4.74114	-4.47098	-4.53391	-4.45681	7	ENSG00000116096	ENST00000234454	ENSP00000234454
-4.66789	-4.96447	-4.62761	-4.66724	-4.88045	-4.79139	-4.71502	-4.61508	-4.63928	-4.7107	-4.70966	-4.74558	17	ENSG00000074800	ENST00000234590	ENSP00000234590
-4.81375	-4.9816	-4.68502	-4.7978	-4.93668	-4.81125	-4.83298	-4.75823	-4.82398	-4.74298	-4.75785	-4.79312	12	ENSG00000074800	ENST00000234590/ENST00000497492	ENSP00000234590/ENSP00000466406
-4.54533	-4.48015	-4.81048	-4.74483	-4.3568	-4.24707	-4.5062	-4.935	-4.68914	-4.24754	-4.23034	-4.35939	18	ENSG00000031698	ENST00000234677/ENST00000369923	ENSP00000234677/ENSP00000358939
-4.19365	-4.44309	-4.31709	-4.4086	-4.30708	-4.19224	-4.32994	-4.30232	-4.34808	-4.36423	-4.19511	-4.33375	1	ENSG00000116251	ENST00000234875	ENSP00000346088
-4.44099	-4.45165	-4.40574	-4.43113	-4.45098	-4.40771	-4.40631	-4.39458	-4.22775	-4.41877	-4.33684	-4.43527	4	ENSG00000116251	ENST00000234875/ENST00000462296/ENST00000465387/ENST00000471204/ENST00000484532	ENSP00000346088/ENSP00000465763/ENSP00000466013/ENSP00000466502/ENSP00000467247
-4.31844	-4.70598	-4.12702	-4.19125	-4.5661	-4.44897	-4.31441	-4.17598	-4.058	-4.43676	-4.37427	-4.42274	3	ENSG00000116455	ENST00000235090	ENSP00000235090
-4.22498	-4.61851	-4.11759	-4.1175	-4.56335	-4.41101	-4.18664	-4.02124	-4.00375	-4.33273	-4.36361	-4.40444	2	ENSG00000116455	ENST00000235090/ENST00000449340	ENSP00000235090/ENSP00000409300
-3.57914	-4.16907	-3.43672	-3.26112	-4.26152	-4.084	-3.85818	-3.75557	-3.66297	-4.13455	-3.99784	-4.13152	2	ENSG00000116688	ENST00000235329/ENST00000444836	ENSP00000235329/ENSP00000416338
-4.78653	-5.70239	-4.79486	-5.07283	-5.20657	-4.90911	-4.88512	-4.98758	-5.21653	-4.73276	-4.87452	-4.86423	5	ENSG00000053371	ENST00000235835/ENST00000330072	ENSP00000235835/ENSP00000339084
-4.38769	-4.93039	-4.46264	-4.75036	-4.93651	-4.6526	-4.62634	-4.67781	-4.43016	-4.5649	-4.84514	-4.71199	2	ENSG00000117385	ENST00000236040/ENST00000296388/ENST00000372526/ENST00000397054	ENSP00000236040/ENSP00000296388/ENSP00000361604/ENSP00000380245
-4.3961	-4.67902	-4.40139	-4.7519	-4.63138	-4.45684	-4.4922	-4.68134	-4.52793	-4.39295	-4.42003	-4.41588	8	ENSG00000117385	ENST00000236040/ENST00000296388/ENST00000397054	ENSP00000236040/ENSP00000296388/ENSP00000380245
-3.98976	-3.96829	-3.95756	-3.85961	-3.86039	-3.95259	-4.02937	-3.86481	-3.79135	-3.97881	-3.87582	-3.91876	11	ENSG00000117395	ENST00000236051	ENSP00000236051
-2.94962	-4.60944	-3.47177	-3.20667	-4.40803	-3.91233	-3.2251	-3.10726	-2.8692	-4.18162	-3.8803	-4.38026	1	ENSG00000117984	ENST00000236671/ENST00000367196/ENST00000433655/ENST00000438213/ENST00000636571/ENST00000636843/ENST00000637381/ENST00000637815	ENSP00000236671/ENSP00000356164/ENSP00000404902/ENSP00000415036/ENSP00000490316/ENSP00000490344/ENSP00000490770/ENSP00000490897
-2.92472	-4.70855	-3.63208	-2.70282	-4.34796	-4.22713	-3.16093	-3.11696	-2.76144	-4.61762	-4.1975	-4.61751	1	ENSG00000117984	ENST00000236671/ENST00000433655/ENST00000438213/ENST00000636571/ENST00000636843/ENST00000637815	ENSP00000236671/ENSP00000404902/ENSP00000415036/ENSP00000490344/ENSP00000490770/ENSP00000490897
-3.13875	-4.52945	-3.59309	-3.23661	-4.20009	-3.81734	-3.2438	-3.10065	-2.94682	-4.09773	-3.74223	-4.1886	4	ENSG00000117984	ENST00000236671/ENST00000636571/ENST00000636843/ENST00000637815	ENSP00000236671/ENSP00000490344/ENSP00000490770/ENSP00000490897
-4.74369	-5.3153	-4.84598	-4.9574	-5.1496	-4.97438	-4.72568	-4.8864	-4.84612	-4.86446	-4.95551	-4.91358	1	ENSG00000118007	ENST00000236698/ENST00000383202/ENST00000434713/ENST00000492318	ENSP00000236698/ENSP00000372689/ENSP00000404396/ENSP00000419317
-4.37448	-4.59966	-4.32255	-4.2821	-4.59945	-4.5706	-4.38945	-4.30865	-4.2299	-4.62943	-4.5023	-4.60808	7	ENSG00000114942	ENST00000236957/ENST00000392221/ENST00000392222	ENSP00000236957/ENSP00000376055/ENSP00000376056
-4.2463	-4.51841	-4.32786	-4.2947	-4.40236	-4.31322	-4.36506	-4.28201	-4.19743	-4.37514	-4.28278	-4.33731	2	ENSG00000114942	ENST00000236957/ENST00000392221/ENST00000392222/ENST00000415904/ENST00000429769/ENST00000435123/ENST00000445505	ENSP00000236957/ENSP00000376055/ENSP00000376056/ENSP00000393501/ENSP00000397793/ENSP00000399917/ENSP00000407730
-4.41848	-4.64307	-4.42393	-4.42915	-4.6064	-4.48689	-4.316	-4.28496	-4.38697	-4.52283	-4.55215	-4.55128	1	ENSG00000114942	ENST00000236957/ENST00000392221/ENST00000392222/ENST00000415904/ENST00000429769/ENST00000445505	ENSP00000236957/ENSP00000376055/ENSP00000376056/ENSP00000393501/ENSP00000397793/ENSP00000407730
-4.01797	-4.43306	-3.78123	-4.04347	-4.43939	-4.22994	-3.86838	-4.15609	-3.97472	-4.12428	-4.16397	-4.16818	1	ENSG00000138363	ENST00000236959	ENSP00000236959
-4.62819	-4.86947	-4.59063	-4.54563	-4.70771	-4.50932	-4.51206	-4.54012	-4.56792	-4.42709	-4.47237	-4.53874	4	ENSG00000138363	ENST00000236959/ENST00000413174/ENST00000435675	ENSP00000236959/ENSP00000402393/ENSP00000415935
-4.4534	-5.04262	-4.40041	-4.60703	-4.80366	-4.62664	-4.45945	-4.55404	-4.52334	-4.52628	-4.62328	-4.53729	13	ENSG00000138363	ENST00000236959/ENST00000426233/ENST00000435675	ENSP00000236959/ENSP00000401936/ENSP00000415935
-4.5564	-4.99478	-4.50477	-4.57597	-4.69855	-4.52116	-4.60895	-4.41351	-4.45286	-4.42853	-4.40818	-4.48027	11	ENSG00000138363	ENST00000236959/ENST00000435675	ENSP00000236959/ENSP00000415935
-3.8893	-3.98715	-3.93686	-3.73746	-3.70319	-4.19525	-3.98612	-3.65739	-3.7221	-4.13056	-4.0281	-4.11064	3	ENSG00000118246	ENST00000236980/ENST00000402774/ENST00000403094	ENSP00000236980/ENSP00000384929/ENSP00000385990
-4.3755	-4.2352	-4.5185	-4.37088	-4.32757	-4.08703	-4.30051	-4.20856	-4.11724	-4.12832	-4.22745	-4.21364	1	ENSG00000118496	ENST00000237281	ENSP00000237281
-4.57123	-4.96023	-4.51614	-4.6996	-4.79647	-4.92	-4.48629	-4.71533	-4.51412	-4.62493	-4.61013	-4.67907	6	ENSG00000118705	ENST00000237530/ENST00000373622	ENSP00000237530/ENSP00000362724
-4.41674	-4.65736	-4.37831	-4.57986	-4.63847	-4.4995	-4.405	-4.58657	-4.43988	-4.42515	-4.46051	-4.4643	2	ENSG00000118705	ENST00000237530/ENST00000373622/ENST00000373632/ENST00000456102	ENSP00000237530/ENSP00000362724/ENSP00000362735/ENSP00000399137
-4.37265	-4.50243	-4.25013	-4.45311	-4.4259	-4.43116	-4.31288	-4.57465	-4.30554	-4.39326	-4.28851	-4.37072	2	ENSG00000118705	ENST00000237530/ENST00000373622/ENST00000373632/ENST00000456102/ENST00000462163	ENSP00000237530/ENSP00000362724/ENSP00000362735/ENSP00000399137/ENSP00000435563
-4.63222	-5.01571	-4.50372	-4.70111	-5.06893	-4.96834	-4.55975	-4.48386	-4.71478	-4.7541	-4.6982	-4.7484	1	ENSG00000118705	ENST00000237530/ENST00000373622/ENST00000456400	ENSP00000237530/ENSP00000362724/ENSP00000399404
-4.38445	-3.70078	-2.50884	-4.02798	-4.09132	-3.71333	-3.72146	-3.06335	-2.56064	-4.30312	-3.90454	-2.95303	1	ENSG00000118705	ENST00000237530/ENST00000373632	ENSP00000237530/ENSP00000362735
-4.15875	-4.60204	-3.77812	-4.14362	-4.82992	-4.56582	-3.93054	-3.95751	-3.89085	-4.32475	-4.48598	-4.48506	1	ENSG00000118777	ENST00000237612	ENSP00000237612
-4.73831	-5.81077	-4.54936	-4.92951	-5.40595	-5.28621	-5.05392	-4.94863	-5.70857	-6.00527	-4.93086	-5.08285	3	ENSG00000173221	ENST00000237858/ENST00000379979/ENST00000505427/ENST00000508780/ENST00000512469	ENSP00000237858/ENSP00000369314/ENSP00000422708/ENSP00000424636/ENSP00000427353
-4.44534	-3.87668	-4.56854	-4.63281	-3.93385	-3.86121	-4.51086	-4.42146	-4.94949	-3.39798	-3.62185	-3.70006	3	ENSG00000119125	ENST00000238018/ENST00000358399/ENST00000376986/ENST00000475764	ENSP00000238018/ENSP00000351170/ENSP00000366185/ENSP00000436619
-4.36819	-3.95096	-4.35639	-4.55749	-3.82815	-3.6354	-4.4565	-4.36796	-4.73219	-3.60089	-3.44763	-4.03476	2	ENSG00000119125	ENST00000238018/ENST00000358399/ENST00000475764	ENSP00000238018/ENSP00000351170/ENSP00000436619
-4.7223	-5.00711	-4.58505	-4.72209	-4.57656	-4.4869	-4.72009	-4.6876	-4.60615	-4.35811	-4.46199	-4.43589	5	ENSG00000134308	ENST00000238081/ENST00000381844	ENSP00000238081/ENSP00000371267
-4.90837	-4.94527	-4.64971	-4.6725	-4.78686	-4.71581	-4.80191	-4.68604	-4.66872	-4.66634	-4.6491	-4.77654	6	ENSG00000134308	ENST00000238081/ENST00000381844/ENST00000446619	ENSP00000238081/ENSP00000371267/ENSP00000398990
-4.95006	-5.0791	-4.77074	-4.61673	-4.26661	-4.28941	-4.81692	-4.19102	-4.95973	-4.91298	-4.92184	-4.77441	5	ENSG00000119203	ENST00000238112	ENSP00000238112
-4.83749	-5.11746	-4.90732	-4.89884	-4.9121	-4.82016	-4.89533	-4.80009	-4.77069	-5.15881	-4.72458	-5.01764	1	ENSG00000111364	ENST00000238146/ENST00000354291/ENST00000538744	ENSP00000238146/ENSP00000346244/ENSP00000443114
-3.75026	-3.39371	-3.78896	-3.90297	-3.6891	-3.2301	-3.88473	-3.88136	-3.82121	-3.67411	-3.35996	-3.12419	1	ENSG00000111364	ENST00000238146/ENST00000421670/ENST00000538744	ENSP00000238146/ENSP00000442332/ENSP00000443114
-3.98981	-4.51606	-3.87544	-4.01214	-4.41502	-4.21266	-4.04193	-3.9752	-4.11897	-4.25692	-4.2416	-4.25423	3	ENSG00000119541	ENST00000238497	ENSP00000238497
-4.00332	-4.09692	-4.22	-4.39022	-4.36282	-4.53801	-4.15606	-4.33951	-4.59165	-4.25835	-4.47573	-4.19018	1	ENSG00000119638	ENST00000238616	ENSP00000238616
-4.52061	-4.40582	-4.61477	-5.11624	-4.84002	-4.52361	-4.47631	-5.58446	-5.68807	-4.43047	-4.46605	-4.3779	2	ENSG00000119640	ENST00000238618/ENST00000555694	ENSP00000238618/ENSP00000451581
-4.29045	-4.42207	-4.26369	-4.37491	-4.30593	-4.35691	-4.27013	-4.40565	-4.70588	-4.08507	-4.22318	-4.02292	1	ENSG00000119655	ENST00000238633/ENST00000555592/ENST00000555619	ENSP00000238633/ENSP00000450887/ENSP00000451112
-4.01936	-4.14845	-4.01405	-4.06852	-4.13977	-4.01163	-4.05734	-4.18981	-4.52874	-4.00976	-4.02959	-3.91864	2	ENSG00000119655	ENST00000238633/ENST00000555592/ENST00000555619/ENST00000556009	ENSP00000238633/ENSP00000450502/ENSP00000450887/ENSP00000451112
-4.29056	-4.53649	-4.48257	-4.55639	-4.55257	-4.30444	-4.50323	-4.34559	-4.28324	-4.07577	-4.54523	-4.48637	1	ENSG00000119705	ENST00000238688/ENST00000553981/ENST00000556831/ENST00000557342/ENST00000557623/ENST00000613856	ENSP00000238688/ENSP00000450587/ENSP00000450770/ENSP00000450909/ENSP00000452057/ENSP00000478794
-4.53247	-4.58922	-4.67847	-4.64448	-4.48791	-4.42491	-4.5084	-4.54497	-4.44331	-4.45092	-4.54944	-4.48931	4	ENSG00000119705	ENST00000238688/ENST00000556831/ENST00000557342/ENST00000557623/ENST00000613856	ENSP00000238688/ENSP00000450770/ENSP00000450909/ENSP00000452057/ENSP00000478794
-4.76286	-4.77968	-4.76589	-4.72986	-4.62925	-4.42112	-4.41891	-4.58854	-5.08761	-4.36024	-4.38397	-4.49744	1	ENSG00000115129	ENST00000238721/ENST00000335934	ENSP00000238721/ENSP00000337834
-4.02895	-5.0541	-4.26131	-4.95328	-4.82523	-4.65386	-4.7636	-4.85409	-4.70084	-4.61607	-4.55572	-4.81047	1	ENSG00000119777	ENST00000238788	ENSP00000238788
-3.71589	-3.88	-3.62656	-3.88233	-3.78427	-3.76979	-3.72809	-3.87607	-3.76659	-3.66871	-3.67389	-3.72691	2	ENSG00000119777	ENST00000238788/ENST00000425720	ENSP00000238788/ENSP00000393490
-3.99122	-4.20619	-3.71431	-4.18121	-3.99771	-4.0201	-4.12505	-4.13538	-4.17344	-3.81647	-3.8588	-3.97723	1	ENSG00000119777	ENST00000238788/ENST00000444135	ENSP00000238788/ENSP00000392442
-4.25132	-4.65361	-4.60117	-4.59252	-4.55564	-4.55339	-4.51094	-4.42696	-4.26055	-4.6042	-4.53262	-4.51562	3	ENSG00000119812	ENST00000238823	ENSP00000238823
-3.83022	-4.07477	-3.87572	-3.82647	-4.08546	-3.93213	-3.87871	-3.79171	-3.79854	-3.93768	-3.77596	-3.89889	1	ENSG00000119812	ENST00000238823/ENST00000431950	ENSP00000238823/ENSP00000398490
-4.2643	-4.17782	-4.36446	-4.44119	-4.41174	-4.31341	-4.35361	-4.19551	-3.98442	-4.45145	-4.1761	-4.46143	1	ENSG00000119862	ENST00000238875	ENSP00000238875
-3.61657	-3.59653	-3.82234	-3.8223	-3.56119	-3.44377	-3.67347	-3.58199	-3.99761	-3.46344	-3.49215	-3.51799	1	ENSG00000119969	ENST00000239026/ENST00000348459/ENST00000371327/ENST00000371332/ENST00000394045	ENSP00000239026/ENSP00000239027/ENSP00000360378/ENSP00000360383/ENSP00000377609
-4.34181	-4.76012	-4.36102	-4.52624	-4.79506	-4.30611	-4.5075	-4.38705	-4.00949	-4.43792	-4.40371	-4.54778	5	ENSG00000120526	ENST00000239690/ENST00000427660	ENSP00000239690/ENSP00000410707
-4.8194	-3.77393	-4.69944	-4.74965	-4.42124	-4.57763	-4.56782	-4.80893	-4.80571	-4.57807	-4.42593	-4.51665	1	ENSG00000120526	ENST00000239690/ENST00000519607	ENSP00000239690/ENSP00000430095
-4.25925	-4.367	-4.22539	-4.46823	-4.35796	-4.21697	-4.21723	-4.38894	-4.29572	-4.17656	-4.14518	-4.21148	2	ENSG00000120686	ENST00000239878/ENST00000437952	ENSP00000239878/ENSP00000402378
-3.8549	-4.18953	-4.02425	-3.87612	-3.97912	-3.86782	-4.09957	-3.61284	-3.53714	-3.76421	-4.04815	-4.00407	2	ENSG00000120948	ENST00000240185/ENST00000315091/ENST00000439080/ENST00000473118/ENST00000473869/ENST00000476201/ENST00000616545/ENST00000621715	ENSP00000240185/ENSP00000313129/ENSP00000404666/ENSP00000432132/ENSP00000465240/ENSP00000466842/ENSP00000480690/ENSP00000484722
-4.38395	-4.74476	-4.30996	-4.44306	-4.63865	-4.47709	-4.37246	-4.44191	-4.42739	-4.35684	-4.4386	-4.44602	1	ENSG00000120948	ENST00000240185/ENST00000315091/ENST00000473118/ENST00000473869/ENST00000476201/ENST00000616545/ENST00000617172	ENSP00000240185/ENSP00000313129/ENSP00000432132/ENSP00000465240/ENSP00000466842/ENSP00000479219/ENSP00000484722
-4.23718	-4.54101	-4.05858	-4.21432	-4.57558	-4.38751	-4.32107	-3.90612	-4.28274	-4.35449	-4.36971	-4.5226	2	ENSG00000120948	ENST00000240185/ENST00000315091/ENST00000473118/ENST00000473869/ENST00000476201/ENST00000616545/ENST00000617172/ENST00000621715	ENSP00000240185/ENSP00000313129/ENSP00000432132/ENSP00000465240/ENSP00000466842/ENSP00000479219/ENSP00000480690/ENSP00000484722
-4.23831	-4.77131	-4.38679	-4.63671	-4.45907	-4.11601	-4.42202	-4.42134	-4.64219	-4.47872	-4.34633	-4.40951	1	ENSG00000120948	ENST00000240185/ENST00000315091/ENST00000473118/ENST00000473869/ENST00000476201/ENST00000616545/ENST00000621715	ENSP00000240185/ENSP00000313129/ENSP00000432132/ENSP00000465240/ENSP00000466842/ENSP00000480690/ENSP00000484722
-4.50855	-4.4727	-4.62552	-4.48133	-4.46658	-4.31436	-4.56635	-4.54617	-4.5918	-4.36618	-4.32836	-4.30584	1	ENSG00000120948	ENST00000240185/ENST00000315091/ENST00000473869/ENST00000616545/ENST00000617172/ENST00000621715	ENSP00000240185/ENSP00000313129/ENSP00000432132/ENSP00000479219/ENSP00000480690/ENSP00000484722
-4.28029	-4.54249	-4.27246	-4.30697	-4.47635	-4.30057	-4.21978	-4.18217	-4.18484	-4.17422	-4.23402	-4.3313	1	ENSG00000120948	ENST00000240185/ENST00000621715	ENSP00000240185/ENSP00000480690
-3.5408	-3.93655	-3.63487	-3.72438	-3.70139	-3.46207	-3.75834	-3.80068	-3.69463	-3.53195	-3.64216	-3.57446	1	ENSG00000121039	ENST00000240285	ENSP00000240285
-3.94575	-3.98429	-3.95022	-3.79993	-3.90493	-3.75622	-3.8698	-3.92718	-3.89353	-3.75609	-3.98374	-3.8682	1	ENSG00000108848	ENST00000240304/ENST00000393227/ENST00000504563/ENST00000505658/ENST00000507200/ENST00000509335/ENST00000625349	ENSP00000240304/ENSP00000376919/ENSP00000423556/ENSP00000424767/ENSP00000425092/ENSP00000425251/ENSP00000486238
-4.52196	-4.6626	-4.45883	-4.45106	-4.63066	-4.43582	-4.48213	-4.20858	-4.38569	-4.44223	-4.41889	-4.57688	1	ENSG00000108848	ENST00000240304/ENST00000393227/ENST00000504563/ENST00000505658/ENST00000509335/ENST00000625349	ENSP00000240304/ENSP00000376919/ENSP00000424767/ENSP00000425092/ENSP00000425251/ENSP00000486238
-4.34647	-4.47502	-4.38503	-4.31891	-4.42905	-4.39451	-4.34726	-4.31194	-4.41352	-4.38845	-4.28593	-4.40191	7	ENSG00000108848	ENST00000240304/ENST00000393227/ENST00000505658	ENSP00000240304/ENSP00000376919/ENSP00000425092
-4.24601	-4.6457	-4.28807	-4.26878	-4.47865	-4.55362	-4.12154	-4.21165	-4.51754	-4.42339	-4.47958	-4.57399	2	ENSG00000121058	ENST00000240316	ENSP00000240316
-3.66308	-4.80259	-3.64282	-3.51057	-5.23813	-5.00125	-3.5581	-3.68709	-3.54403	-4.73672	-4.42314	-5.07897	1	ENSG00000121152	ENST00000240423/ENST00000427946/ENST00000435349	ENSP00000240423/ENSP00000400774/ENSP00000415162
-4.23236	-4.53772	-4.19239	-4.36093	-4.22861	-4.08486	-4.28734	-4.15426	-4.22178	-4.14462	-4.05271	-4.05496	4	ENSG00000121152	ENST00000240423/ENST00000427946/ENST00000435975	ENSP00000240423/ENSP00000400774/ENSP00000405237
-4.52106	-4.96609	-4.45433	-4.52649	-4.51775	-4.3452	-4.4447	-4.64109	-4.62384	-4.44186	-4.43006	-4.52165	1	ENSG00000121152	ENST00000240423/ENST00000427946/ENST00000435975/ENST00000456906	ENSP00000240423/ENSP00000400774/ENSP00000401227/ENSP00000405237
-4.32369	-4.75479	-4.72434	-4.30239	-4.08017	-4.41002	-4.17543	-4.18447	-4.00296	-4.30643	-4.13407	-4.2788	3	ENSG00000121152	ENST00000240423/ENST00000435975/ENST00000456906	ENSP00000240423/ENSP00000401227/ENSP00000405237
-4.73438	-4.98363	-4.7122	-4.81386	-4.98401	-4.89426	-4.74733	-4.78661	-4.87817	-4.72336	-4.74448	-4.79435	3	ENSG00000114354	ENST00000240851/ENST00000418917/ENST00000476228/ENST00000479672/ENST00000487505/ENST00000490574	ENSP00000240851/ENSP00000397182/ENSP00000417952/ENSP00000419559/ENSP00000419960/ENSP00000420797
-4.91184	-4.29184	-4.815	-5.04315	-5.12294	-4.93716	-5.5092	-5.11739	-4.6946	-4.16087	-4.32486	-4.40325	2	ENSG00000114354	ENST00000240851/ENST00000418917/ENST00000476228/ENST00000487505/ENST00000490574	ENSP00000240851/ENSP00000397182/ENSP00000417952/ENSP00000419960/ENSP00000420797
-3.72513	-3.78275	-3.56902	-3.59034	-3.73464	-4.04535	-3.79571	-3.74911	-3.30664	-3.74787	-3.54944	-3.76258	1	ENSG00000114354	ENST00000240851/ENST00000418917/ENST00000476228/ENST00000490574	ENSP00000240851/ENSP00000397182/ENSP00000417952/ENSP00000419960
-3.0141	-3.65097	-3.36388	-3.42098	-3.19568	-3.4988	-3.31829	-3.27575	-3.37922	-4.39785	-3.25554	-3.67049	2	ENSG00000121579	ENST00000240922/ENST00000477813/ENST00000478020/ENST00000493900	ENSP00000240922/ENSP00000417110/ENSP00000417837/ENSP00000419729
-3.26226	-3.69278	-3.2467	-3.11945	-3.62213	-3.59139	-3.25114	-3.19659	-3.03113	-3.54255	-3.50923	-3.4732	1	ENSG00000121579	ENST00000240922/ENST00000477813/ENST00000478020/ENST00000493900/ENST00000616174/ENST00000630058	ENSP00000240922/ENSP00000417110/ENSP00000417837/ENSP00000419729/ENSP00000480264/ENSP00000486244
-3.45684	-3.96616	-3.43662	-3.44026	-3.86201	-3.73287	-3.52815	-3.3928	-3.4199	-3.84691	-3.72319	-3.8754	3	ENSG00000121579	ENST00000240922/ENST00000477813/ENST00000493900/ENST00000497525/ENST00000616174	ENSP00000240922/ENSP00000417110/ENSP00000417488/ENSP00000417837/ENSP00000480264
-3.51614	-3.90636	-3.50387	-3.5424	-4.04412	-3.79154	-3.36483	-3.44565	-3.60024	-3.96205	-3.62733	-3.84317	2	ENSG00000121579	ENST00000240922/ENST00000477813/ENST00000493900/ENST00000497525/ENST00000616174/ENST00000630058	ENSP00000240922/ENSP00000417110/ENSP00000417488/ENSP00000417837/ENSP00000480264/ENSP00000486244
-2.59636	-2.72472	-2.60466	-2.49848	-2.80494	-2.92819	-2.6132	-2.59487	-2.54331	-2.73265	-2.81457	-2.88403	2	ENSG00000121579	ENST00000240922/ENST00000493900	ENSP00000240922/ENSP00000417837
-4.41965	-4.71463	-4.31549	-4.59312	-4.69274	-4.43456	-4.43513	-4.40153	-4.65298	-4.38053	-4.11852	-4.29512	10	ENSG00000121691	ENST00000241052	ENSP00000241052
-4.74637	-4.56588	-4.87994	-4.88794	-4.49434	-4.36221	-4.60338	-4.90287	-4.71058	-4.11072	-4.60154	-4.09441	1	ENSG00000122140	ENST00000241600/ENST00000371785	ENSP00000241600/ENSP00000360850
-3.67031	-3.59664	-3.6619	-3.63877	-3.61835	-3.59216	-3.67708	-3.60325	-3.66316	-3.46946	-3.55926	-3.43255	3	ENSG00000122140	ENST00000241600/ENST00000371785/ENST00000453385	ENSP00000241600/ENSP00000360850/ENSP00000400082
-4.4931	-5.07408	-4.39647	-4.80181	-4.93059	-4.74868	-4.66388	-4.76847	-4.83341	-4.66616	-4.36209	-4.63467	1	ENSG00000122218	ENST00000241704	ENSP00000241704
-4.3102	-4.48146	-4.24676	-4.46819	-4.43933	-4.28315	-4.27729	-4.42625	-4.26916	-4.19178	-4.09473	-4.29117	45	ENSG00000122218	ENST00000241704/ENST00000368069	ENSP00000241704/ENSP00000357048
-4.33214	-4.72333	-4.3714	-4.71167	-4.6915	-4.41141	-4.42343	-4.39809	-4.80749	-4.59467	-4.27729	-4.61758	1	ENSG00000122642	ENST00000242209/ENST00000418354/ENST00000538336	ENSP00000242209/ENSP00000391034/ENSP00000439250
-4.40587	-4.69068	-4.51162	-4.62799	-4.74401	-4.61676	-4.5653	-4.56992	-4.84666	-4.71195	-4.52074	-4.79384	2	ENSG00000122642	ENST00000242209/ENST00000538336	ENSP00000242209/ENSP00000439250
-4.32527	-4.46984	-4.16805	-4.26302	-4.37736	-4.16487	-4.23163	-4.32928	-3.73357	-4.14232	-4.2206	-4.20601	5	ENSG00000105939	ENST00000242351/ENST00000460845/ENST00000464606/ENST00000471652	ENSP00000242351/ENSP00000418385/ENSP00000419855/ENSP00000420107
-4.4698	-4.64631	-4.46025	-4.44872	-4.63567	-4.71557	-4.5335	-4.43395	-4.15843	-4.56753	-4.67847	-4.61908	2	ENSG00000105939	ENST00000242351/ENST00000464606	ENSP00000242351/ENSP00000418385
-4.17042	-4.11128	-4.03084	-4.06007	-3.975	-4.02495	-4.0735	-4.14298	-3.92562	-4.06735	-3.9972	-4.01425	12	ENSG00000105939	ENST00000242351/ENST00000464606/ENST00000471652	ENSP00000242351/ENSP00000418385/ENSP00000419855
-4.31135	-4.18592	-4.18638	-4.19738	-4.18902	-4.16728	-4.10956	-4.30306	-4.05172	-4.03244	-4.03372	-4.13008	1	ENSG00000105939	ENST00000242351/ENST00000471652	ENSP00000242351/ENSP00000419855
-4.26066	-4.45797	-4.30974	-4.32333	-4.4567	-4.40208	-4.18203	-4.22119	-4.36912	-4.29001	-4.3236	-4.36184	3	ENSG00000088986	ENST00000242577/ENST00000392508/ENST00000549989/ENST00000550178/ENST00000550845/ENST00000552870	ENSP00000242577/ENSP00000376296/ENSP00000446596/ENSP00000446614/ENSP00000447494/ENSP00000449088
-4.37232	-4.78893	-4.37078	-4.39289	-4.75866	-4.6059	-4.358	-4.45167	-4.42203	-4.34744	-4.52304	-4.62099	2	ENSG00000123136	ENST00000242776	ENSP00000242776
-4.20548	-4.4838	-4.07483	-4.23538	-4.48332	-4.3729	-4.2017	-4.04695	-3.90779	-4.53129	-4.41461	-4.44249	1	ENSG00000123136	ENST00000242776/ENST00000324340/ENST00000588692	ENSP00000242776/ENSP00000322749/ENSP00000467862
-4.48838	-4.95426	-4.35394	-4.49331	-4.837	-4.77795	-4.72722	-4.37179	-4.2611	-4.75509	-4.64373	-4.80116	2	ENSG00000123136	ENST00000242776/ENST00000324340/ENST00000588692/ENST00000590315/ENST00000592927	ENSP00000242776/ENSP00000322749/ENSP00000467411/ENSP00000467862/ENSP00000485838
-4.29334	-4.74811	-4.1337	-4.19855	-4.69783	-4.53905	-4.31612	-4.15368	-3.903	-4.43761	-4.46196	-4.42902	1	ENSG00000123136	ENST00000242776/ENST00000324340/ENST00000588692/ENST00000592927	ENSP00000242776/ENSP00000322749/ENSP00000467862/ENSP00000485838
-4.12881	-4.11755	-4.05638	-4.38647	-3.96988	-3.91449	-4.10815	-4.17577	-4.29428	-3.80661	-3.78589	-3.65392	2	ENSG00000123143	ENST00000242783/ENST00000342216	ENSP00000242783/ENSP00000343325
-3.85793	-4.24471	-3.89669	-3.92904	-4.07002	-3.94766	-3.97196	-4.00954	-4.21663	-3.91287	-4.19991	-4.01109	1	ENSG00000123143	ENST00000242783/ENST00000342216/ENST00000591461	ENSP00000242783/ENSP00000343325/ENSP00000465867
-3.50303	-3.8365	-3.59903	-3.63816	-3.92036	-3.77844	-3.47811	-3.61285	-3.86857	-3.84263	-3.78072	-3.83969	1	ENSG00000123144	ENST00000242784	ENSP00000242784
-3.21343	-3.59891	-3.21077	-3.31321	-3.57153	-3.54792	-3.21994	-3.26468	-3.37627	-3.68577	-3.60644	-3.66658	1	ENSG00000123144	ENST00000242784/ENST00000588213/ENST00000591254/ENST00000592273	ENSP00000242784/ENSP00000466196/ENSP00000466801/ENSP00000468415
-3.69701	-4.22365	-3.91728	-3.88886	-3.96614	-3.88643	-3.7229	-3.73253	-3.85653	-4.67106	-4.04352	-4.09223	1	ENSG00000123144	ENST00000242784/ENST00000592273	ENSP00000242784/ENSP00000466801
-2.87779	-3.34849	-2.40898	-2.80271	-3.21263	-3.45122	-2.88161	-2.49014	-2.72885	-3.35567	-3.28915	-3.37402	2	ENSG00000123146	ENST00000242786/ENST00000357355/ENST00000358600	ENSP00000242786/ENSP00000349918/ENSP00000351413
-4.32041	-4.74303	-4.65193	-4.625	-4.63163	-4.43534	-4.34789	-4.66473	-4.55086	-4.34067	-4.39372	-4.4058	1	ENSG00000123200	ENST00000242848/ENST00000282007	ENSP00000242848/ENSP00000282007
-4.0511	-4.72226	-4.04703	-4.15453	-4.4696	-4.34441	-4.13492	-4.08824	-4.04666	-4.43404	-4.30512	-4.50784	2	ENSG00000123349	ENST00000243040/ENST00000334478/ENST00000549759	ENSP00000243040/ENSP00000334188/ENSP00000455296
-3.80203	-4.02524	-3.64581	-3.82401	-4.10416	-3.88042	-3.72158	-3.75592	-3.63501	-4.08306	-3.96187	-4.0482	1	ENSG00000058262	ENST00000243253/ENST00000424880/ENST00000464451	ENSP00000243253/ENSP00000411445/ENSP00000418493
-4.32376	-4.64226	-4.10116	-4.2965	-4.4769	-4.37567	-4.29618	-4.23818	-4.29331	-4.42805	-4.32458	-4.42715	1	ENSG00000058262	ENST00000243253/ENST00000464451	ENSP00000243253/ENSP00000418493
-3.87182	-4.54132	-3.67862	-3.81959	-4.57205	-4.29466	-3.85765	-3.61197	-3.93836	-4.29855	-4.22945	-4.29377	1	ENSG00000123595	ENST00000243325/ENST00000464506/ENST00000618931	ENSP00000420127/ENSP00000480777/ENSP00000490117
-3.98806	-4.18645	-4.09686	-4.02597	-4.09304	-3.85307	-4.08555	-3.96822	-3.98465	-3.93541	-3.96477	-3.91284	6	ENSG00000080345	ENST00000243326/ENST00000428287/ENST00000453091	ENSP00000243326/ENSP00000414615/ENSP00000415691
-4.72946	-4.87119	-4.84472	-4.65992	-4.74846	-4.66411	-4.76082	-4.55754	-4.7654	-4.64433	-4.66268	-4.63489	1	ENSG00000123737	ENST00000243498/ENST00000379663	ENSP00000243498/ENSP00000368984
-4.24293	-4.56132	-4.34618	-4.23848	-4.34239	-4.18309	-4.30404	-4.02477	-4.26341	-4.16516	-4.22108	-4.18889	1	ENSG00000123737	ENST00000243498/ENST00000379663/ENST00000511132	ENSP00000243498/ENSP00000368984/ENSP00000424504
-3.70304	-3.97246	-3.81137	-3.78281	-3.78278	-3.85751	-3.80548	-3.6589	-3.89624	-3.92656	-3.81129	-4.01559	2	ENSG00000123737	ENST00000243498/ENST00000379663/ENST00000513654	ENSP00000243498/ENSP00000368984/ENSP00000423476
-4.21187	-4.58601	-4.17437	-4.19249	-4.4396	-4.32584	-4.17403	-4.16822	-4.00544	-4.31698	-4.30581	-4.36633	1	ENSG00000077312	ENST00000243563/ENST00000597353/ENST00000599362/ENST00000600456/ENST00000601545	ENSP00000243563/ENSP00000470534/ENSP00000471230/ENSP00000472258/ENSP00000472449
-4.65968	-5.08445	-4.489	-4.56741	-5.04067	-4.73512	-4.6193	-4.51809	-4.42628	-4.72997	-4.76206	-4.74067	1	ENSG00000077312	ENST00000243563/ENST00000597353/ENST00000599362/ENST00000601393/ENST00000601545	ENSP00000243563/ENSP00000470534/ENSP00000472258/ENSP00000472355/ENSP00000472449
-4.47828	-4.71263	-4.45598	-4.38181	-4.55793	-4.43116	-4.48767	-4.26405	-4.2996	-4.44918	-4.37893	-4.5332	6	ENSG00000124193	ENST00000244020	ENSP00000244020
-4.26814	-4.46884	-4.18221	-4.19006	-4.33626	-4.25896	-4.32409	-4.1318	-4.11632	-4.27642	-4.24257	-4.33435	3	ENSG00000124193	ENST00000244020/ENST00000483871	ENSP00000244020/ENSP00000433544
-3.66593	-3.31702	-3.75515	-3.76881	-3.35393	-2.85372	-3.69802	-3.74337	-3.78383	-3.33449	-3.24386	-3.11874	1	ENSG00000124226	ENST00000244061/ENST00000622920/ENST00000622999/ENST00000623528/ENST00000625177	ENSP00000244061/ENSP00000485136/ENSP00000485203/ENSP00000485239/ENSP00000485317
-3.61639	-3.3281	-3.5647	-3.67183	-2.98086	-3.05409	-3.55795	-3.62813	-3.59355	-3.24967	-3.23755	-3.00496	1	ENSG00000124226	ENST00000244061/ENST00000622920/ENST00000625177	ENSP00000244061/ENSP00000485239/ENSP00000485317
-4.57032	-4.69418	-4.55213	-4.6624	-4.8237	-4.59301	-4.55522	-4.63644	-4.70353	-4.53196	-4.58788	-4.62107	6	ENSG00000124299	ENST00000244137	ENSP00000244137
-4.50588	-4.70717	-4.64314	-4.68339	-4.83136	-4.66598	-4.62806	-4.66557	-4.68681	-4.48548	-4.57115	-4.5555	1	ENSG00000124299	ENST00000244137/ENST00000588328	ENSP00000244137/ENSP00000468516
-3.44244	-4.32032	-3.6146	-3.09233	-4.24115	-4.24448	-4.16917	-3.46417	-3.7886	-4.06189	-3.75172	-3.27882	1	ENSG00000124357	ENST00000244204/ENST00000524736/ENST00000529236/ENST00000531934	ENSP00000244204/ENSP00000431204/ENSP00000435437/ENSP00000436326
-4.09644	-4.26903	-4.02789	-3.96703	-4.46917	-4.45813	-3.96998	-3.88238	-4.09588	-4.27822	-4.27381	-4.43594	1	ENSG00000124357	ENST00000244204/ENST00000529236/ENST00000531934	ENSP00000244204/ENSP00000431204/ENSP00000436326
-3.77367	-3.3802	-3.68851	-3.63011	-4.17274	-3.95207	-3.73227	-3.523	-3.90667	-4.33203	-3.87984	-4.32768	3	ENSG00000124383	ENST00000244230	ENSP00000244230
-4.2534	-4.40162	-4.2598	-4.53748	-4.36799	-4.30908	-4.38158	-4.33945	-4.11539	-4.16962	-4.09815	-4.35099	2	ENSG00000151914	ENST00000244364/ENST00000312431/ENST00000361203/ENST00000421834	ENSP00000244364/ENSP00000307959/ENSP00000354508/ENSP00000400883
-3.6916	-4.15198	-3.77991	-3.80541	-4.00097	-3.89009	-3.77986	-3.82288	-3.94831	-3.96933	-3.99235	-4.0739	1	ENSG00000124562	ENST00000244520/ENST00000374017	ENSP00000244520/ENSP00000363129
-4.03833	-4.55918	-4.13568	-4.08736	-4.47013	-4.35446	-4.0624	-4.13662	-4.09386	-4.37161	-4.35249	-4.36565	1	ENSG00000124562	ENST00000244520/ENST00000374017/ENST00000374018	ENSP00000244520/ENSP00000363129/ENSP00000363130
-4.15701	-4.42642	-4.28951	-4.26074	-4.35728	-4.3322	-4.17984	-4.10357	-4.23902	-4.10774	-4.29589	-4.09642	2	ENSG00000124608	ENST00000244571	ENSP00000244571
-4.31491	-4.88037	-4.06091	-4.47093	-4.71613	-4.53671	-4.34469	-4.48199	-4.49434	-4.42726	-4.40341	-4.52163	3	ENSG00000124783	ENST00000244763/ENST00000397511/ENST00000462112/ENST00000479365	ENSP00000244763/ENSP00000380647/ENSP00000417290/ENSP00000417911
-4.42293	-4.82448	-4.58391	-4.56128	-4.80324	-4.58627	-4.4497	-4.69923	-4.78248	-4.47151	-4.6456	-4.49282	4	ENSG00000124795	ENST00000244776/ENST00000397239/ENST00000503715/ENST00000505224/ENST00000515742	ENSP00000244776/ENSP00000380414/ENSP00000421165/ENSP00000423553/ENSP00000425399
-4.84266	-5.05357	-4.96253	-4.9253	-4.83462	-4.88671	-4.80707	-4.99431	-5.13564	-4.65301	-4.92088	-4.79344	3	ENSG00000124795	ENST00000244776/ENST00000397239/ENST00000503715/ENST00000505224/ENST00000515770	ENSP00000244776/ENSP00000380414/ENSP00000421165/ENSP00000422380/ENSP00000425399
-4.16478	-4.28727	-4.63363	-4.39952	-3.94304	-4.5862	-4.39923	-4.61063	-4.76144	-4.15754	-4.48558	-4.28374	3	ENSG00000124795	ENST00000244776/ENST00000397239/ENST00000505224/ENST00000507591	ENSP00000244776/ENSP00000380414/ENSP00000421165/ENSP00000423427
-4.28489	-4.5181	-4.50986	-4.55337	-4.19075	-4.05398	-4.41627	-4.46655	-4.23867	-4.16683	-4.11567	-4.21198	1	ENSG00000124831	ENST00000244815/ENST00000289175	ENSP00000244815/ENSP00000289175
-4.74305	-4.55905	-4.61115	-4.56772	-4.48113	-4.41561	-4.60735	-4.48167	-4.40841	-4.34894	-4.34282	-4.40557	8	ENSG00000124831	ENST00000244815/ENST00000289175/ENST00000392000	ENSP00000244815/ENSP00000289175/ENSP00000375857
-3.2018	-3.55548	-3.01277	-3.28632	-3.36686	-3.36913	-3.15769	-3.19378	-3.43926	-3.66632	-3.49881	-3.57063	1	ENSG00000125148	ENST00000245185/ENST00000561491	ENSP00000245185/ENSP00000456804
-4.8523	-5.03046	-4.82884	-5.06604	-4.90541	-4.71531	-4.8369	-5.0017	-4.78795	-4.66092	-4.62929	-4.70575	3	ENSG00000125166	ENST00000245206	ENSP00000245206
-4.67112	-5.16406	-4.7663	-4.91823	-5.13321	-4.99922	-4.6937	-4.88313	-4.68474	-4.8147	-4.87326	-4.89068	15	ENSG00000125166	ENST00000245206/ENST00000434819	ENSP00000245206/ENSP00000394100
-4.55948	-5.01701	-4.49317	-4.56771	-4.88495	-4.65071	-4.55876	-4.46139	-4.20051	-4.6955	-4.76921	-4.74487	2	ENSG00000213741	ENST00000245458/ENST00000557111/ENST00000611563	ENSP00000245458/ENSP00000478117/ENSP00000479892
-4.21337	-4.56796	-4.01042	-4.21911	-4.39314	-4.48959	-4.20642	-4.20327	-3.83391	-4.53535	-4.08296	-4.41691	2	ENSG00000213741	ENST00000245458/ENST00000611563	ENSP00000245458/ENSP00000479892
-4.14394	-4.06787	-4.39953	-4.26372	-3.9711	-3.75101	-4.24082	-3.97423	-4.37495	-3.8029	-3.75893	-3.81889	1	ENSG00000125445	ENST00000245539/ENST00000579002/ENST00000579761	ENSP00000245539/ENSP00000463263/ENSP00000463683
-3.39931	-3.63086	-3.72181	-3.63702	-3.69912	-3.46465	-3.76361	-3.51225	-3.74035	-3.59367	-3.59046	-3.50766	2	ENSG00000125445	ENST00000245539/ENST00000579002/ENST00000581993/ENST00000584678	ENSP00000245539/ENSP00000462506/ENSP00000463683/ENSP00000463870
-4.45862	-5.08874	-4.40755	-4.50446	-4.83916	-4.6904	-4.51598	-4.3901	-4.31577	-4.7492	-4.798	-4.78414	1	ENSG00000125450	ENST00000245544/ENST00000540768/ENST00000579298/ENST00000583070	ENSP00000245544/ENSP00000445855/ENSP00000462749/ENSP00000463542
-4.65265	-4.87409	-4.62209	-4.7054	-4.72511	-4.65732	-4.50427	-4.39499	-4.59927	-4.79296	-4.64361	-4.61285	1	ENSG00000125450	ENST00000245544/ENST00000578830/ENST00000579298/ENST00000583877	ENSP00000245544/ENSP00000462749/ENSP00000462920/ENSP00000463715
-4.15092	-4.19001	-4.03737	-4.10321	-4.34387	-4.28529	-3.89266	-3.78342	-4.06137	-4.0161	-4.1749	-4.193	2	ENSG00000125450	ENST00000245544/ENST00000579298/ENST00000581104/ENST00000583569	ENSP00000245544/ENSP00000461919/ENSP00000462487/ENSP00000462749
-5.0534	-6.69551	-5.20626	-5.20386	-5.92869	-5.8611	-5.33283	-5.00885	-4.89412	-5.2061	-5.96743	-5.26792	1	ENSG00000125450	ENST00000245544/ENST00000579298/ENST00000583070/ENST00000583877	ENSP00000245544/ENSP00000462749/ENSP00000463542/ENSP00000463715
-4.21542	-4.61045	-4.15989	-4.18894	-4.47231	-4.33373	-4.22418	-4.13287	-4.13448	-4.32991	-4.25729	-4.30676	1	ENSG00000125450	ENST00000245544/ENST00000583877	ENSP00000245544/ENSP00000463715
-4.87808	-5.17608	-4.81024	-4.63506	-5.18866	-5.10322	-4.78296	-4.72816	-4.95392	-4.83287	-5.20972	-4.9647	1	ENSG00000125458	ENST00000245552/ENST00000578407/ENST00000582160	ENSP00000245552/ENSP00000462697/ENSP00000462712
-4.69904	-4.98434	-4.68385	-4.75606	-4.81144	-4.90083	-4.63514	-5.12941	-5.06194	-4.67729	-4.5185	-4.8391	2	ENSG00000125505	ENST00000245615/ENST00000338624	ENSP00000245615/ENSP00000344377
-4.51602	-4.69612	-4.54148	-4.69487	-4.59136	-4.56545	-4.6048	-4.77426	-4.56731	-4.46251	-4.42344	-4.49963	2	ENSG00000125505	ENST00000245615/ENST00000338624/ENST00000391754	ENSP00000245615/ENSP00000344377/ENSP00000375634
-3.64168	-3.82991	-3.48821	-3.69973	-3.68631	-3.66347	-3.69345	-3.81387	-3.43298	-3.75148	-3.63225	-3.77392	1	ENSG00000125505	ENST00000245615/ENST00000338624/ENST00000391754/ENST00000414665/ENST00000495279	ENSP00000245615/ENSP00000344377/ENSP00000375634/ENSP00000388250/ENSP00000472209
-3.85763	-3.72291	-3.64384	-3.72298	-3.53549	-3.48559	-3.76413	-3.84319	-4.0449	-3.1815	-3.3108	-3.29123	1	ENSG00000125656	ENST00000245816	ENSP00000245816
-4.31705	-4.34147	-4.52854	-4.43718	-4.17363	-4.16659	-4.42825	-4.50376	-4.36921	-3.18216	-5.02595	-4.08731	1	ENSG00000125656	ENST00000245816/ENST00000596149/ENST00000597326	ENSP00000245816/ENSP00000470098/ENSP00000472227
-4.41886	-4.70695	-4.278	-4.46112	-4.66211	-4.52604	-4.3926	-4.24453	-4.29243	-4.53149	-4.42141	-4.59648	1	ENSG00000125676	ENST00000245838/ENST00000355725	ENSP00000245838/ENSP00000347959
-4.17777	-4.74133	-4.01718	-4.36896	-4.70578	-4.34663	-4.35332	-4.05603	-4.27961	-4.46577	-4.53891	-4.39674	5	ENSG00000125676	ENST00000245838/ENST00000355725/ENST00000438358/ENST00000491737	ENSP00000245838/ENSP00000347959/ENSP00000416639/ENSP00000419795
-4.23893	-4.46821	-4.13493	-4.32592	-4.42916	-4.37126	-4.21243	-4.14831	-4.1996	-4.41225	-4.35131	-4.47413	4	ENSG00000125676	ENST00000245838/ENST00000355725/ENST00000491737	ENSP00000245838/ENSP00000347959/ENSP00000419795
-5.41814	-6.66061	-4.98005	-5.51638	-6.46199	-5.64825	-5.57314	-6.1853	-6.53101	-5.66218	-6.1394	-6.08315	1	ENSG00000125691	ENST00000245857/ENST00000394332/ENST00000470646/ENST00000479035/ENST00000577407	ENSP00000377865/ENSP00000420311/ENSP00000462773/ENSP00000463014/ENSP00000463894
-4.42912	-4.75536	-4.47993	-4.42293	-4.68159	-4.65304	-4.4428	-4.41406	-4.1512	-4.5819	-4.55793	-4.60326	2	ENSG00000125691	ENST00000245857/ENST00000394332/ENST00000479035	ENSP00000377865/ENSP00000420311/ENSP00000463014
-4.28858	-4.26907	-4.24099	-4.25148	-4.0378	-4.17068	-4.21733	-4.27226	-4.23372	-4.29223	-4.15861	-4.47781	4	ENSG00000125753	ENST00000245932	ENSP00000245932
-4.20819	-3.98784	-3.982	-3.92627	-4.03854	-3.94586	-3.91161	-3.86155	-3.94812	-4.23067	-3.94063	-4.23611	1	ENSG00000125753	ENST00000245932/ENST00000586014	ENSP00000245932/ENSP00000467005
-4.47614	-4.37331	-4.40873	-4.72811	-4.393	-4.29793	-4.58435	-4.51411	-4.60086	-4.38894	-4.24675	-4.53216	7	ENSG00000125753	ENST00000245932/ENST00000588482	ENSP00000245932/ENSP00000466319
-4.14227	-4.79021	-4.45429	-4.23066	-4.43072	-4.49297	-4.1299	-3.69498	-4.24868	-4.61046	-4.77332	-4.74112	3	ENSG00000125755	ENST00000245934/ENST00000599460	ENSP00000245934/ENSP00000479480
-3.5252	-3.49234	-3.59271	-3.45458	-3.66043	-3.59392	-3.65582	-3.47233	-3.6956	-3.54774	-3.43527	-3.84091	1	ENSG00000125818	ENST00000246015/ENST00000333082/ENST00000335877/ENST00000381899	ENSP00000246015/ENSP00000327704/ENSP00000338039/ENSP00000371324
-4.20167	-4.6562	-4.3013	-4.258	-4.60939	-4.42683	-4.22426	-4.23006	-4.43518	-4.18536	-4.44696	-4.30718	1	ENSG00000125827	ENST00000246024	ENSP00000246024
-4.07642	-4.16343	-3.88213	-4.08941	-4.21745	-4.20371	-3.88403	-4.16786	-3.62187	-4.14473	-4.05489	-4.13813	2	ENSG00000125844	ENST00000246043/ENST00000360807/ENST00000377807/ENST00000377813/ENST00000398782	ENSP00000246043/ENSP00000354045/ENSP00000367038/ENSP00000367044/ENSP00000381762
-4.14251	-4.16604	-3.97808	-4.14762	-4.18955	-4.13953	-4.00512	-4.05836	-4.02551	-3.93029	-3.91704	-4.01074	21	ENSG00000125844	ENST00000246043/ENST00000360807/ENST00000377807/ENST00000377813/ENST00000455029/ENST00000610403	ENSP00000246043/ENSP00000354045/ENSP00000367038/ENSP00000367044/ENSP00000401206/ENSP00000479709
-4.33524	-4.35735	-4.09053	-4.30063	-4.29662	-4.29223	-4.16682	-4.30378	-4.78548	-4.01624	-4.05765	-4.14177	1	ENSG00000125844	ENST00000246043/ENST00000360807/ENST00000377807/ENST00000377813/ENST00000495501/ENST00000610403	ENSP00000246043/ENSP00000354045/ENSP00000367038/ENSP00000367044/ENSP00000476483/ENSP00000479709
-4.49555	-4.44458	-4.47369	-4.58497	-5.04306	-4.89952	-4.26299	-4.37811	-4.62267	-4.32388	-4.69024	-4.22743	1	ENSG00000125844	ENST00000246043/ENST00000377813/ENST00000398782/ENST00000610403	ENSP00000246043/ENSP00000367044/ENSP00000381762/ENSP00000479709
-3.98569	-3.28115	-3.82193	-4.19881	-3.15975	-3.38111	-3.91611	-4.27754	-4.19581	-3.56022	-3.2559	-3.06331	1	ENSG00000125844	ENST00000246043/ENST00000377813/ENST00000495501/ENST00000610403	ENSP00000246043/ENSP00000367044/ENSP00000476483/ENSP00000479709
-4.36036	-4.38894	-4.30949	-4.40026	-4.59066	-4.47667	-4.23581	-4.2198	-4.17289	-4.46521	-4.32132	-4.62608	5	ENSG00000125868	ENST00000246069/ENST00000449141/ENST00000474024	ENSP00000246069/ENSP00000434355/ENSP00000476975
-3.85349	-3.96424	-4.05291	-3.95868	-4.10423	-3.9663	-3.17667	-3.75899	-4.09298	-4.00509	-3.89039	-4.13638	2	ENSG00000125868	ENST00000246069/ENST00000474024	ENSP00000246069/ENSP00000476975
-4.63009	-5.02949	-4.71089	-4.6857	-4.87084	-4.78983	-4.69473	-4.63642	-4.56538	-4.69988	-4.61842	-4.68007	4	ENSG00000125912	ENST00000246117/ENST00000587740/ENST00000588428/ENST00000590671/ENST00000592737	ENSP00000246117/ENSP00000466296/ENSP00000466300/ENSP00000466678/ENSP00000467011
-4.78964	-4.02668	-4.9088	-4.78974	-4.46212	-4.8071	-4.88368	-4.60982	-4.31244	-5.4564	-4.665	-4.92678	1	ENSG00000125912	ENST00000246117/ENST00000587740/ENST00000590671/ENST00000592737	ENSP00000246117/ENSP00000466296/ENSP00000466300/ENSP00000466678
-4.44566	-4.88497	-4.5098	-4.46498	-4.91553	-4.67836	-4.50043	-4.46228	-4.14156	-4.59513	-4.58486	-4.55939	1	ENSG00000125912	ENST00000246117/ENST00000588428/ENST00000590671	ENSP00000246117/ENSP00000466678/ENSP00000467011
-3.48392	-4.22641	-3.78345	-3.84258	-3.91977	-3.99082	-3.47955	-3.61797	-3.72353	-3.86689	-3.89488	-3.95259	2	ENSG00000057757	ENST00000246151	ENSP00000246151
-3.07815	-4.00296	-3.26084	-3.21549	-3.29515	-3.33748	-3.22083	-3.14052	-3.27885	-3.25067	-3.40071	-3.52427	1	ENSG00000057757	ENST00000246151/ENST00000374524	ENSP00000246151/ENSP00000363648
-4.57433	-4.81386	-4.62344	-4.56418	-4.7003	-4.60728	-4.56683	-4.50587	-4.64406	-4.65906	-4.59432	-4.64399	4	ENSG00000125970	ENST00000246194/ENST00000333552/ENST00000375114/ENST00000442805	ENSP00000246194/ENSP00000327522/ENSP00000364255/ENSP00000415973
-4.62492	-4.79046	-4.67581	-4.57965	-4.73941	-4.60944	-4.57634	-4.56005	-4.74301	-4.69813	-4.63555	-4.64611	4	ENSG00000125970	ENST00000246194/ENST00000333552/ENST00000375114/ENST00000442805/ENST00000448364	ENSP00000246194/ENSP00000327522/ENSP00000364255/ENSP00000413638/ENSP00000415973
-4.25909	-4.20266	-4.15071	-4.07401	-4.238	-4.19611	-4.05204	-4.26359	-4.27581	-4.26302	-4.37248	-4.33154	3	ENSG00000125970	ENST00000246194/ENST00000375114/ENST00000442805/ENST00000448364	ENSP00000246194/ENSP00000364255/ENSP00000413638/ENSP00000415973
-4.25427	-4.56044	-4.33254	-4.24164	-4.3781	-4.3871	-4.23425	-4.20641	-4.19302	-4.35533	-4.40088	-4.37598	1	ENSG00000126088	ENST00000246337/ENST00000434478/ENST00000636293/ENST00000636836	ENSP00000246337/ENSP00000404489/ENSP00000490594/ENSP00000490710
-4.68053	-4.49789	-4.748	-4.79008	-4.63856	-4.8833	-4.765	-4.49698	-4.79517	-4.59289	-4.62807	-4.60904	1	ENSG00000126088	ENST00000246337/ENST00000636293	ENSP00000246337/ENSP00000490710
-4.71394	-4.93931	-4.64669	-4.59191	-4.69345	-4.55142	-4.51446	-4.37343	-4.41162	-4.54301	-4.57906	-4.71904	2	ENSG00000126088	ENST00000246337/ENST00000636293/ENST00000636836	ENSP00000246337/ENSP00000490594/ENSP00000490710
-3.79511	-5.45309	-5.15691	-5.01609	-6.43364	-6.00171	-4.62527	-7.76571	-4.89421	-5.20356	-5.74159	-5.33013	1	ENSG00000126088	ENST00000246337/ENST00000636836	ENSP00000246337/ENSP00000490594
-4.53823	-4.91439	-4.51782	-4.74882	-4.63621	-4.2375	-4.53541	-4.59948	-4.39019	-4.21384	-4.37651	-4.21769	3	ENSG00000126226	ENST00000246505/ENST00000337344/ENST00000375457/ENST00000375459/ENST00000375477/ENST00000375479	ENSP00000246505/ENSP00000337405/ENSP00000364606/ENSP00000364608/ENSP00000364626/ENSP00000364628
-4.34195	-4.49944	-4.14171	-4.32633	-4.71039	-4.51881	-4.3559	-4.3012	-4.29504	-4.4604	-4.41591	-4.53745	2	ENSG00000126247	ENST00000246533/ENST00000586851/ENST00000588815/ENST00000590049	ENSP00000246533/ENSP00000464849/ENSP00000464903/ENSP00000474036
-4.3813	-4.61055	-4.22383	-4.31091	-4.6451	-4.59985	-4.5652	-4.3515	-4.57536	-4.47388	-4.46814	-4.49759	3	ENSG00000126247	ENST00000246533/ENST00000586851/ENST00000588815/ENST00000590049/ENST00000590874/ENST00000628306	ENSP00000246533/ENSP00000464849/ENSP00000464903/ENSP00000465575/ENSP00000474036/ENSP00000486832
-4.04645	-4.09296	-2.22431	-3.91021	-3.6702	-3.86763	-4.54809	-4.29531	-4.42052	-3.74581	-3.58612	-3.77959	1	ENSG00000126247	ENST00000246533/ENST00000588815/ENST00000590049/ENST00000590874/ENST00000628306	ENSP00000246533/ENSP00000464849/ENSP00000465575/ENSP00000474036/ENSP00000486832
-4.03643	-4.48517	-3.86183	-3.77882	-4.54773	-4.18854	-3.85175	-3.98484	-4.24861	-3.9337	-4.69786	-5.19681	1	ENSG00000126247	ENST00000246533/ENST00000588815/ENST00000590874/ENST00000628306/ENST00000629983	ENSP00000246533/ENSP00000464849/ENSP00000465575/ENSP00000486032/ENSP00000486832
-3.91282	-4.55303	-3.78007	-3.98545	-4.13046	-4.06934	-3.72209	-3.79378	-3.56806	-3.75207	-3.82514	-3.88908	1	ENSG00000126249	ENST00000246535	ENSP00000246535
-4.59576	-4.93583	-4.59206	-4.65869	-4.63995	-4.57219	-4.58152	-4.58424	-4.74455	-4.57542	-4.61472	-4.59017	2	ENSG00000126261	ENST00000246548/ENST00000439527	ENSP00000246548/ENSP00000437484
-4.34266	-4.58069	-4.37782	-4.33972	-4.48063	-4.44447	-4.17735	-4.2636	-4.31787	-4.43423	-4.372	-4.50351	6	ENSG00000126261	ENST00000246548/ENST00000439527/ENST00000590048	ENSP00000246548/ENSP00000437484/ENSP00000467433
-3.91237	-4.48126	-3.85782	-3.73587	-3.88345	-3.66311	-3.85471	-3.68976	-4.20772	-4.05068	-3.77656	-4.03872	1	ENSG00000126261	ENST00000246548/ENST00000439527/ENST00000591016	ENSP00000246548/ENSP00000437484/ENSP00000468756
-4.63893	-5.04088	-4.65947	-4.67784	-4.92394	-4.79024	-4.62186	-4.60494	-4.62075	-4.78803	-4.76664	-4.75264	1	ENSG00000126261	ENST00000246548/ENST00000439527/ENST00000591016/ENST00000592791	ENSP00000246548/ENSP00000437484/ENSP00000468756/ENSP00000475656
-3.89266	-4.08507	-3.82165	-3.89889	-4.03516	-4.02675	-3.78347	-3.8371	-4.01624	-3.89442	-3.89819	-4.17124	2	ENSG00000126261	ENST00000246548/ENST00000586313/ENST00000590048/ENST00000607361	ENSP00000246548/ENSP00000467433/ENSP00000468538/ENSP00000475565
-4.89927	-5.26318	-4.82889	-4.99415	-5.44993	-5.11243	-4.79509	-4.91245	-4.96706	-5.11114	-5.03358	-5.04578	1	ENSG00000126261	ENST00000246548/ENST00000590048	ENSP00000246548/ENSP00000467433
-3.77481	-3.70586	-3.91441	-3.86776	-3.68305	-3.62724	-3.89285	-3.88195	-4.17738	-2.96873	-3.41938	-3.30133	3	ENSG00000126267	ENST00000246554/ENST00000392201	ENSP00000246554/ENSP00000376037
-3.85933	-3.90108	-4.06733	-4.01725	-3.92209	-3.81023	-4.0419	-3.94936	-4.38226	-3.23517	-3.28011	-3.32726	1	ENSG00000126267	ENST00000246554/ENST00000392201/ENST00000590618	ENSP00000246554/ENSP00000376037/ENSP00000467776
-4.51695	-4.74439	-4.37046	-4.61599	-4.70635	-4.53468	-4.54854	-4.48516	-4.66124	-4.32534	-4.34911	-4.42893	2	ENSG00000213465	ENST00000246747/ENST00000529384	ENSP00000246747/ENSP00000436021
-3.31656	-3.26729	-3.68355	-3.61354	-3.07258	-3.26311	-3.36911	-3.4186	-3.41582	-3.58297	-3.51281	-3.49426	1	ENSG00000213465	ENST00000246747/ENST00000529384/ENST00000533729	ENSP00000246747/ENSP00000432971/ENSP00000436021
-3.93478	-3.96357	-4.28733	-4.48365	-4.24615	-4.151	-4.21306	-4.44275	-4.33245	-4.07988	-3.96665	-4.14478	1	ENSG00000126458	ENST00000246792	ENSP00000246792
-4.19087	-3.15192	-3.7976	-4.09599	-3.0338	-3.31462	-4.08193	-4.16796	-3.9011	-3.20852	-3.03812	-2.95997	2	ENSG00000105373	ENST00000246802	ENSP00000246802
-4.11549	-2.9482	-3.61879	-3.78138	-4.04495	-3.98	-4.13143	-4.04153	-4.66587	-3.70246	-3.05315	-3.10706	1	ENSG00000105373	ENST00000246802/ENST00000595143	ENSP00000246802/ENSP00000468948
-4.03777	-4.18261	-3.87538	-3.84978	-4.18159	-4.21888	-3.88676	-3.85695	-3.92436	-4.26743	-4.19102	-4.24436	14	ENSG00000126524	ENST00000246868/ENST00000617799	ENSP00000246868/ENSP00000483040
-4.73205	-5.00067	-4.79074	-4.93594	-4.70657	-4.56086	-4.73449	-4.89655	-4.74384	-4.52747	-4.55895	-4.51581	6	ENSG00000126602	ENST00000246957/ENST00000538171	ENSP00000246957/ENSP00000442070
-4.02668	-3.99255	-4.12114	-4.19738	-4.09885	-4.05307	-4.13014	-4.23301	-4.18947	-3.90531	-3.48808	-3.8163	2	ENSG00000126602	ENST00000246957/ENST00000538171/ENST00000574175/ENST00000575671/ENST00000576335	ENSP00000246957/ENSP00000442070/ENSP00000458166/ENSP00000459354/ENSP00000459585
-4.49554	-4.85946	-4.63021	-4.72445	-4.59374	-4.48862	-4.60708	-4.73142	-4.62916	-4.52956	-4.57191	-4.5017	10	ENSG00000126602	ENST00000246957/ENST00000538171/ENST00000575671	ENSP00000246957/ENSP00000442070/ENSP00000458166
-4.86018	-5.47541	-5.0046	-5.05352	-5.01427	-4.74187	-5.02412	-5.18508	-4.95888	-4.89495	-4.86103	-4.86822	1	ENSG00000126602	ENST00000246957/ENST00000538171/ENST00000575671/ENST00000575707	ENSP00000246957/ENSP00000442070/ENSP00000458166/ENSP00000459385
-4.78236	-5.06868	-4.76246	-4.88229	-4.83206	-4.70136	-4.77956	-4.91491	-4.70777	-4.71535	-4.72689	-4.61976	7	ENSG00000126602	ENST00000246957/ENST00000538171/ENST00000575671/ENST00000576335	ENSP00000246957/ENSP00000442070/ENSP00000458166/ENSP00000459354
-3.57305	-3.89871	-3.65443	-3.60912	-3.64734	-3.72162	-3.19742	-3.72018	-3.74961	-3.81881	-3.79148	-3.78124	1	ENSG00000126653	ENST00000247026/ENST00000612959	ENSP00000247026/ENSP00000477862
-4.53319	-4.68866	-4.57788	-4.82965	-4.73577	-4.60749	-4.68148	-4.58848	-5.06242	-4.36236	-4.54321	-4.44975	1	ENSG00000126803	ENST00000247207	ENSP00000247207
-4.8812	-5.17067	-4.82875	-5.014	-5.01136	-4.81998	-4.89302	-4.8957	-4.92665	-4.8349	-4.77996	-4.86957	1	ENSG00000127022	ENST00000247461/ENST00000452673/ENST00000502498/ENST00000504734/ENST00000507307/ENST00000510810/ENST00000513246/ENST00000514032	ENSP00000247461/ENSP00000391646/ENSP00000421813/ENSP00000424063/ENSP00000424740/ENSP00000425246/ENSP00000426052/ENSP00000427115
-4.4195	-4.97124	-4.36515	-4.39349	-4.6894	-4.52765	-4.63161	-4.63908	-4.48286	-4.04499	-4.109	-4.56067	2	ENSG00000127022	ENST00000247461/ENST00000452673/ENST00000502498/ENST00000504734/ENST00000510810/ENST00000513246	ENSP00000247461/ENSP00000391646/ENSP00000421813/ENSP00000424063/ENSP00000424740/ENSP00000425246
-4.57794	-4.92335	-4.67897	-4.7436	-4.76029	-4.57557	-4.69355	-4.7623	-4.36653	-4.61393	-4.597	-4.64268	9	ENSG00000127022	ENST00000247461/ENST00000452673/ENST00000504734	ENSP00000247461/ENSP00000391646/ENSP00000424063
-4.66233	-4.99337	-4.51616	-4.75521	-4.88861	-4.68805	-4.69369	-4.72951	-4.53645	-4.67338	-4.58463	-4.68619	2	ENSG00000127022	ENST00000247461/ENST00000452673/ENST00000504734/ENST00000506654	ENSP00000247461/ENSP00000391646/ENSP00000424063/ENSP00000426555
-4.34621	-4.76153	-4.34871	-4.51344	-4.25574	-4.29614	-4.41966	-4.48804	-4.57476	-4.41746	-4.4089	-4.56054	2	ENSG00000127022	ENST00000247461/ENST00000452673/ENST00000504734/ENST00000506654/ENST00000510810	ENSP00000247461/ENSP00000391646/ENSP00000424063/ENSP00000424740/ENSP00000426555
-4.58648	-4.03133	-4.53377	-4.45376	-3.98545	-3.69377	-4.69325	-4.47911	-4.76396	-3.47903	-3.78084	-3.44564	2	ENSG00000127184	ENST00000247655/ENST00000509578/ENST00000515763	ENSP00000247655/ENSP00000422012/ENSP00000425759
-4.0849	-4.46833	-3.66695	-3.74948	-4.67937	-4.39698	-4.05206	-3.64092	-4.43165	-4.41335	-4.31271	-4.41441	1	ENSG00000054148	ENST00000247665	ENSP00000247665
-4.15677	-4.56384	-3.86193	-4.13738	-4.33282	-4.28217	-3.76797	-3.73709	-3.86335	-4.13462	-4.18535	-4.19203	1	ENSG00000127191	ENST00000247668	ENSP00000247668
-5.16406	-5.04735	-4.88597	-5.11571	-4.87506	-4.85838	-5.11616	-5.16462	-5.05546	-4.68648	-4.85826	-5.10164	1	ENSG00000127445	ENST00000247970/ENST00000587625/ENST00000588695/ENST00000591777	ENSP00000247970/ENSP00000466656/ENSP00000466780/ENSP00000466962
-3.99489	-4.16329	-3.981	-4.05603	-4.15788	-4.04802	-4.00613	-3.99644	-4.11084	-4.09352	-3.98927	-4.02037	4	ENSG00000206053	ENST00000248098/ENST00000562569/ENST00000562684/ENST00000565851	ENSP00000248098/ENSP00000457344/ENSP00000457424/ENSP00000457694
-4.32974	-4.70541	-4.54702	-4.20903	-3.78462	-3.83859	-4.73828	-3.88421	-4.30082	-4.06032	-3.83196	-4.76205	1	ENSG00000206053	ENST00000248098/ENST00000562684	ENSP00000248098/ENSP00000457694
-4.17277	-4.15025	-4.04715	-4.21241	-4.14253	-4.03514	-4.11751	-4.07622	-4.21619	-3.99038	-3.92055	-4.06866	1	ENSG00000206053	ENST00000248098/ENST00000562684/ENST00000565851	ENSP00000248098/ENSP00000457424/ENSP00000457694
-3.73758	-3.5569	-3.50465	-3.47604	-3.46092	-2.94492	-3.56233	-3.54623	-3.3988	-2.89923	-3.3902	-3.38919	1	ENSG00000178982	ENST00000248342/ENST00000545173/ENST00000588934/ENST00000591409/ENST00000592558/ENST00000614624	ENSP00000248342/ENSP00000438145/ENSP00000467895/ENSP00000468231/ENSP00000468525/ENSP00000479334
-4.28511	-4.39917	-4.14052	-4.23485	-4.09987	-3.9258	-4.21413	-4.22216	-4.50604	-4.05378	-4.208	-3.93906	3	ENSG00000178982	ENST00000248342/ENST00000545173/ENST00000588934/ENST00000592558	ENSP00000248342/ENSP00000438145/ENSP00000468231/ENSP00000468525
-4.40731	-4.49387	-4.27015	-4.32888	-4.4986	-4.38689	-4.2798	-4.07643	-4.31143	-4.43034	-4.26563	-4.51384	1	ENSG00000127824	ENST00000248437/ENST00000392088	ENSP00000248437/ENSP00000375938
-4.21992	-4.71419	-4.3129	-4.28755	-4.63544	-4.45444	-4.10256	-4.18634	-4.38784	-4.47999	-4.3679	-4.57486	2	ENSG00000127824	ENST00000248437/ENST00000392088/ENST00000425551/ENST00000447205/ENST00000456818	ENSP00000248437/ENSP00000375938/ENSP00000396061/ENSP00000404740/ENSP00000416992
-4.68156	-4.93794	-4.63941	-4.70917	-4.89989	-4.66396	-4.66859	-4.4835	-4.73156	-4.74898	-4.604	-4.89407	2	ENSG00000127824	ENST00000248437/ENST00000392088/ENST00000447205/ENST00000456818	ENSP00000248437/ENSP00000375938/ENSP00000396061/ENSP00000416992
-2.87687	-3.57142	-2.8203	-2.94183	-3.4274	-3.40609	-2.98812	-2.39307	-2.82691	-3.3967	-3.36038	-3.42007	2	ENSG00000127837	ENST00000248450/ENST00000420660/ENST00000444053/ENST00000447885	ENSP00000248450/ENSP00000393818/ENSP00000403343/ENSP00000416394
-4.29324	-4.21676	-4.49646	-4.61259	-4.01665	-3.94989	-4.24564	-4.55656	-4.97997	-3.77143	-3.91122	-3.87636	1	ENSG00000127838	ENST00000248451	ENSP00000248451
-4.49015	-4.23	-4.41847	-4.50359	-4.74638	-4.67221	-4.39961	-4.23728	-4.30668	-4.4949	-4.59492	-4.65761	6	ENSG00000106211	ENST00000248553	ENSP00000248553
-4.66417	-4.21166	-4.52941	-4.64757	-4.62861	-4.53355	-4.55932	-4.3656	-4.4985	-4.36484	-4.47673	-4.45963	3	ENSG00000106211	ENST00000248553/ENST00000429938	ENSP00000248553/ENSP00000405285
-4.31015	-4.06327	-4.10532	-4.24767	-4.55512	-4.48153	-4.2506	-4.09652	-4.09498	-4.31641	-4.39157	-4.41743	9	ENSG00000106211	ENST00000248553/ENST00000447574	ENSP00000248553/ENSP00000414357
-4.25639	-4.29223	-4.29914	-4.24967	-4.34211	-4.30403	-4.24813	-4.28658	-4.30198	-4.268	-4.23746	-4.30699	1	ENSG00000127947	ENST00000248594/ENST00000415482/ENST00000435495	ENSP00000248594/ENSP00000392429/ENSP00000397991
-4.23214	-4.27119	-4.28387	-4.67584	-4.2394	-4.21896	-4.27974	-4.61123	-4.38154	-4.31847	-4.00185	-3.50843	1	ENSG00000128228	ENST00000248958	ENSP00000248958
-4.9442	-4.69921	-4.83446	-4.98716	-4.63449	-4.4718	-4.81287	-4.83494	-5.08496	-4.43823	-4.49851	-4.56683	2	ENSG00000128245	ENST00000248975	ENSP00000248975
-4.47586	-4.39949	-4.36889	-4.5551	-4.3457	-4.29027	-4.44867	-4.37549	-4.53141	-4.3658	-4.17832	-4.47923	9	ENSG00000128245	ENST00000248975/ENST00000420430	ENSP00000248975/ENSP00000406747
-3.5513	0.495261	-3.30803	-3.07971	-2.57669	-1.68006	-2.66164	-3.57011	-2.99166	0.47672	-2.69573	-0.0203	1	ENSG00000128311	ENST00000249042/ENST00000403892/ENST00000438203/ENST00000622841	ENSP00000249042/ENSP00000385828/ENSP00000400764/ENSP00000478739
-4.16023	-3.06405	-4.32819	-4.36065	-3.24658	-2.62547	-4.18761	-4.26817	-4.63811	-3.26424	-2.88675	-3.44232	1	ENSG00000128311	ENST00000249042/ENST00000403892/ENST00000622841	ENSP00000249042/ENSP00000385828/ENSP00000478739
-4.3437	-4.44008	-4.2789	-4.1698	-4.12722	-3.9028	-4.22786	-4.11964	-4.32747	-4.02233	-3.95995	-4.11444	5	ENSG00000105819	ENST00000249269/ENST00000428154	ENSP00000249269/ENSP00000390035
-4.28284	-4.50837	-4.22088	-4.32945	-4.35555	-4.12893	-4.42522	-4.27039	-4.47872	-4.34533	-4.20374	-4.29067	2	ENSG00000105819	ENST00000249269/ENST00000428154/ENST00000453466/ENST00000456433	ENSP00000249269/ENSP00000390035/ENSP00000397884/ENSP00000408682
-3.96149	-4.31605	-3.97282	-4.01489	-4.09103	-3.89413	-4.05712	-3.93585	-4.19798	-4.02082	-3.91537	-4.05955	2	ENSG00000105819	ENST00000249269/ENST00000428154/ENST00000456433	ENSP00000249269/ENSP00000390035/ENSP00000397884
-4.6712	-4.79815	-4.57374	-4.53877	-4.90641	-4.61661	-4.68466	-4.53894	-4.45162	-4.56174	-4.38297	-4.5997	5	ENSG00000105821	ENST00000249270/ENST00000379263	ENSP00000249270/ENSP00000368565
-4.53329	-4.84282	-4.37361	-4.45255	-4.75135	-4.4484	-4.56024	-4.34818	-4.30712	-4.40066	-4.56218	-4.41814	1	ENSG00000105821	ENST00000249270/ENST00000379263/ENST00000454277	ENSP00000249270/ENSP00000368565/ENSP00000399058
-4.49503	-4.76357	-4.64718	-4.48053	-4.9123	-4.63677	-4.48777	-4.29495	-4.54976	-4.55539	-4.68175	-4.5634	1	ENSG00000128534	ENST00000249299/ENST00000411938/ENST00000422760/ENST00000424702	ENSP00000249299/ENSP00000395263/ENSP00000403811/ENSP00000408267
-4.32486	-4.55434	-4.4383	-4.40993	-4.53339	-4.46339	-4.32808	-4.32945	-4.42972	-4.28678	-4.59215	-4.3571	1	ENSG00000128534	ENST00000249299/ENST00000424702	ENSP00000249299/ENSP00000395263
-4.59135	-4.87636	-4.67237	-4.94003	-4.81553	-4.76775	-4.64042	-4.85488	-4.88431	-4.70603	-4.54678	-4.71232	7	ENSG00000128595	ENST00000249364/ENST00000449187/ENST00000479257/ENST00000493278/ENST00000542996	ENSP00000249364/ENSP00000408838/ENSP00000417973/ENSP00000420381/ENSP00000438248
-4.46878	-4.63104	-4.48067	-4.71772	-4.62822	-4.54359	-4.44986	-4.70881	-4.67544	-4.52345	-4.4774	-4.57627	4	ENSG00000128595	ENST00000249364/ENST00000449187/ENST00000479257/ENST00000535011/ENST00000542996	ENSP00000249364/ENSP00000408838/ENSP00000420381/ENSP00000438248/ENSP00000442110
-4.43905	-4.5129	-4.30457	-4.57965	-4.38175	-4.42979	-4.37693	-4.38209	-4.41652	-4.23618	-4.30621	-4.37677	4	ENSG00000128595	ENST00000249364/ENST00000479257/ENST00000535011	ENSP00000249364/ENSP00000420381/ENSP00000442110
-4.50889	-5.1005	-4.65049	-4.92367	-4.97235	-4.85191	-4.5341	-4.7464	-4.68724	-4.69901	-4.80128	-4.85997	3	ENSG00000128654	ENST00000249442/ENST00000443241	ENSP00000249442/ENSP00000414176
-4.45079	-4.46536	-4.10746	-4.34691	-4.37358	-4.27833	-4.16373	-4.25211	-3.90344	-4.10185	-4.27663	-4.1505	1	ENSG00000092531	ENST00000249647/ENST00000397138/ENST00000564153	ENSP00000249647/ENSP00000380327/ENSP00000455339
-4.3308	-5.02467	-4.78888	-4.35001	-4.65236	-4.62352	-4.59775	-4.72979	-4.47731	-4.01947	-4.32098	-4.45687	1	ENSG00000137776	ENST00000249736/ENST00000380516	ENSP00000249736/ENSP00000369887
-4.7462	-5.2003	-4.35901	-4.12831	-5.00196	-4.87292	-5.0668	-3.90381	-4.44577	-4.30486	-4.49766	-5.2817	1	ENSG00000137776	ENST00000249736/ENST00000380516/ENST00000492526/ENST00000557924/ENST00000558486/ENST00000559880	ENSP00000249736/ENSP00000369887/ENSP00000453065/ENSP00000453179/ENSP00000453711/ENSP00000454000
-2.07951	-3.76209	-1.25076	-0.41167	-3.3349	-2.96139	-2.42695	-1.17925	-0.709706	-2.68629	-2.4305	-2.8079	1	ENSG00000128973	ENST00000249806/ENST00000564752/ENST00000637667/ENST00000638076	ENSP00000249806/ENSP00000457822/ENSP00000489843/ENSP00000490373
-3.60785	-4.14039	-3.36518	-3.8365	-3.86882	-3.67532	-3.49278	-3.67801	-3.60589	-3.75629	-3.67166	-3.7861	1	ENSG00000128989	ENST00000249822/ENST00000561650/ENST00000563277/ENST00000563566/ENST00000564163/ENST00000566423/ENST00000567669/ENST00000567830/ENST00000569281	ENSP00000249822/ENSP00000454234/ENSP00000454297/ENSP00000454612/ENSP00000455151/ENSP00000455625/ENSP00000455986/ENSP00000457123/ENSP00000457631
-4.41575	-5.2352	-4.42774	-4.82513	-4.64828	-4.31134	-4.48398	-4.52976	-5.17277	-4.7957	-4.40075	-4.82195	1	ENSG00000129003	ENST00000249837	ENSP00000249837
-4.32719	-4.44725	-4.30675	-4.51941	-4.48573	-4.35115	-4.30542	-4.33391	-4.38139	-4.28029	-4.24098	-4.3271	7	ENSG00000129083	ENST00000249923/ENST00000439561	ENSP00000249923/ENSP00000397873
-4.53456	-4.95153	-4.54326	-4.70565	-4.90738	-4.63773	-4.54707	-4.53756	-4.61266	-4.69428	-4.63888	-4.62446	2	ENSG00000129083	ENST00000249923/ENST00000439561/ENST00000529866/ENST00000534234	ENSP00000249923/ENSP00000397873/ENSP00000431530/ENSP00000436383
-4.62597	-4.88537	-4.61829	-4.6687	-4.86073	-4.7045	-4.43283	-4.70354	-4.66572	-4.58398	-4.53972	-4.68769	11	ENSG00000129083	ENST00000249923/ENST00000439561/ENST00000534234	ENSP00000249923/ENSP00000397873/ENSP00000436383
-4.66466	-5.14386	-4.67007	-4.76689	-5.01709	-4.89183	-4.60829	-4.6673	-4.5341	-4.72921	-4.81366	-4.75815	1	ENSG00000129235	ENST00000250101/ENST00000570330	ENSP00000250101/ENSP00000459868
-4.83102	-5.6104	-5.02301	-5.27126	-5.25495	-5.2321	-5.08322	-4.80331	-4.73968	-5.14287	-5.24454	-5.11001	1	ENSG00000129235	ENST00000250101/ENST00000570330/ENST00000574734/ENST00000574838	ENSP00000250101/ENSP00000458157/ENSP00000459868/ENSP00000460577
-4.66972	-5.02066	-4.75425	-4.82573	-4.86262	-4.74916	-4.64873	-4.65788	-4.50975	-4.57194	-4.72649	-4.66951	2	ENSG00000129235	ENST00000250101/ENST00000574734/ENST00000574838	ENSP00000250101/ENSP00000458157/ENSP00000460577
-3.92793	-3.69061	-3.52962	-3.66066	-3.57391	-3.83227	-3.87369	-3.83009	-3.77888	-3.71148	-3.47471	-3.59659	6	ENSG00000129245	ENST00000250113	ENSP00000250113
-4.86843	-5.48228	-4.74957	-4.78752	-5.39508	-5.20392	-4.94839	-4.74199	-4.80218	-5.14715	-5.10424	-5.27418	1	ENSG00000129255	ENST00000250124/ENST00000396501/ENST00000570458/ENST00000572719/ENST00000576066/ENST00000576272/ENST00000579445/ENST00000581380/ENST00000582151/ENST00000584378	ENSP00000250124/ENSP00000379758/ENSP00000459409/ENSP00000459498/ENSP00000460864/ENSP00000461183/ENSP00000462500/ENSP00000462839/ENSP00000463966/ENSP00000464158
-4.74462	-5.68654	-4.77092	-4.87262	-5.60139	-5.49389	-4.80015	-4.70237	-5.23791	-5.24866	-5.30171	-5.50168	1	ENSG00000129255	ENST00000250124/ENST00000396501/ENST00000572719/ENST00000579445/ENST00000581380/ENST00000584378	ENSP00000250124/ENSP00000379758/ENSP00000459498/ENSP00000462839/ENSP00000463966/ENSP00000464158
-4.5802	-5.01416	-4.54345	-4.54724	-4.97617	-4.65325	-4.59124	-4.51908	-4.51194	-4.5128	-4.7398	-4.66618	1	ENSG00000213339	ENST00000250237/ENST00000592376	ENSP00000250237/ENSP00000465974
-4.38536	-5.29585	-4.03275	-4.32365	-4.63964	-1.21588	-3.01153	-4.45076	-4.44639	-4.86612	-5.34473	-4.55898	1	ENSG00000129351	ENST00000250241/ENST00000407004/ENST00000449870/ENST00000585835/ENST00000589485/ENST00000589998/ENST00000590009/ENST00000590261/ENST00000592763	ENSP00000250241/ENSP00000384660/ENSP00000404121/ENSP00000465219/ENSP00000465515/ENSP00000465654/ENSP00000467372/ENSP00000467950/ENSP00000468156
-4.76857	-5.05779	-4.73111	-4.72827	-4.81735	-4.63837	-4.64736	-4.73048	-4.73059	-4.61364	-4.7037	-4.65377	3	ENSG00000129351	ENST00000250241/ENST00000407004/ENST00000449870/ENST00000585835/ENST00000589998/ENST00000590009/ENST00000590261/ENST00000592763	ENSP00000250241/ENSP00000384660/ENSP00000404121/ENSP00000465219/ENSP00000465515/ENSP00000465654/ENSP00000467950/ENSP00000468156
-4.65525	-4.87365	-4.57075	-4.61641	-4.47497	-4.4127	-4.59276	-4.55237	-4.59156	-4.31183	-4.51081	-4.3383	2	ENSG00000129351	ENST00000250241/ENST00000407004/ENST00000449870/ENST00000589283/ENST00000589600/ENST00000589998/ENST00000590009/ENST00000590261/ENST00000592763/ENST00000593199	ENSP00000250241/ENSP00000384660/ENSP00000404121/ENSP00000465219/ENSP00000465515/ENSP00000465654/ENSP00000466396/ENSP00000468134/ENSP00000468156/ENSP00000468323
-4.67286	-5.32808	-4.64543	-4.81478	-4.96119	-4.86834	-4.67696	-4.70497	-4.54789	-5.10454	-4.88771	-5.21574	2	ENSG00000129351	ENST00000250241/ENST00000407004/ENST00000449870/ENST00000589600/ENST00000589998/ENST00000590009/ENST00000590261/ENST00000592763	ENSP00000250241/ENSP00000384660/ENSP00000404121/ENSP00000465219/ENSP00000465515/ENSP00000465654/ENSP00000468134/ENSP00000468156
-4.67335	-5.08692	-4.67996	-4.6879	-4.78563	-4.66861	-4.61595	-4.66869	-4.63308	-4.62168	-4.73601	-4.65503	10	ENSG00000129351	ENST00000250241/ENST00000407004/ENST00000449870/ENST00000589998/ENST00000590261/ENST00000592763	ENSP00000250241/ENSP00000384660/ENSP00000404121/ENSP00000465219/ENSP00000465515/ENSP00000468156
-4.46368	-4.55578	-4.58968	-4.6715	-4.59399	-4.38027	-4.45963	-4.52748	-4.51017	-4.37303	-4.40635	-4.39001	1	ENSG00000129559	ENST00000250495	ENSP00000250495
-4.48574	-4.81877	-4.6146	-4.74126	-4.74754	-4.60763	-4.54577	-4.69939	-4.4361	-4.50415	-4.62816	-4.66556	1	ENSG00000129562	ENST00000250498/ENST00000543337	ENSP00000250498/ENSP00000440821
-4.06334	-4.41917	-4.10175	-4.07905	-4.98992	-4.43324	-4.22531	-4.45815	-4.0691	-4.50491	-4.26191	-4.30714	2	ENSG00000129932	ENST00000250937/ENST00000427575	ENSP00000250937/ENSP00000398882
-3.98812	-2.22037	-3.41739	-3.34186	-3.57018	-3.60359	-3.41843	-3.6238	-3.55506	-3.39319	-3.01695	-3.24014	2	ENSG00000129932	ENST00000250937/ENST00000427575/ENST00000592858	ENSP00000250937/ENSP00000398882/ENSP00000464905
-4.56776	-4.89558	-4.59822	-4.91667	-4.84351	-4.68631	-4.66763	-4.98786	-4.63598	-4.54465	-4.5781	-4.62659	6	ENSG00000074695	ENST00000251047	ENSP00000251047
-3.84088	-4.36919	-3.99701	-3.95706	-4.41495	-4.08349	-3.92913	-3.87722	-4.3171	-3.90206	-3.98342	-4.03762	3	ENSG00000075188	ENST00000251074/ENST00000551744/ENST00000552283	ENSP00000251074/ENSP00000448054/ENSP00000448086
-3.89434	-4.0425	-3.90096	-3.89126	-4.21125	-3.98455	-3.83799	-3.87635	-3.94129	-3.9211	-3.93882	-3.87078	3	ENSG00000075188	ENST00000251074/ENST00000552283	ENSP00000251074/ENSP00000448054
-5.07592	-5.96734	-5.42552	-5.33143	-6.12313	-5.72273	-5.31012	-5.39058	-4.20049	-6.30064	-5.60057	-6.43098	1	ENSG00000134755	ENST00000251081	ENSP00000251081
-5.34452	-5.18875	-5.06623	-5.17157	-4.98269	-4.76424	-4.02173	-4.9867	-4.63628	-4.57321	-5.70471	-5.02739	1	ENSG00000132199	ENST00000251101/ENST00000580982	ENSP00000251101/ENSP00000463425
-3.32625	-3.44929	-2.92817	-3.22664	-3.42786	-3.35365	-2.9706	-3.07252	-3.47787	-3.11684	-3.30258	-3.2918	1	ENSG00000108406	ENST00000251241/ENST00000584385	ENSP00000251241/ENSP00000463025
-4.22184	-4.64852	-4.20171	-4.19534	-4.33205	-4.02711	-4.06882	-4.12602	-4.0289	-4.35868	-4.29035	-4.23701	2	ENSG00000065268	ENST00000251289/ENST00000585809/ENST00000587001/ENST00000591985/ENST00000607440	ENSP00000251289/ENSP00000464855/ENSP00000466551/ENSP00000475744/ENSP00000476117
-4.67155	-4.92123	-4.51864	-4.59841	-4.72091	-4.50828	-4.29632	-4.45461	-4.37596	-4.70923	-4.54814	-4.6924	2	ENSG00000065268	ENST00000251289/ENST00000585809/ENST00000587001/ENST00000607440	ENSP00000251289/ENSP00000464855/ENSP00000475744/ENSP00000476117
-4.33815	-4.43485	-4.30463	-4.16443	-4.24455	-3.90882	-4.27807	-4.09774	-3.1639	-4.17854	-4.06352	-4.2295	2	ENSG00000065268	ENST00000251289/ENST00000585809/ENST00000607440	ENSP00000251289/ENSP00000475744/ENSP00000476117
-3.96009	-4.12187	-3.80013	-3.86469	-4.10689	-3.99215	-3.81847	-3.75413	-3.92144	-4.07175	-4.02619	-4.03482	1	ENSG00000131462	ENST00000251413	ENSP00000251413
-4.14446	-4.52306	-4.24287	-4.2183	-4.37216	-4.30951	-4.20601	-4.13948	-3.96678	-4.23427	-4.16401	-4.31913	2	ENSG00000105193	ENST00000251453/ENST00000339471/ENST00000599539/ENST00000599705/ENST00000601655	ENSP00000251453/ENSP00000367806/ENSP00000471983/ENSP00000472231/ENSP00000473220
-4.53565	-4.96045	-4.47376	-4.5243	-4.89964	-4.75101	-4.50806	-4.46319	-4.09977	-4.65303	-4.66505	-4.68709	2	ENSG00000105193	ENST00000251453/ENST00000339471/ENST00000599539/ENST00000599705/ENST00000601655/ENST00000602153	ENSP00000251453/ENSP00000367806/ENSP00000468957/ENSP00000471983/ENSP00000472231/ENSP00000473220
-4.58288	-5.00908	-4.57622	-4.58193	-4.95272	-4.81041	-4.58709	-4.52101	-4.2114	-4.78674	-4.79193	-4.81463	2	ENSG00000105193	ENST00000251453/ENST00000339471/ENST00000599539/ENST00000601655	ENSP00000251453/ENSP00000367806/ENSP00000472231/ENSP00000473220
-4.68536	-4.98673	-4.54591	-4.54554	-5.01524	-4.82153	-4.55754	-4.68631	-4.37836	-4.7391	-4.7582	-4.88534	3	ENSG00000105193	ENST00000251453/ENST00000599539/ENST00000599705/ENST00000601655/ENST00000602153	ENSP00000251453/ENSP00000468957/ENSP00000471983/ENSP00000472231/ENSP00000473220
-4.44627	-4.84795	-4.50223	-4.5005	-4.71677	-4.6051	-4.49319	-4.43904	-4.11511	-4.39415	-4.45341	-4.50614	5	ENSG00000105193	ENST00000251453/ENST00000601655	ENSP00000251453/ENSP00000472231
-4.32876	-4.37782	-4.25187	-4.24538	-4.30863	-4.09301	-4.19664	-4.10861	-4.2929	-4.11854	-4.00865	-4.21136	8	ENSG00000109805	ENST00000251496	ENSP00000251496
-4.50432	-4.33113	-4.46505	-4.43177	-4.26705	-4.06645	-4.27804	-4.34078	-4.72424	-4.1574	-4.06047	-4.14783	3	ENSG00000109805	ENST00000251496/ENST00000510063	ENSP00000251496/ENSP00000425625
-4.8447	-5.2522	-4.68733	-4.79848	-5.03098	-4.62437	-4.75822	-4.53691	-4.85658	-4.74653	-4.61839	-4.67795	2	ENSG00000109805	ENST00000251496/ENST00000514176	ENSP00000251496/ENSP00000423042
-4.21404	-4.31979	-4.16792	-4.23705	-4.66337	-4.48737	-4.22982	-4.15395	-4.47669	-4.21636	-4.64849	-4.80878	6	ENSG00000117868	ENST00000251527/ENST00000275418	ENSP00000251527/ENSP00000275418
-4.90578	-4.91564	-6.0191	-5.39617	-5.13586	-4.99998	-5.21434	-5.37573	-4.99945	-5.72465	-5.55379	-5.14641	1	ENSG00000072756	ENST00000251607/ENST00000339437/ENST00000402675/ENST00000413000/ENST00000434583	ENSP00000251607/ENSP00000342985/ENSP00000385745/ENSP00000388615/ENSP00000415100
-4.68863	-5.08922	-4.80505	-4.84534	-4.72803	-4.67429	-4.75764	-4.70949	-4.70104	-4.61946	-4.77912	-4.63075	8	ENSG00000072756	ENST00000251607/ENST00000434583	ENSP00000251607/ENSP00000415100
-4.1944	-4.92206	-4.24493	-4.63012	-4.46015	-4.5007	-4.53343	-3.9932	-4.20205	-3.93611	-4.32359	-3.99667	7	ENSG00000067248	ENST00000251636	ENSP00000251636
-3.23077	-4.05681	-3.43491	-3.24622	-3.85474	-3.75747	-3.264	-3.29439	-3.25219	-3.79636	-3.93711	-3.86942	1	ENSG00000114520	ENST00000251775/ENST00000465505	ENSP00000251775/ENSP00000420175
-4.7102	-4.48198	-4.64314	-4.6343	-4.28171	-4.09798	-4.66061	-4.77825	-4.19615	-4.29529	-4.06949	-4.22209	3	ENSG00000074319	ENST00000251968	ENSP00000251968
-4.05254	-4.1812	-3.95414	-4.07462	-4.10009	-3.91522	-3.97251	-3.84639	-4.05762	-4.05089	-3.93603	-4.02565	1	ENSG00000074319	ENST00000251968/ENST00000580814	ENSP00000251968/ENSP00000464386
-4.75348	-4.19001	-4.50314	-4.73109	-4.24567	-4.28607	-4.85424	-4.69743	-4.00012	-4.16358	-4.16985	-4.05535	2	ENSG00000025708	ENST00000252029/ENST00000395678/ENST00000425169	ENSP00000252029/ENSP00000379036/ENSP00000395875
-3.47715	-2.69065	-3.45416	-3.5421	-2.79372	-2.53983	-3.27563	-3.28054	-3.96419	-2.77268	-2.48985	-2.79996	1	ENSG00000131495	ENST00000252102/ENST00000512088	ENSP00000252102/ENSP00000427220
-4.34504	-4.20859	-4.26675	-4.47413	-4.52793	-3.45639	-4.61424	-4.15618	-4.47905	-4.96913	-4.19496	-4.20184	1	ENSG00000110344	ENST00000252108	ENSP00000252108
-3.58432	-4.00948	-3.76271	-3.71736	-3.96029	-3.88275	-3.57763	-3.51165	-3.69639	-4.10269	-4.23901	-3.92836	2	ENSG00000100227	ENST00000252115/ENST00000339677/ENST00000348657/ENST00000454057	ENSP00000252115/ENSP00000252116/ENSP00000343060/ENSP00000408046
-2.87669	-2.88562	-2.92553	-2.84979	-3.02674	-2.57425	-2.83989	-2.9097	-3.25524	-3.08828	-2.39003	-3.2025	4	ENSG00000100227	ENST00000252115/ENST00000348657	ENSP00000252115/ENSP00000252116
-4.22859	-4.41825	-4.02933	-4.0325	-4.48182	-4.14977	-4.15875	-3.96221	-3.98798	-4.10053	-4.15845	-4.16226	1	ENSG00000099899	ENST00000252136/ENST00000404751/ENST00000439169	ENSP00000252136/ENSP00000384968/ENSP00000395738
-3.48777	-3.76471	-3.47594	-3.48703	-3.62184	-3.55078	-3.37409	-3.4108	-3.47426	-3.61616	-3.60414	-3.51046	1	ENSG00000133884	ENST00000252268/ENST00000528416	ENSP00000252268/ENSP00000436901
-4.81095	-5.04007	-4.63429	-4.77726	-4.42672	-4.45257	-4.68128	-4.79723	-4.85189	-4.47852	-4.5803	-4.72457	2	ENSG00000157778	ENST00000252329/ENST00000288607/ENST00000404674	ENSP00000252329/ENSP00000288607/ENSP00000384799
-3.98183	-4.04689	-4.57774	-3.85552	-4.56772	-3.80659	-3.97036	-3.69533	-3.9827	-4.14613	-4.17121	-3.93734	2	ENSG00000130177	ENST00000252457/ENST00000252458/ENST00000356221/ENST00000360383/ENST00000628084	ENSP00000252457/ENSP00000252458/ENSP00000348554/ENSP00000353549/ENSP00000486027
-4.7982	-5.19254	-4.71082	-4.81636	-5.13619	-4.90416	-4.85417	-4.69684	-4.56152	-4.91494	-4.81304	-4.91252	2	ENSG00000130204	ENST00000252487/ENST00000405636/ENST00000426677	ENSP00000252487/ENSP00000385184/ENSP00000410339
-4.40725	-4.8058	-4.54528	-4.50734	-4.86451	-4.67424	-4.62917	-4.55378	-4.2594	-4.70828	-4.58668	-4.62216	2	ENSG00000130204	ENST00000252487/ENST00000405636/ENST00000426677/ENST00000592041/ENST00000592434	ENSP00000252487/ENSP00000385184/ENSP00000410339/ENSP00000465608/ENSP00000466084
-4.06974	-4.51883	-4.09755	-4.19974	-3.98397	-4.18698	-4.26978	-4.28695	-4.74412	-4.30343	-4.09204	-4.30234	2	ENSG00000130204	ENST00000252487/ENST00000405636/ENST00000426677/ENST00000592434	ENSP00000252487/ENSP00000385184/ENSP00000410339/ENSP00000466084
-3.9163	-3.82679	-4.01754	-3.96684	-3.80075	-3.96061	-3.63061	-4.10367	-4.32253	-3.92421	-4.00239	-3.91179	5	ENSG00000130227	ENST00000252512/ENST00000433566	ENSP00000252512/ENSP00000410249
-3.70275	-4.08356	-3.72206	-3.73006	-4.03684	-3.92414	-3.56888	-3.77681	-3.74643	-4.03362	-3.95896	-3.82234	2	ENSG00000130227	ENST00000252512/ENST00000433566/ENST00000521303	ENSP00000252512/ENSP00000410249/ENSP00000429290
-4.44406	-4.55807	-4.32255	-4.5553	-4.40726	-4.28657	-4.33482	-4.37922	-4.39935	-4.29663	-4.20196	-4.2232	6	ENSG00000203485	ENST00000252527/ENST00000330634/ENST00000392634	ENSP00000252527/ENSP00000376406/ENSP00000376410
-4.18112	-4.71878	-4.23483	-4.12959	-4.62828	-4.29998	-4.14817	-4.18524	-4.06026	-4.36623	-4.44658	-4.37348	5	ENSG00000130254	ENST00000252542	ENSP00000252542
-4.18636	-4.72931	-4.17836	-4.11261	-4.42262	-4.2701	-4.10506	-4.01126	-4.0506	-4.18713	-4.22419	-4.22658	1	ENSG00000130254	ENST00000252542/ENST00000590262/ENST00000591123	ENSP00000252542/ENSP00000467981/ENSP00000468454
-2.81265	-3.32232	-2.07551	-2.6764	-3.01547	-2.83614	-2.82309	-2.50838	-2.46169	-2.97822	-2.79943	-3.02743	2	ENSG00000130303	ENST00000252593	ENSP00000252593
-3.38031	-3.00644	-3.10078	-3.04507	-2.88503	-2.91592	-3.43083	-3.27199	-2.85185	-3.34748	-3.11941	-3.2901	3	ENSG00000130305	ENST00000252594/ENST00000310326/ENST00000438747	ENSP00000252594/ENSP00000309126/ENSP00000388464
-4.43488	-4.61969	-4.26341	-4.58112	-4.73216	-4.61587	-4.4931	-4.69128	-4.50119	-4.40398	-4.37679	-4.43933	8	ENSG00000130309	ENST00000252599	ENSP00000252599
-4.50244	-4.72219	-4.35562	-4.68786	-4.58616	-4.55761	-4.49635	-4.86433	-4.49902	-4.60738	-4.52074	-4.68428	7	ENSG00000130309	ENST00000252599/ENST00000597147	ENSP00000252599/ENSP00000468947
-4.83146	-5.0581	-4.84802	-4.80985	-5.05933	-4.87447	-4.80933	-4.89144	-5.04645	-4.8149	-4.79294	-4.81177	3	ENSG00000130313	ENST00000252603	ENSP00000252603
-4.70641	-5.1263	-4.91351	-4.90367	-4.99345	-4.82415	-4.83942	-4.87953	-5.1283	-4.67331	-4.73129	-4.77195	2	ENSG00000130313	ENST00000252603/ENST00000594761	ENSP00000252603/ENSP00000471446
-4.84941	-5.06752	-5.17111	-5.31667	-5.04029	-4.97761	-4.84219	-5.1152	-5.32982	-4.64909	-4.81482	-4.79236	2	ENSG00000130313	ENST00000252603/ENST00000594761/ENST00000595782	ENSP00000252603/ENSP00000471446/ENSP00000471951
-5.00363	-5.18782	-5.20341	-5.20305	-5.15134	-5.11219	-5.04669	-5.18396	-5.51346	-4.85362	-4.93939	-4.89237	2	ENSG00000130313	ENST00000252603/ENST00000595782	ENSP00000252603/ENSP00000471951
-4.37024	-4.72261	-4.37549	-4.39322	-4.61499	-4.53708	-4.32302	-4.35151	-4.13489	-4.46122	-4.51032	-4.5147	1	ENSG00000130332	ENST00000252622/ENST00000585395/ENST00000585409	ENSP00000252622/ENSP00000466556/ENSP00000467145
-4.18629	-4.85897	-4.2365	-4.23389	-4.72075	-4.56827	-4.21233	-4.15325	-3.9755	-4.55792	-4.6293	-4.63742	1	ENSG00000130332	ENST00000252622/ENST00000587502	ENSP00000252622/ENSP00000485007
-3.60655	-3.43501	-3.65584	-3.38972	-3.42452	-3.32182	-3.28635	-3.31443	-3.43317	-3.20834	-3.02784	-3.32436	1	ENSG00000130382	ENST00000252674	ENSP00000252674
-4.42433	-4.48758	-4.40539	-4.41878	-4.53482	-4.447	-4.36375	-4.25454	-4.45473	-4.5044	-4.30109	-4.5611	4	ENSG00000130402	ENST00000252699	ENSP00000252699
-4.69748	-4.61625	-4.66116	-4.5886	-4.61661	-4.4936	-4.64371	-4.485	-4.63446	-4.58245	-4.36526	-4.62469	2	ENSG00000130402	ENST00000252699/ENST00000390009	ENSP00000252699/ENSP00000439497
-4.18613	-4.36398	-4.10074	-4.15135	-4.4424	-4.24568	-4.25269	-4.25338	-4.32047	-4.3651	-4.11374	-4.38816	7	ENSG00000130402	ENST00000252699/ENST00000390009/ENST00000424234	ENSP00000252699/ENSP00000411187/ENSP00000439497
-4.46405	-4.48568	-4.41327	-4.44566	-4.62606	-4.51858	-4.40775	-4.28302	-4.37036	-4.59618	-4.38221	-4.65593	20	ENSG00000130402	ENST00000252699/ENST00000390009/ENST00000424234/ENST00000440400	ENSP00000252699/ENSP00000398393/ENSP00000411187/ENSP00000439497
-4.63524	-4.55032	-4.58817	-4.59067	-4.69334	-4.59869	-4.48994	-4.39824	-4.52809	-4.63222	-4.509	-4.68142	5	ENSG00000130402	ENST00000252699/ENST00000390009/ENST00000586538	ENSP00000252699/ENSP00000439497/ENSP00000465176
-4.72155	-4.58314	-4.69491	-4.67806	-4.65936	-4.56681	-4.64802	-4.53822	-4.6992	-4.59932	-4.48181	-4.67158	2	ENSG00000130402	ENST00000252699/ENST00000424234/ENST00000589528	ENSP00000252699/ENSP00000411187/ENSP00000467190
-4.02765	-4.01649	-3.70039	-3.78061	-4.10578	-3.95879	-3.85804	-3.73707	-4.34253	-4.14658	-3.99434	-4.20652	2	ENSG00000130402	ENST00000252699/ENST00000586538	ENSP00000252699/ENSP00000465176
-3.47108	-3.46424	-3.66319	-3.60022	-3.12452	-2.79464	-3.4469	-3.6145	-4.0284	-3.00167	-2.95549	-3.25151	2	ENSG00000130414	ENST00000252711/ENST00000407129/ENST00000443626/ENST00000620965	ENSP00000252711/ENSP00000383975/ENSP00000411527/ENSP00000480897
-4.54097	-4.13307	-4.2126	-4.72528	-3.94469	-3.71616	-4.53997	-4.22547	-4.65099	-3.55624	-3.48937	-3.76746	1	ENSG00000130414	ENST00000252711/ENST00000620965	ENSP00000252711/ENSP00000480897
-4.19395	-4.54594	-4.24583	-4.1996	-4.40638	-4.34172	-4.18668	-4.17736	-4.30098	-4.39582	-4.33719	-4.43185	7	ENSG00000130429	ENST00000252725	ENSP00000252725
-4.77491	-4.90059	-4.69917	-4.64495	-4.90939	-4.81107	-4.51494	-4.49928	-4.93143	-4.74184	-4.74365	-4.8087	2	ENSG00000130429	ENST00000252725/ENST00000417330/ENST00000418347/ENST00000427217/ENST00000431816/ENST00000443222/ENST00000458033	ENSP00000252725/ENSP00000388802/ENSP00000398110/ENSP00000403211/ENSP00000403324/ENSP00000413067/ENSP00000413173
-4.4246	-4.63849	-4.43519	-4.38731	-4.72415	-4.58709	-4.33757	-4.32634	-4.45543	-4.59368	-4.59015	-4.62673	1	ENSG00000130429	ENST00000252725/ENST00000417330/ENST00000427217/ENST00000431816/ENST00000443222/ENST00000458033	ENSP00000252725/ENSP00000388802/ENSP00000398110/ENSP00000403211/ENSP00000403324/ENSP00000413173
-4.55752	-4.80845	-4.6049	-4.50988	-4.97247	-4.62381	-4.4803	-4.51151	-4.43725	-4.83105	-4.77546	-4.88107	1	ENSG00000130429	ENST00000252725/ENST00000417330/ENST00000427217/ENST00000431816/ENST00000458033	ENSP00000252725/ENSP00000388802/ENSP00000398110/ENSP00000403211/ENSP00000403324
-3.97859	-4.52434	-4.03051	-4.04185	-4.36131	-4.2876	-3.90732	-4.00097	-3.69253	-4.17154	-4.07162	-4.14469	2	ENSG00000130489	ENST00000252785/ENST00000395693/ENST00000535425/ENST00000543927	ENSP00000252785/ENSP00000379046/ENSP00000444242/ENSP00000444433
-1.88014	-1.31992	-1.82703	-2.05481	-1.43342	-1.37798	-1.9908	-2.20719	-2.21198	-1.31276	-1.2744	-1.235	1	ENSG00000130508	ENST00000252804/ENST00000433670	ENSP00000252804/ENSP00000402738
0.647879	-2.12779	-3.58131	-0.21353	-0.760687	-1.74884	-3.27453	-3.51547	-2.59623	-2.93063	-0.28454	-3.0603	1	ENSG00000130520	ENST00000252816/ENST00000593829/ENST00000594828	ENSP00000469468/ENSP00000475950/ENSP00000477443
-4.29519	-4.83989	-4.44621	-4.40176	-4.55215	-4.54369	-4.385	-4.34351	-4.42404	-4.37706	-4.55123	-4.4269	1	ENSG00000130520	ENST00000252816/ENST00000593829/ENST00000594828/ENST00000597776	ENSP00000469468/ENSP00000475950/ENSP00000476184/ENSP00000477443
-4.13599	-3.93546	-4.14433	-4.09808	-4.06447	-3.80983	-3.98161	-3.90271	-4.35145	-3.81413	-3.92482	-3.8981	5	ENSG00000130638	ENST00000252934	ENSP00000252934
-4.14941	-3.85804	-4.09097	-4.12485	-3.95036	-3.78976	-3.96891	-3.76219	-4.29248	-3.77711	-3.79076	-3.77609	1	ENSG00000130638	ENST00000252934/ENST00000402380	ENSP00000252934/ENSP00000385624
-4.053	-3.86487	-4.19416	-4.155	-4.01883	-3.87056	-3.84433	-3.85355	-4.33097	-3.91295	-3.90209	-3.88877	5	ENSG00000130638	ENST00000252934/ENST00000435026	ENSP00000252934/ENSP00000391117
-3.67188	-4.37752	-4.21978	-4.07247	-4.34026	-4.35076	-4.08116	-3.96249	-4.19862	-4.25439	-4.16052	-4.23268	3	ENSG00000130640	ENST00000252936/ENST00000368563/ENST00000482278	ENSP00000252936/ENSP00000357551/ENSP00000436438
-4.39608	-4.55045	-4.17067	-4.14725	-4.42595	-4.42209	-4.36179	-4.06979	-4.07226	-4.67183	-4.56339	-4.48752	1	ENSG00000130706	ENST00000253003/ENST00000462554/ENST00000491935/ENST00000620230	ENSP00000253003/ENSP00000478877/ENSP00000479008/ENSP00000480756
-3.81244	-3.95467	-3.71168	-3.63732	-3.80138	-3.68011	-3.79675	-3.64748	-3.70055	-3.74683	-3.55722	-3.71639	3	ENSG00000130706	ENST00000253003/ENST00000491935	ENSP00000253003/ENSP00000478877
-3.8096	-4.06775	-3.71712	-3.61566	-4.03296	-3.99744	-3.79731	-3.63625	-3.64822	-3.94292	-3.84311	-3.9651	1	ENSG00000130706	ENST00000253003/ENST00000491935/ENST00000620230	ENSP00000253003/ENSP00000478877/ENSP00000480756
-4.23415	-4.50309	-4.26413	-4.32867	-4.32738	-4.20603	-4.38794	-4.30642	-4.15661	-4.28875	-4.24497	-4.24761	4	ENSG00000130725	ENST00000253023	ENSP00000253023
-4.33378	-4.51935	-4.40458	-4.45409	-4.41417	-4.33973	-4.45849	-4.43982	-4.30931	-4.36143	-4.27471	-4.44062	3	ENSG00000130725	ENST00000253023/ENST00000595957	ENSP00000253023/ENSP00000468940
-4.51308	-4.78701	-4.5588	-4.62347	-4.62102	-4.57781	-4.6154	-4.60575	-4.45918	-4.55049	-4.51877	-4.52434	1	ENSG00000130725	ENST00000253023/ENST00000596985	ENSP00000253023/ENSP00000469855
-3.96077	-4.35763	-3.85898	-3.83226	-4.27602	-4.06648	-3.93184	-3.76192	-3.86493	-4.11009	-4.13998	-4.13171	1	ENSG00000130726	ENST00000253024	ENSP00000253024
-3.89356	-4.09795	-3.85277	-3.95832	-4.19925	-4.07612	-3.9134	-3.91382	-3.87649	-3.96475	-3.9324	-4.00307	4	ENSG00000130726	ENST00000253024/ENST00000341753	ENSP00000253024/ENSP00000342232
-3.98598	-3.97272	-3.65423	-3.67121	-3.93962	-3.63074	-3.72638	-3.70192	-3.89264	-3.78564	-3.84352	-3.7362	5	ENSG00000130726	ENST00000253024/ENST00000341753/ENST00000593582/ENST00000594806	ENSP00000253024/ENSP00000342232/ENSP00000472586/ENSP00000473126
-3.63225	-4.1522	-3.54846	-3.58416	-3.98544	-3.83551	-3.534	-3.57753	-3.50645	-3.88274	-3.86818	-3.84096	3	ENSG00000130726	ENST00000253024/ENST00000341753/ENST00000594806	ENSP00000253024/ENSP00000342232/ENSP00000473126
-3.95844	-4.63052	-3.90369	-3.84871	-4.37603	-4.29387	-3.9118	-3.87388	-3.92039	-4.24849	-4.27127	-4.26297	12	ENSG00000130726	ENST00000253024/ENST00000341753/ENST00000597136	ENSP00000253024/ENSP00000342232/ENSP00000471303
-4.19892	-4.39433	-3.99014	-3.93993	-3.78073	-3.67787	-4.02818	-3.87775	-4.01231	-4.0817	-3.82958	-3.98388	1	ENSG00000130726	ENST00000253024/ENST00000593582	ENSP00000253024/ENSP00000472586
-3.7296	-3.83697	-3.71662	-3.57386	-3.67252	-3.48324	-3.58928	-3.72716	-3.83282	-3.70034	-3.8638	-3.30225	1	ENSG00000130726	ENST00000253024/ENST00000593582/ENST00000594806/ENST00000597968	ENSP00000253024/ENSP00000470503/ENSP00000472586/ENSP00000473126
-3.88174	-4.21457	-3.8348	-3.90376	-4.27178	-4.20458	-3.92685	-3.74731	-3.72992	-4.19648	-4.18142	-4.27566	10	ENSG00000130741	ENST00000253039	ENSP00000253039
-3.89422	-4.25351	-3.78896	-3.83996	-4.30504	-4.22754	-3.86816	-3.75905	-3.61891	-4.31622	-4.21487	-4.39982	9	ENSG00000130741	ENST00000253039/ENST00000423068	ENSP00000253039/ENSP00000391383
-4.33194	-4.81078	-4.55128	-4.57677	-4.36773	-4.53172	-4.22751	-4.49216	-5.01437	-4.5456	-4.32013	-4.50233	1	ENSG00000130748	ENST00000253047	ENSP00000253047
-4.40385	-4.55509	-4.41828	-4.13353	-5.36368	-4.0108	-3.71271	-4.97068	-5.36117	-4.23018	-4.53314	-4.3052	2	ENSG00000130749	ENST00000253048/ENST00000601973	ENSP00000253048/ENSP00000469684
-3.58267	-3.75747	-3.42428	-3.42838	-4.04171	-3.97742	-3.52624	-3.52221	-3.55796	-3.70775	-3.83623	-3.78492	2	ENSG00000105364	ENST00000253099/ENST00000307422	ENSP00000253099/ENSP00000306902
-4.20817	-4.65724	-4.18766	-4.35182	-4.45977	-4.37002	-4.24503	-4.22304	-4.10055	-4.25713	-4.30651	-4.33106	3	ENSG00000105364	ENST00000253099/ENST00000307422/ENST00000393733/ENST00000588502/ENST00000590669	ENSP00000253099/ENSP00000306902/ENSP00000377334/ENSP00000465143/ENSP00000466169
-4.76553	-5.01114	-4.74087	-4.81186	-4.83519	-4.88815	-4.84467	-4.70696	-4.68166	-4.67824	-4.67521	-4.64663	5	ENSG00000130811	ENST00000253108/ENST00000587146	ENSP00000253108/ENSP00000468159
-4.60795	-4.82183	-4.47997	-4.57301	-4.76025	-4.59146	-4.57377	-4.5303	-4.25687	-4.53104	-4.50896	-4.52797	4	ENSG00000130811	ENST00000253108/ENST00000587146/ENST00000589454	ENSP00000253108/ENSP00000466860/ENSP00000468159
-4.65	-4.80898	-4.68068	-4.64723	-4.60585	-4.57421	-4.67251	-4.47661	-4.55714	-4.44885	-4.38215	-4.50406	1	ENSG00000130811	ENST00000253108/ENST00000587146/ENST00000589454/ENST00000593095	ENSP00000253108/ENSP00000465933/ENSP00000466860/ENSP00000468159
-4.77423	-4.83207	-4.87002	-4.87582	-4.91586	-4.80648	-4.92709	-4.7241	-4.55947	-4.65192	-4.69594	-4.73427	3	ENSG00000130811	ENST00000253108/ENST00000589454	ENSP00000253108/ENSP00000466860
-4.4801	-4.74726	-4.52571	-4.42888	-4.66338	-4.64034	-4.42797	-4.39733	-4.38545	-4.60004	-4.5005	-4.54223	3	ENSG00000105447	ENST00000253237	ENSP00000253237
-4.57092	-5.0229	-4.55655	-4.68898	-4.8751	-4.75215	-4.66974	-4.67645	-4.4558	-4.74957	-4.62328	-4.72024	5	ENSG00000105447	ENST00000253237/ENST00000598711	ENSP00000253237/ENSP00000468943
-3.23815	-3.53261	-3.55623	-3.38286	-3.58893	-3.41614	-3.205	-3.41974	-3.36227	-3.37968	-3.40932	-3.29388	2	ENSG00000130935	ENST00000253247	ENSP00000253247
-4.72555	-5.11463	-4.78374	-4.15304	-4.34167	-4.507	-4.48574	-4.58787	-5.17392	-4.37332	-4.2284	-4.54314	2	ENSG00000130935	ENST00000253247/ENST00000580833	ENSP00000253247/ENSP00000464015
-4.29083	-4.87724	-4.19681	-4.34309	-4.70422	-4.57739	-4.40849	-4.16198	-4.19007	-4.34978	-4.37916	-4.45603	1	ENSG00000130935	ENST00000253247/ENST00000580833/ENST00000581106/ENST00000581375	ENSP00000253247/ENSP00000463219/ENSP00000463662/ENSP00000464015
-3.75094	-3.73485	-3.85616	-3.61531	-3.69816	-3.87918	-3.92455	-3.73491	-3.50268	-3.9198	-3.81819	-3.89883	2	ENSG00000130935	ENST00000253247/ENST00000581106/ENST00000581375	ENSP00000253247/ENSP00000463219/ENSP00000463662
-3.95658	-4.0053	-3.93412	-3.85822	-4.12596	-4.04926	-3.95502	-3.87316	-4.11181	-3.67286	-3.84319	-3.82879	4	ENSG00000130939	ENST00000253251/ENST00000343090	ENSP00000253251/ENSP00000343001
-4.71177	-4.63496	-4.76508	-4.90613	-5.41171	-4.99674	-4.54106	-4.85234	-4.85383	-4.57788	-5.10521	-4.96127	1	ENSG00000130958	ENST00000253270/ENST00000375257	ENSP00000253270/ENSP00000364406
-4.42588	-4.50273	-4.49067	-4.35921	-4.47213	-4.36495	-4.51072	-4.54498	-4.46013	-4.28734	-4.34371	-4.29016	4	ENSG00000131013	ENST00000253329	ENSP00000253329
-5.01731	-5.01336	-5.30919	-5.10737	-5.05922	-5.38985	-4.99197	-5.17768	-5.46418	-5.30396	-5.20903	-5.25311	1	ENSG00000131051	ENST00000253363/ENST00000361162/ENST00000374038/ENST00000434927/ENST00000448303/ENST00000490484/ENST00000528062	ENSP00000253363/ENSP00000354437/ENSP00000363150/ENSP00000393493/ENSP00000394824/ENSP00000436747/ENSP00000489005
-4.0691	-4.02665	-4.10693	-4.05461	-3.42904	-4.07446	-3.91988	-4.03319	-4.31205	-3.84814	-3.94624	-3.84341	2	ENSG00000131051	ENST00000253363/ENST00000361162/ENST00000374038/ENST00000448303/ENST00000490484/ENST00000528062	ENSP00000253363/ENSP00000354437/ENSP00000363150/ENSP00000394824/ENSP00000436747/ENSP00000489005
-4.1037	-4.4192	-4.27521	-4.2107	-4.32487	-4.38465	-4.15388	-4.13833	-4.34932	-4.26744	-4.2359	-4.43152	3	ENSG00000131051	ENST00000253363/ENST00000361162/ENST00000448303/ENST00000490484/ENST00000528062/ENST00000615771	ENSP00000253363/ENSP00000354437/ENSP00000394824/ENSP00000436747/ENSP00000489005/ENSP00000489196
-4.08856	-4.48424	-4.25898	-4.18584	-4.44825	-4.49088	-4.11026	-4.12348	-4.31529	-4.33705	-4.24514	-4.3958	1	ENSG00000131051	ENST00000253363/ENST00000361162/ENST00000448303/ENST00000528062	ENSP00000253363/ENSP00000354437/ENSP00000394824/ENSP00000436747
-4.11782	-4.37623	-4.19624	-4.13284	-4.29464	-4.30873	-4.07974	-4.12888	-4.35389	-4.31978	-4.21213	-4.3192	1	ENSG00000131051	ENST00000253363/ENST00000361162/ENST00000528062	ENSP00000253363/ENSP00000354437/ENSP00000436747
-3.01017	-3.53543	-3.01413	-3.04437	-3.45079	-3.32862	-2.95669	-2.92246	-3.09477	-3.50563	-3.32195	-3.46158	1	ENSG00000131100	ENST00000253413/ENST00000399798	ENSP00000253413/ENSP00000382696
-3.7865	-3.96701	-3.88607	-3.88721	-3.77967	-3.7445	-3.86644	-3.81271	-4.0774	-3.69737	-3.70829	-3.59886	1	ENSG00000131143	ENST00000253452/ENST00000561569/ENST00000562336	ENSP00000253452/ENSP00000457015/ENSP00000457513
-3.96697	-4.29545	-4.09031	-4.12748	-4.23143	-4.12437	-4.03922	-3.9952	-4.1617	-3.97575	-4.03135	-4.03822	1	ENSG00000131143	ENST00000253452/ENST00000561569/ENST00000562336/ENST00000564544/ENST00000564903/ENST00000566405/ENST00000568794	ENSP00000253452/ENSP00000454714/ENSP00000455030/ENSP00000455301/ENSP00000456452/ENSP00000457015/ENSP00000457513
-3.57122	-3.98729	-3.85674	-3.89676	-3.89165	-3.74772	-3.74721	-3.69055	-4.0766	-3.74987	-3.74383	-3.58775	2	ENSG00000131143	ENST00000253452/ENST00000561569/ENST00000562336/ENST00000564544/ENST00000564903/ENST00000568794	ENSP00000253452/ENSP00000454714/ENSP00000455030/ENSP00000456452/ENSP00000457015/ENSP00000457513
-4.93198	-5.26735	-4.79242	-4.87072	-4.85828	-4.64871	-4.8487	-4.76953	-4.6519	-4.65991	-4.65097	-4.9426	1	ENSG00000131148	ENST00000253457/ENST00000435200	ENSP00000253457/ENSP00000391730
-4.32688	-4.4924	-4.24791	-4.3353	-4.44184	-4.16598	-4.22183	-4.26503	-4.20023	-4.34344	-4.03706	-4.26304	1	ENSG00000131148	ENST00000253457/ENST00000595980	ENSP00000253457/ENSP00000471751
-3.64752	-2.93582	-3.76463	-3.63731	-3.67225	-3.74513	-3.67138	-3.70092	-3.95548	-3.62334	-3.64675	-3.72894	1	ENSG00000131153	ENST00000253462	ENSP00000253462
-4.13624	-4.72951	-4.25859	-4.41198	-4.59262	-4.52573	-4.17985	-4.20067	-4.41053	-4.34315	-4.37651	-4.4788	1	ENSG00000131269	ENST00000253577/ENST00000373394/ENST00000529949/ENST00000620875	ENSP00000253577/ENSP00000362492/ENSP00000436586/ENSP00000479985
-3.60051	-3.76428	-3.67098	-3.88205	-3.63833	-3.44142	-3.72168	-3.65413	-3.21568	-3.21373	-3.36975	-3.24036	1	ENSG00000131269	ENST00000253577/ENST00000373394/ENST00000620875	ENSP00000253577/ENSP00000362492/ENSP00000479985
-2.93827	-3.6297	-2.8205	-3.12945	-3.84944	-3.50417	-3.10336	-2.74193	-3.14744	-3.54453	-3.58215	-3.46143	1	ENSG00000131368	ENST00000253686/ENST00000420267/ENST00000444840/ENST00000447299	ENSP00000253686/ENSP00000396828/ENSP00000402068/ENSP00000407733
-4.19482	-4.66836	-4.15895	-4.08712	-4.48969	-4.31417	-4.09985	-4.15905	-3.45858	-4.53681	-4.48892	-4.42862	1	ENSG00000131469	ENST00000253788/ENST00000588830/ENST00000589037/ENST00000589913	ENSP00000253788/ENSP00000464813/ENSP00000467587/ENSP00000468468
-4.2315	-4.41114	-4.25751	-4.20378	-4.21351	-4.04688	-4.19222	-4.18265	-3.95751	-4.13869	-4.05167	-4.10126	3	ENSG00000131469	ENST00000253788/ENST00000589037/ENST00000589913	ENSP00000253788/ENSP00000464813/ENSP00000467587
-4.54116	-4.72948	-4.58128	-4.62509	-4.76783	-4.6119	-4.59102	-4.54901	-4.31296	-4.62515	-4.57585	-4.61798	7	ENSG00000131469	ENST00000253788/ENST00000589037/ENST00000589913/ENST00000590864	ENSP00000253788/ENSP00000464813/ENSP00000467587/ENSP00000467939
-3.79412	-4.05238	-3.73492	-3.70428	-4.17976	-3.99104	-3.69988	-3.58243	-3.83871	-3.82962	-3.81824	-3.73662	1	ENSG00000131475	ENST00000253794/ENST00000590339	ENSP00000253794/ENSP00000466909
-4.31782	-4.24285	-4.41144	-4.20657	-4.15771	-4.12758	-4.09538	-4.33423	-4.58252	-4.09522	-4.09146	-4.18724	4	ENSG00000131558	ENST00000253861	ENSP00000253861
-4.01739	-4.11202	-3.59868	-3.63278	-4.0289	-4.24207	-3.73393	-3.55889	-3.90281	-4.04387	-3.82429	-4.09513	1	ENSG00000131626	ENST00000253925/ENST00000389547/ENST00000528750	ENSP00000253925/ENSP00000374198/ENSP00000434445
-4.36202	-4.44918	-4.25163	-4.26473	-4.35396	-4.14954	-4.17768	-4.06704	-4.14494	-4.24915	-4.18456	-4.3059	1	ENSG00000131626	ENST00000253925/ENST00000389547/ENST00000530746	ENSP00000253925/ENSP00000374198/ENSP00000432722
-3.79359	-3.60678	-3.35856	-3.40548	-2.88489	-3.07637	-3.48387	-3.07901	-3.17339	-3.40286	-3.21383	-3.3611	1	ENSG00000131652	ENST00000253952/ENST00000326266	ENSP00000253952/ENSP00000326531
-4.0147	-4.62454	-3.98396	-3.99569	-4.57829	-4.16951	-4.01789	-3.73881	-3.80225	-3.90713	-4.08772	-4.24726	4	ENSG00000131652	ENST00000253952/ENST00000326266/ENST00000574549/ENST00000575576	ENSP00000253952/ENSP00000326531/ENSP00000458295/ENSP00000460015
-4.59248	-4.48295	-4.95201	-5.91731	-4.34944	-5.47309	-4.99133	-5.15878	-4.88239	-4.82265	-5.10808	-4.17587	1	ENSG00000131725	ENST00000254029	ENSP00000254029
-4.25359	-3.94583	-4.14591	-4.50223	-4.04109	-3.90268	-3.90593	-4.04292	-4.42692	-3.88112	-3.73179	-3.93724	3	ENSG00000131725	ENST00000254029/ENST00000371848	ENSP00000254029/ENSP00000360914
-4.43881	-4.75939	-4.59853	-4.65572	-4.5878	-4.45792	-4.47154	-4.60917	-4.66154	-4.42577	-4.61713	-4.4789	5	ENSG00000089280	ENST00000254108/ENST00000380244/ENST00000568685	ENSP00000254108/ENSP00000369594/ENSP00000455282
-4.12528	-4.58907	-3.92377	-4.01964	-4.46108	-4.30788	-4.00882	-4.00463	-3.9588	-4.44406	-4.26837	-4.67602	5	ENSG00000131876	ENST00000254193/ENST00000559686/ENST00000560496	ENSP00000254193/ENSP00000453309/ENSP00000453521
-4.24702	-4.70549	-4.04738	-4.25245	-4.65273	-4.50525	-4.27891	-4.16449	-4.07705	-4.79445	-4.57735	-4.78147	1	ENSG00000131876	ENST00000254193/ENST00000559686/ENST00000626000	ENSP00000254193/ENSP00000453521/ENSP00000486896
-3.99861	-4.41841	-3.89693	-4.1094	-4.21357	-4.28593	-3.93628	-3.86997	-3.98973	-4.36899	-4.34767	-4.35399	5	ENSG00000131876	ENST00000254193/ENST00000626000	ENSP00000254193/ENSP00000486896
-4.37916	-4.76022	-4.36464	-4.37714	-4.73774	-4.54359	-4.32201	-4.15929	-4.42695	-4.43266	-4.45109	-4.57703	1	ENSG00000131966	ENST00000254286/ENST00000545307/ENST00000554402/ENST00000555229/ENST00000555337	ENSP00000254286/ENSP00000438183/ENSP00000450796/ENSP00000452586/ENSP00000477173
-4.46735	-4.64156	-4.39847	-4.63243	-4.51879	-4.37542	-4.4515	-4.4584	-4.64219	-4.42387	-4.38415	-4.55813	9	ENSG00000131981	ENST00000254301	ENSP00000254301
-4.4372	-4.57076	-4.37997	-4.32595	-4.53964	-4.56882	-4.33616	-4.2323	-4.33111	-4.29789	-4.3872	-4.36818	5	ENSG00000132002	ENST00000254322	ENSP00000254322
-4.36146	-4.63409	-4.36214	-4.43767	-4.66613	-4.57319	-4.42564	-4.31959	-4.38906	-4.33516	-4.4235	-4.37173	1	ENSG00000132002	ENST00000254322/ENST00000595139/ENST00000596075/ENST00000598235/ENST00000598692	ENSP00000254322/ENSP00000469221/ENSP00000471073/ENSP00000471603/ENSP00000472886
-4.49264	-4.40634	-4.42622	-4.44249	-4.75128	-4.44644	-4.63498	-4.39574	-4.27615	-4.30659	-4.49954	-4.42439	2	ENSG00000132002	ENST00000254322/ENST00000595139/ENST00000598235	ENSP00000254322/ENSP00000469221/ENSP00000471073
-4.28569	-4.64918	-4.35665	-4.31147	-4.53589	-4.45188	-4.28991	-4.21061	-4.43496	-4.27595	-4.44609	-4.36998	3	ENSG00000132002	ENST00000254322/ENST00000598235	ENSP00000254322/ENSP00000471073
-3.73072	-3.39869	-2.587	-3.5396	-3.8968	-3.37193	-3.92725	-3.61485	-3.42343	-3.35533	-3.26991	-3.01587	1	ENSG00000132109	ENST00000254436	ENSP00000254436
-4.0338	-4.31385	-3.76946	-3.9708	-4.1266	-4.04753	-3.81941	-3.90085	-3.9151	-3.90496	-4.00393	-3.89188	9	ENSG00000173473	ENST00000254480	ENSP00000254480
-4.52792	-4.77799	-4.59934	-5.20162	-4.41229	-4.2787	-4.67065	-5.19572	-5.04379	-4.5716	-4.39182	-4.62398	11	ENSG00000132182	ENST00000254508	ENSP00000254508
-4.77197	-4.3887	-4.78496	-4.54804	-4.42141	-4.33767	-4.54266	-4.44321	-4.52575	-4.35915	-4.296	-4.34864	3	ENSG00000132275	ENST00000254605/ENST00000533907	ENSP00000254605/ENSP00000436246
-3.96204	-3.99119	-4.12508	-3.98245	-3.94571	-4.05308	-4.01051	-3.92982	-3.94217	-3.98105	-3.97225	-4.03215	2	ENSG00000132275	ENST00000254605/ENST00000534343	ENSP00000254605/ENSP00000436960
-4.23885	-4.91018	-4.34493	-4.31097	-4.66201	-4.59541	-4.38299	-4.24649	-4.31913	-4.32882	-4.27904	-4.32229	3	ENSG00000132300	ENST00000254630	ENSP00000254630
-4.25615	-4.63062	-4.26013	-4.246	-4.44337	-4.36502	-4.28124	-4.1954	-4.40029	-4.14132	-4.2673	-4.17677	1	ENSG00000132300	ENST00000254630/ENST00000409783	ENSP00000254630/ENSP00000386922
-4.43688	-4.38441	-4.3954	-4.04666	-4.42674	-4.13145	-4.12038	-3.94152	-4.23157	-4.6067	-4.45782	-4.56514	3	ENSG00000132323	ENST00000254654	ENSP00000254654
-4.34772	-4.57877	-4.41256	-4.32437	-4.49031	-4.39881	-4.35881	-4.2589	-4.1581	-4.36035	-4.33403	-4.33204	28	ENSG00000132382	ENST00000254718/ENST00000381556	ENSP00000254718/ENSP00000370968
-4.41279	-4.67328	-4.50973	-4.46926	-4.17943	-4.55051	-4.57548	-4.51462	-4.1953	-4.56027	-4.27482	-4.56081	5	ENSG00000132382	ENST00000254718/ENST00000381556/ENST00000573723	ENSP00000254718/ENSP00000370968/ENSP00000459692
-4.08589	-4.36424	-4.10482	-4.12313	-4.31576	-4.19849	-4.10471	-4.10433	-4.26158	-4.11962	-4.13737	-4.13739	10	ENSG00000132383	ENST00000254719	ENSP00000254719
-3.92466	-4.27586	-3.92064	-3.91205	-4.18148	-4.0626	-3.89262	-3.90714	-4.05235	-3.951	-4.10755	-4.03791	2	ENSG00000132383	ENST00000254719/ENST00000570451	ENSP00000254719/ENSP00000459788
-4.85264	-5.28866	-4.62224	-4.81601	-4.93461	-4.77962	-4.7327	-4.68732	-4.94165	-4.65928	-4.91498	-4.79042	1	ENSG00000132394	ENST00000254730/ENST00000483457	ENSP00000254730/ENSP00000417660
-4.40164	-4.74272	-4.45244	-4.25381	-4.59604	-4.43312	-4.32204	-4.12789	-4.26726	-4.3583	-4.40401	-4.44337	1	ENSG00000132434	ENST00000254770	ENSP00000254770
-4.35476	-4.60197	-4.35513	-4.31551	-4.38965	-4.39846	-4.3966	-4.18912	-4.15857	-4.44038	-4.34803	-4.44764	1	ENSG00000132463	ENST00000254799/ENST00000499044/ENST00000502323/ENST00000506453/ENST00000514161/ENST00000545193	ENSP00000254799/ENSP00000421789/ENSP00000425430/ENSP00000427354/ENSP00000427644/ENSP00000443380
-3.99778	-4.29726	-4.02034	-3.97232	-3.89652	-4.03247	-4.03904	-3.77244	-3.87832	-4.27701	-4.09269	-4.17137	4	ENSG00000132463	ENST00000254799/ENST00000499044/ENST00000502323/ENST00000514161/ENST00000545193	ENSP00000254799/ENSP00000421789/ENSP00000425430/ENSP00000427354/ENSP00000443380
-4.74764	-4.67265	-4.41542	-4.59629	-4.59381	-4.51202	-4.70659	-4.68927	-4.711	-4.56312	-4.48159	-4.52135	4	ENSG00000132467	ENST00000254803	ENSP00000254803
-2.82513	-3.45113	-1.95412	-2.92467	-2.7701	-3.1087	-2.28221	-2.0555	-2.53636	-3.46736	-3.1138	-3.36909	2	ENSG00000132481	ENST00000254816	ENSP00000254816
-3.91333	-3.58532	-3.79456	-4.01527	-3.93688	-3.89464	-3.91636	-3.90926	-3.79356	-3.80629	-3.63621	-3.9059	2	ENSG00000132481	ENST00000254816/ENST00000587339	ENSP00000254816/ENSP00000465010
-4.5267	-4.74255	-4.26847	-4.45761	-4.46997	-4.18283	-4.3124	-4.35656	-4.34855	-4.39978	-4.5151	-4.43753	7	ENSG00000132485	ENST00000254821/ENST00000370920/ENST00000611683	ENSP00000254821/ENSP00000359958/ENSP00000482026
-4.41726	-6.57017	-4.38189	-4.41964	-5.33673	-5.47265	-4.46378	-4.23471	-4.23069	-4.59083	-4.53436	-4.31986	1	ENSG00000132541	ENST00000254878/ENST00000520507/ENST00000521560	ENSP00000254878/ENSP00000428596/ENSP00000430482
-3.96309	-4.37411	-3.95763	-4.01338	-4.32807	-4.24768	-4.05308	-3.83114	-4.02638	-4.188	-4.18947	-4.22302	2	ENSG00000132591	ENST00000254928/ENST00000412138/ENST00000580917	ENSP00000254928/ENSP00000396125/ENSP00000464402
-4.49558	-4.73219	-4.34173	-4.31096	-4.81646	-4.81017	-4.3448	-4.33769	-4.24448	-4.7496	-4.83028	-4.73163	1	ENSG00000132591	ENST00000254928/ENST00000580917	ENSP00000254928/ENSP00000464402
-3.74143	-3.38234	-3.40286	-3.32303	-3.39835	-3.82674	-3.50562	-3.20439	-3.43487	-3.81249	-3.55585	-3.52463	1	ENSG00000132591	ENST00000254928/ENST00000583487	ENSP00000254928/ENSP00000467860
-4.30673	-4.30906	-4.39126	-4.33205	-4.07428	-4.05675	-4.32722	-4.19842	-4.27287	-4.26836	-4.09911	-4.35564	4	ENSG00000132603	ENST00000254940/ENST00000254941	ENSP00000254940/ENSP00000254941
-4.74839	-5.13311	-4.64788	-4.61359	-4.89648	-4.78858	-4.56655	-4.63631	-4.42829	-4.80569	-4.6303	-4.75348	1	ENSG00000132603	ENST00000254940/ENST00000254941/ENST00000562523/ENST00000567202	ENSP00000254940/ENSP00000254941/ENSP00000464159/ENSP00000464348
-5.06749	-5.22911	-4.96341	-4.98118	-5.07634	-5.21225	-5.0544	-5.01881	-4.84032	-5.24185	-5.03437	-5.06843	1	ENSG00000132603	ENST00000254940/ENST00000562523/ENST00000567202	ENSP00000254940/ENSP00000464159/ENSP00000464348
-4.25806	-4.90033	-4.25823	-4.80967	-4.80155	-4.4524	-4.5545	-4.35393	-4.35043	-4.50043	-4.67253	-4.46235	1	ENSG00000132612	ENST00000254950	ENSP00000254950
-4.4424	-4.72439	-4.53919	-4.41057	-4.21124	-4.29886	-4.54024	-4.3682	-4.51059	-4.5086	-4.25153	-4.45432	1	ENSG00000132768	ENST00000255108	ENSP00000255108
-4.09004	-4.39237	-4.05022	-4.05029	-4.19787	-4.12235	-4.08465	-3.92774	-3.98187	-4.17872	-4.08477	-4.12886	1	ENSG00000132768	ENST00000255108/ENST00000492306	ENSP00000255108/ENSP00000433273
-4.60526	-4.76993	-4.59207	-4.661	-4.72273	-4.5632	-4.5819	-4.54078	-4.42663	-4.34133	-4.40014	-4.49149	11	ENSG00000132842	ENST00000255194/ENST00000519295	ENSP00000255194/ENSP00000430597
-4.6892	-4.43865	-4.7091	-4.62357	-4.47384	-4.33043	-4.62306	-4.6961	-4.6301	-4.10816	-4.18857	-4.30357	1	ENSG00000132842	ENST00000255194/ENST00000519295/ENST00000522901	ENSP00000255194/ENSP00000429228/ENSP00000430597
-4.52313	-5.22954	-4.88013	-4.93586	-5.07905	-4.71756	-4.61858	-4.7848	-4.84166	-4.69734	-4.78631	-4.71397	3	ENSG00000133028	ENST00000255390/ENST00000577427	ENSP00000255390/ENSP00000463387
-4.80428	-4.74202	-4.51898	-4.57978	-4.92992	-4.66555	-4.66491	-4.71093	-4.43352	-4.4657	-4.64313	-4.57996	1	ENSG00000133265	ENST00000255631/ENST00000433386/ENST00000587922	ENSP00000255631/ENSP00000398244/ENSP00000467574
-4.11075	-4.44658	-3.99357	-3.99395	-4.39301	-4.18317	-4.01694	-3.92629	-3.86402	-4.18789	-4.21428	-4.19067	2	ENSG00000133265	ENST00000255631/ENST00000433386/ENST00000587922/ENST00000587959	ENSP00000255631/ENSP00000398244/ENSP00000466749/ENSP00000467574
-4.98111	-5.26594	-4.87709	-4.61632	-5.10581	-4.96199	-4.46762	-4.42864	-4.43417	-4.92485	-4.89918	-4.97312	3	ENSG00000133265	ENST00000255631/ENST00000433386/ENST00000587922/ENST00000587959/ENST00000593263	ENSP00000255631/ENSP00000398244/ENSP00000465876/ENSP00000466749/ENSP00000467574
-4.30897	-4.5838	-4.46852	-4.29233	-4.82053	-4.55745	-4.2556	-4.51573	-4.35287	-4.44542	-4.57886	-4.48012	1	ENSG00000176225	ENST00000255674	ENSP00000255674
-4.49972	-5.11597	-5.04956	-5.21333	-5.13585	-5.10879	-4.93846	-5.24682	-5.77379	-4.92708	-5.13896	-5.049	2	ENSG00000133315	ENST00000255681	ENSP00000255681
-4.48635	-4.85038	-4.30993	-4.47758	-4.89016	-4.25744	-4.48267	-4.43312	-4.65407	-4.21288	-4.35907	-4.6295	1	ENSG00000133704	ENST00000256079	ENSP00000256079
-5.11311	-5.13051	-4.93366	-5.00852	-4.77682	-4.76046	-4.99195	-4.77848	-5.07378	-4.53184	-4.66904	-4.7466	1	ENSG00000133704	ENST00000256079/ENST00000535598	ENSP00000256079/ENSP00000446232
-4.27964	-4.57823	-4.09326	-4.32768	-4.53276	-4.39219	-4.14469	-4.24004	-4.3522	-4.40078	-4.3147	-4.3269	2	ENSG00000133704	ENST00000256079/ENST00000545077	ENSP00000256079/ENSP00000446254
-4.43468	-4.63434	-4.42637	-4.44905	-4.76856	-4.36039	-4.53487	-4.41623	-4.29028	-4.39106	-4.43733	-4.45297	1	ENSG00000133731	ENST00000256108/ENST00000311489/ENST00000449740/ENST00000519816/ENST00000519964/ENST00000522997	ENSP00000256108/ENSP00000311803/ENSP00000408526/ENSP00000428594/ENSP00000429322/ENSP00000430081
-4.6418	-4.86116	-4.55877	-4.73278	-4.83277	-4.81126	-4.60122	-4.55655	-4.48375	-4.69262	-4.71891	-4.73002	1	ENSG00000133731	ENST00000256108/ENST00000449740	ENSP00000256108/ENSP00000408526
-4.81078	-5.67776	-4.77667	-4.96601	-5.77543	-5.31955	-4.94659	-4.84813	-4.69306	-5.0196	-5.5436	-5.29136	2	ENSG00000133731	ENST00000256108/ENST00000449740/ENST00000519964	ENSP00000256108/ENSP00000408526/ENSP00000429322
-4.37095	-4.55817	-4.47546	-4.46451	-4.69421	-4.56566	-4.36806	-4.3079	-4.3007	-4.45157	-4.32213	-4.63986	2	ENSG00000133818	ENST00000256196/ENST00000414023/ENST00000526063/ENST00000534746/ENST00000537760	ENSP00000256196/ENSP00000403282/ENSP00000434104/ENSP00000437083/ENSP00000437547
-4.50811	-4.7063	-4.66365	-4.78822	-4.57418	-4.46641	-4.51072	-4.6099	-5.12675	-4.33068	-4.25421	-4.37161	3	ENSG00000133835	ENST00000256216	ENSP00000256216
-4.49271	-4.67968	-4.67719	-4.77289	-4.63236	-4.4948	-4.49065	-4.579	-5.0011	-4.33832	-4.27813	-4.43217	20	ENSG00000133835	ENST00000256216/ENST00000510025/ENST00000515320	ENSP00000256216/ENSP00000424613/ENSP00000424940
-4.8184	-4.73687	-4.81151	-4.77623	-4.56105	-4.51365	-4.74668	-4.74749	-4.71761	-4.51278	-4.46489	-4.5519	1	ENSG00000134001	ENST00000256383/ENST00000466499	ENSP00000256383/ENSP00000425299
-4.53651	-4.637	-4.51898	-4.55323	-4.61728	-4.47914	-4.5179	-4.52944	-4.41694	-4.53124	-4.45655	-4.56937	16	ENSG00000134001	ENST00000256383/ENST00000466499/ENST00000555876/ENST00000557310	ENSP00000256383/ENSP00000425299/ENSP00000451975/ENSP00000452034
-2.90497	-3.98221	-3.49283	-3.70865	-3.06013	-3.48977	-3.61695	-3.37732	-4.01279	-3.22807	-3.83787	-2.79583	1	ENSG00000134046	ENST00000256429/ENST00000583046	ENSP00000256429/ENSP00000464554
-1.3955	-1.75875	-1.65018	-1.62326	-1.61179	-1.58169	-1.45638	-1.53266	-1.66355	-1.69533	-1.52862	-1.76844	1	ENSG00000134057	ENST00000256442/ENST00000506572/ENST00000507798	ENSP00000256442/ENSP00000423387/ENSP00000426230
-3.45854	-3.60928	-2.895	-2.80991	-2.98057	-3.23353	-3.45129	-2.61654	-2.86677	-3.4233	-2.68242	-3.27098	1	ENSG00000134058	ENST00000256443/ENST00000502604/ENST00000506563/ENST00000514676	ENSP00000256443/ENSP00000422121/ENSP00000422737/ENSP00000425043
-3.40311	-3.08217	-3.37839	-3.39438	-2.99933	-2.80313	-3.40619	-3.26925	-3.32774	-3.43657	-3.07337	-3.30383	2	ENSG00000134153	ENST00000256545/ENST00000527822	ENSP00000256545/ENSP00000434292
-4.75831	-4.82657	-4.13551	-4.50301	-4.95864	-4.5366	-4.75687	-4.29549	-4.28864	-4.06652	-4.37639	-4.50709	2	ENSG00000116337	ENST00000256578/ENST00000342115/ENST00000393688	ENSP00000256578/ENSP00000345498/ENSP00000377292
-4.30833	-4.61678	-4.35009	-4.4643	-5.04179	-4.61946	-4.53877	-4.17103	-4.18844	-4.40687	-4.51848	-4.49961	1	ENSG00000116337	ENST00000256578/ENST00000342115/ENST00000393688/ENST00000476688	ENSP00000256578/ENSP00000345498/ENSP00000377292/ENSP00000437025
-4.43087	-4.58271	-4.2475	-4.41419	-4.62127	-4.49098	-4.47397	-4.34173	-4.13146	-4.36321	-4.52538	-4.46201	1	ENSG00000116337	ENST00000256578/ENST00000342115/ENST00000527846/ENST00000531734	ENSP00000256578/ENSP00000345498/ENSP00000431904/ENSP00000433739
-4.58705	-4.74996	-4.66172	-4.66765	-4.97294	-4.74727	-4.56761	-4.70337	-5.00072	-5.03197	-4.59752	-5.14576	1	ENSG00000134202	ENST00000256594/ENST00000361066	ENSP00000256594/ENSP00000354357
-4.74183	-4.74046	-4.73478	-4.71618	-4.91452	-4.7477	-4.5047	-4.66226	-5.00996	-4.89858	-4.60657	-5.07564	13	ENSG00000134202	ENST00000256594/ENST00000361066/ENST00000540225	ENSP00000256594/ENSP00000354357/ENSP00000444978
-3.62451	-4.43408	-3.72246	-3.68041	-4.25369	-4.15692	-3.47582	-3.61705	-3.76809	-4.00457	-4.1468	-4.11433	1	ENSG00000134248	ENST00000256644/ENST00000474861/ENST00000483260/ENST00000602318/ENST00000602858/ENST00000614544	ENSP00000256644/ENSP00000434828/ENSP00000435085/ENSP00000473357/ENSP00000473439/ENSP00000480529
-3.61103	-3.9712	-3.52269	-3.5149	-3.8342	-3.78017	-3.59101	-3.32577	-3.54293	-3.74744	-3.75674	-4.0951	1	ENSG00000134283	ENST00000256678/ENST00000337898/ENST00000358314/ENST00000395568/ENST00000432191/ENST00000449194/ENST00000552761/ENST00000613154	ENSP00000256678/ENSP00000338510/ENSP00000351066/ENSP00000378935/ENSP00000390681/ENSP00000393965/ENSP00000449331/ENSP00000478872
-4.40216	-4.6444	-4.51766	-4.52367	-4.57958	-4.54822	-4.44795	-4.55547	-4.43547	-4.42898	-4.4778	-4.47555	11	ENSG00000134440	ENST00000256854	ENSP00000256854
-4.65089	-4.89716	-4.96325	-4.76102	-4.8754	-4.6122	-4.68673	-4.72061	-5.1238	-4.68151	-4.68439	-4.67311	2	ENSG00000134440	ENST00000256854/ENST00000540592/ENST00000586807/ENST00000587194/ENST00000588661	ENSP00000256854/ENSP00000442496/ENSP00000464899/ENSP00000464988/ENSP00000467421
-4.23706	-4.4428	-4.26008	-4.07466	-4.52959	-4.25536	-4.05453	-4.13291	-3.98059	-4.18801	-4.37135	-4.27214	1	ENSG00000134440	ENST00000256854/ENST00000540592/ENST00000586807/ENST00000587194/ENST00000588661/ENST00000591599	ENSP00000256854/ENSP00000442496/ENSP00000464899/ENSP00000464988/ENSP00000467421/ENSP00000467651
-4.35789	-4.58018	-4.34712	-4.25495	-4.48544	-4.4006	-4.27915	-4.22851	-4.27428	-4.26069	-4.39543	-4.35146	2	ENSG00000134440	ENST00000256854/ENST00000540592/ENST00000587194/ENST00000588661/ENST00000591599	ENSP00000256854/ENSP00000442496/ENSP00000464899/ENSP00000467421/ENSP00000467651
-4.65888	-4.96964	-4.70455	-4.72069	-4.96504	-4.92078	-4.60938	-4.79961	-4.63571	-4.75501	-4.82709	-4.81537	1	ENSG00000134440	ENST00000256854/ENST00000588661/ENST00000591599	ENSP00000256854/ENSP00000467421/ENSP00000467651
-4.79749	-4.91051	-5.02378	-5.07535	-5.00036	-5.22837	-4.83728	-5.59974	-4.97255	-4.94222	-4.88193	-4.94216	2	ENSG00000134444	ENST00000256858/ENST00000587725	ENSP00000256858/ENSP00000468816
-3.77053	-4.58122	-3.73805	-4.12151	-4.55923	-4.36615	-4.05872	-4.17725	-4.61635	-4.38108	-4.51025	-4.45467	2	ENSG00000134574	ENST00000256996/ENST00000378600/ENST00000378603	ENSP00000256996/ENSP00000367863/ENSP00000367866
-4.51391	-5.63543	-4.5191	-4.66598	-5.04633	-5.32598	-4.69971	-4.29454	-5.12555	-4.74714	-4.72575	-4.79022	1	ENSG00000134575	ENST00000256997/ENST00000527256/ENST00000529444	ENSP00000256997/ENSP00000432205/ENSP00000436658
-4.20093	-4.66269	-4.12321	-4.06797	-4.66872	-4.39242	-4.11513	-3.92047	-4.21799	-4.23405	-4.38234	-4.28554	1	ENSG00000134575	ENST00000256997/ENST00000529444	ENSP00000256997/ENSP00000436658
-1.93922	-1.89172	-1.46214	-2.05236	-1.90206	-1.89497	-1.70631	-1.781	-2.45445	-2.16001	-2.11955	-2.00842	1	ENSG00000134590	ENST00000257013	ENSP00000257013
-3.83292	-4.157	-3.81416	-3.79991	-3.95468	-4.04249	-3.89394	-3.84395	-3.75408	-3.97402	-4.00958	-4.04715	2	ENSG00000134644	ENST00000257075/ENST00000373742/ENST00000373747/ENST00000424085/ENST00000440538	ENSP00000257075/ENSP00000362847/ENSP00000362852/ENSP00000400141/ENSP00000401777
-4.55615	-4.81153	-4.48176	-4.53342	-4.84288	-4.90013	-4.54911	-4.65753	-4.81071	-4.76836	-4.69114	-4.69889	1	ENSG00000134644	ENST00000257075/ENST00000373742/ENST00000373747/ENST00000424085/ENST00000440538/ENST00000525997/ENST00000529846	ENSP00000257075/ENSP00000362847/ENSP00000362852/ENSP00000400141/ENSP00000401777/ENSP00000431213/ENSP00000433373
-3.90681	-4.225	-3.95633	-3.96818	-4.10119	-4.08039	-3.9502	-3.92527	-3.96436	-4.0782	-4.12139	-4.05732	1	ENSG00000134644	ENST00000257075/ENST00000373747/ENST00000440538	ENSP00000257075/ENSP00000362852/ENSP00000401777
-3.98271	-3.94061	-3.83061	-3.95388	-3.85107	-3.85215	-3.98703	-3.95089	-3.92555	-3.73075	-3.7426	-3.75276	2	ENSG00000134748	ENST00000257181	ENSP00000257181
-3.7803	-4.42334	-3.98732	-3.99341	-4.3677	-4.32797	-3.87218	-4.05328	-3.98259	-4.16306	-4.26396	-4.14779	2	ENSG00000134809	ENST00000257245/ENST00000525158/ENST00000525587	ENSP00000257245/ENSP00000433627/ENSP00000435678
-4.15051	-4.1548	-3.79231	-3.99974	-4.19228	-4.1158	-4.02668	-3.92601	-4.01879	-4.26099	-4.13462	-4.26812	4	ENSG00000124942	ENST00000257247/ENST00000378024/ENST00000533365	ENSP00000257247/ENSP00000367263/ENSP00000433635
-3.25203	-3.39731	-2.45808	-1.93238	-3.88443	-1.99073	-2.50058	-2.86225	-2.20937	-2.10079	-3.31125	-2.35837	2	ENSG00000134905	ENST00000257347	ENSP00000257347
-4.84466	-4.96277	-4.52229	-4.63362	-4.82537	-4.67695	-4.96897	-4.72147	-4.90412	-4.68039	-4.66676	-4.72151	12	ENSG00000135046	ENST00000257497	ENSP00000257497
-4.6296	-4.76227	-4.23705	-4.37657	-4.62757	-4.52785	-4.71881	-4.47852	-4.59926	-4.57334	-4.48634	-4.6291	7	ENSG00000135046	ENST00000257497/ENST00000415424/ENST00000456643	ENSP00000257497/ENSP00000412489/ENSP00000414013
-4.9188	-5.09178	-4.55221	-4.65153	-4.85901	-4.74427	-5.00349	-4.74744	-4.87724	-4.72439	-4.72202	-4.86694	5	ENSG00000135046	ENST00000257497/ENST00000456643	ENSP00000257497/ENSP00000412489
-3.40763	-3.67714	-2.91074	-3.18081	-3.20635	-3.43698	-3.32778	-3.11733	-3.25538	-2.88087	-3.42126	-2.4231	1	ENSG00000135148	ENST00000257604/ENST00000412615	ENSP00000257604/ENSP00000396526
-3.73683	-3.45422	-3.4954	-3.56435	-4.28882	-3.37639	-3.51139	-3.63222	-3.26849	-3.14105	-3.0422	-3.05005	1	ENSG00000135148	ENST00000257604/ENST00000412615/ENST00000552896	ENSP00000257604/ENSP00000396526/ENSP00000450357
-3.73196	-5.37739	-3.47811	-3.62472	-4.19214	-5.14694	-3.67347	-3.35705	-3.57256	-3.93197	-4.09263	-4.43749	1	ENSG00000105793	ENST00000257659/ENST00000417207	ENSP00000257659/ENSP00000416596
-6.15973	-7.30155	-6.77093	-6.41677	-6.58544	-6.75217	-6.28222	-6.40799	-7.42384	-6.67244	-7.21058	-6.66938	1	ENSG00000135272	ENST00000257724/ENST00000393486/ENST00000431629/ENST00000498196/ENST00000614186	ENSP00000257724/ENSP00000377126/ENSP00000416668/ENSP00000418337/ENSP00000484656
-3.99486	-4.39429	-4.12706	-4.02881	-4.26129	-4.05023	-3.92075	-3.95203	-4.00081	-4.0255	-4.12086	-4.11909	2	ENSG00000135336	ENST00000257789/ENST00000392844	ENSP00000257789/ENSP00000376586
-5.08373	-5.76656	-5.08754	-4.95455	-5.42776	-5.34182	-5.22888	-5.0104	-4.95028	-5.19016	-5.11451	-5.12066	1	ENSG00000135372	ENST00000257829	ENSP00000257829
-4.2469	-4.36941	-4.26766	-4.24389	-4.56564	-4.5235	-4.31129	-4.28315	-4.12843	-4.44676	-4.04817	-4.34767	2	ENSG00000135372	ENST00000257829/ENST00000529523	ENSP00000257829/ENSP00000435569
-4.2473	-4.25253	-4.35543	-4.17288	-4.2268	-4.21311	-4.24916	-4.14136	-4.03918	-4.09316	-4.1402	-4.21904	18	ENSG00000135372	ENST00000257829/ENST00000615292	ENSP00000257829/ENSP00000479141
-4.63405	-5.33961	-4.56429	-4.63881	-5.03229	-5.00667	-4.59117	-4.63206	-4.59645	-4.9521	-4.84818	-4.82415	1	ENSG00000037897	ENST00000257848/ENST00000324871/ENST00000551117/ENST00000553125	ENSP00000257848/ENSP00000314441/ENSP00000447988/ENSP00000448342
-4.29801	-4.88643	-4.35992	-4.38192	-4.89222	-4.92947	-4.42713	-4.39467	-4.46496	-4.73085	-4.83706	-4.74433	1	ENSG00000135446	ENST00000257904/ENST00000546489/ENST00000547281	ENSP00000257904/ENSP00000447274/ENSP00000447779
-3.76564	-4.30617	-3.59504	-3.63867	-4.23666	-4.09196	-3.69852	-3.46578	-3.69884	-4.02512	-4.11785	-4.09933	2	ENSG00000135446	ENST00000257904/ENST00000546489/ENST00000547281/ENST00000550419/ENST00000551800/ENST00000552254/ENST00000552388	ENSP00000257904/ENSP00000447274/ENSP00000447779/ENSP00000448098/ENSP00000448963/ENSP00000449179/ENSP00000449391
-3.60951	-3.90917	-3.30033	-3.3503	-3.7748	-3.75129	-3.43519	-3.3138	-3.53054	-3.57084	-3.75204	-3.67917	1	ENSG00000135446	ENST00000257904/ENST00000546489/ENST00000547281/ENST00000550419/ENST00000551800/ENST00000552254/ENST00000552388/ENST00000552862	ENSP00000257904/ENSP00000446763/ENSP00000447274/ENSP00000447779/ENSP00000448098/ENSP00000448963/ENSP00000449179/ENSP00000449391
-4.34776	-4.26391	-4.4233	-4.38938	-4.25795	-4.1635	-4.31584	-4.27382	-4.35369	-4.36324	-4.26134	-4.22494	1	ENSG00000135457	ENST00000257915/ENST00000548108/ENST00000548115	ENSP00000257915/ENSP00000447991/ENSP00000449280
-4.50634	-6.15145	-4.41177	-4.41182	-5.07856	-4.60774	-4.65121	-4.2334	-4.39371	-4.77438	-4.60918	-4.92388	1	ENSG00000135457	ENST00000257915/ENST00000548115/ENST00000549867	ENSP00000257915/ENSP00000447991/ENSP00000449742
-4.40225	-4.74049	-4.36918	-4.43872	-4.56579	-4.50572	-4.33881	-4.35585	-4.23881	-4.5356	-4.39518	-4.58886	1	ENSG00000135476	ENST00000257934/ENST00000552462	ENSP00000257934/ENSP00000449831
-4.00705	-3.95787	-3.9344	-3.89299	-3.90014	-3.86212	-3.91364	-3.81045	-3.76124	-3.81224	-3.77186	-3.8089	1	ENSG00000135597	ENST00000258062/ENST00000367663/ENST00000478483/ENST00000529597	ENSP00000258062/ENSP00000356635/ENSP00000432157/ENSP00000434251
-4.81604	-5.13422	-4.94836	-4.99174	-4.93155	-4.76201	-5.0277	-4.91015	-5.19006	-4.6497	-4.67152	-4.74091	1	ENSG00000115317	ENST00000258080/ENST00000352222/ENST00000437202	ENSP00000258080/ENSP00000312893/ENSP00000399166
-4.56021	-4.85441	-4.49704	-4.49969	-4.56995	-4.53858	-4.54453	-4.40093	-4.29905	-4.47623	-4.45397	-4.49607	18	ENSG00000135624	ENST00000258091/ENST00000398422/ENST00000539919/ENST00000540468	ENSP00000258091/ENSP00000381456/ENSP00000437824/ENSP00000442058
-4.37286	-4.4932	-4.30493	-4.32925	-4.69337	-4.36747	-4.27974	-4.25793	-4.12194	-4.37871	-4.44836	-4.40144	5	ENSG00000135624	ENST00000258091/ENST00000399032/ENST00000539919	ENSP00000258091/ENSP00000412996/ENSP00000437824
-4.473	-4.8748	-4.41865	-4.42748	-4.79132	-4.72743	-4.46437	-4.35856	-4.25511	-4.52763	-4.59463	-4.59339	2	ENSG00000135624	ENST00000258091/ENST00000399032/ENST00000539919/ENST00000540468	ENSP00000258091/ENSP00000412996/ENSP00000437824/ENSP00000442058
-4.486	-4.75753	-4.38953	-4.35378	-4.76982	-4.61047	-4.42383	-4.31005	-4.15485	-4.4767	-4.50277	-4.53671	2	ENSG00000135624	ENST00000258091/ENST00000409924	ENSP00000258091/ENSP00000386978
-4.12922	-4.22095	-4.03284	-3.87848	-4.12296	-3.91881	-4.15463	-3.77261	-3.58324	-4.22129	-4.29423	-4.25557	3	ENSG00000135624	ENST00000258091/ENST00000539919/ENST00000540468	ENSP00000258091/ENSP00000437824/ENSP00000442058
-4.82853	-5.10484	-4.65828	-4.53242	-5.09051	-4.85278	-4.73437	-4.71058	-4.60549	-4.765	-4.90869	-4.87698	1	ENSG00000135632	ENST00000258100/ENST00000389501/ENST00000629411	ENSP00000258100/ENSP00000374152/ENSP00000485790
-3.9269	-4.09025	-4.18361	-4.00629	-4.14743	-4.17017	-3.96506	-3.98076	-4.14136	-4.39558	-4.60171	-4.11884	2	ENSG00000204822	ENST00000258105	ENSP00000258105
-3.93947	-4.03648	-4.11712	-4.15667	-3.71705	-3.88648	-3.75409	-4.12934	-4.41772	-3.7164	-3.89076	-3.70504	2	ENSG00000135677	ENST00000258145/ENST00000418919	ENSP00000258145/ENSP00000413130
-3.92489	-4.43583	-4.22887	-4.1506	-4.36563	-4.27865	-3.93567	-4.19653	-4.35444	-4.15743	-4.34888	-4.21871	2	ENSG00000135677	ENST00000258145/ENST00000418919/ENST00000545273	ENSP00000258145/ENSP00000413130/ENSP00000445055
-6.97228	-8.03768	-7.97289	-7.80849	-5.83664	-7.33017	-7.47324	-7.99913	-8.29678	-7.09087	-7.96713	-7.80757	1	ENSG00000135698	ENST00000258169	ENSP00000258169
-4.55239	-4.75936	-4.51817	-4.60745	-4.43473	-4.38276	-4.54999	-4.29931	-4.28703	-4.29983	-4.25068	-4.35186	1	ENSG00000135698	ENST00000258169/ENST00000568016/ENST00000569021	ENSP00000258169/ENSP00000454900/ENSP00000457537
-4.40566	-4.68258	-4.39506	-4.72886	-4.75834	-4.68085	-4.91084	-4.75538	-4.90612	-4.5799	-4.62275	-4.54948	2	ENSG00000135720	ENST00000258198	ENSP00000258198
-4.37055	-4.4491	-3.9674	-4.44114	-4.36471	-4.54623	-4.15533	-4.32821	-4.28616	-4.10569	-4.21883	-4.39418	2	ENSG00000135720	ENST00000258198/ENST00000564559	ENSP00000258198/ENSP00000462224
-4.31115	-4.48068	-4.48201	-4.00763	-4.4442	-4.46099	-4.27112	-4.27152	-3.88728	-4.4003	-4.32285	-4.24595	2	ENSG00000135763	ENST00000258243	ENSP00000258243
-1.62016	-1.36594	-1.72715	-1.80526	-1.74584	-1.71018	-1.92728	-1.94761	-1.67622	-1.94737	-1.48074	-2.0684	2	ENSG00000135862	ENST00000258341	ENSP00000258341
-4.11585	-4.05037	-4.10572	-4.10701	-4.41712	-4.06746	-4.08107	-4.22126	-4.44251	-4.10652	-4.0012	-3.96139	6	ENSG00000135900	ENST00000258383	ENSP00000258383
-4.52744	-4.59715	-4.46609	-4.77834	-4.63374	-4.63776	-4.70767	-4.57878	-4.39188	-4.61865	-4.7743	-4.67712	1	ENSG00000135930	ENST00000258416/ENST00000409098/ENST00000409167/ENST00000409322/ENST00000409495/ENST00000409514/ENST00000454501	ENSP00000258416/ENSP00000386424/ENSP00000386876/ENSP00000386996/ENSP00000387328/ENSP00000387336/ENSP00000390904
-3.66729	-3.98539	-3.95524	-3.96626	-4.01968	-4.11655	-3.82688	-3.94194	-3.50344	-3.46244	-3.91106	-4.02428	2	ENSG00000135930	ENST00000258416/ENST00000409098/ENST00000409495/ENST00000409514/ENST00000454501	ENSP00000258416/ENSP00000386876/ENSP00000386996/ENSP00000387336/ENSP00000390904
-4.0208	-4.13287	-3.97909	-3.95871	-4.09468	-4.03271	-4.01661	-3.91743	-3.80527	-3.863	-3.98758	-3.89984	1	ENSG00000135930	ENST00000258416/ENST00000409322	ENSP00000258416/ENSP00000386424
-4.18356	-4.5352	-4.03397	-4.10787	-4.39078	-4.25885	-4.23167	-4.02264	-3.84203	-4.40444	-4.32278	-4.41438	4	ENSG00000135932	ENST00000258418/ENST00000614925	ENSP00000258418/ENSP00000483459
-4.0913	-4.40006	-4.18297	-4.19896	-4.29551	-4.08034	-4.32956	-4.11932	-4.47589	-3.8884	-3.90891	-3.97354	3	ENSG00000135940	ENST00000258424	ENSP00000258424
-4.3202	-4.57247	-4.38227	-4.3955	-4.50353	-4.43119	-4.33643	-4.29372	-4.35979	-4.46562	-4.50165	-4.48234	6	ENSG00000135972	ENST00000258455	ENSP00000258455
-4.95535	-5.20376	-4.49679	-4.53177	-4.99282	-5.9333	-4.88129	-5.20529	-5.29812	-4.62103	-4.78419	-5.50799	1	ENSG00000136146	ENST00000258648	ENSP00000258648
-3.58392	-3.5443	-3.15184	-3.09263	-3.73434	-2.97106	-3.89098	-3.34371	-3.32496	-3.4802	-3.11219	-3.87778	1	ENSG00000136146	ENST00000258648/ENST00000378586	ENSP00000258648/ENSP00000367849
-4.49054	-4.87652	-4.34195	-4.45525	-4.79019	-4.55004	-4.32365	-4.40944	-4.30045	-4.59622	-4.70374	-4.57803	1	ENSG00000136159	ENST00000258662	ENSP00000258662
-4.30733	-4.34099	-4.46767	-4.4457	-4.29301	-4.2315	-4.11489	-4.52111	-4.35183	-4.29401	-4.18054	-4.3341	7	ENSG00000136231	ENST00000258729	ENSP00000258729
-4.64385	-5.03009	-4.88725	-4.9874	-4.80353	-4.62145	-4.67099	-4.78269	-5.05063	-4.7456	-4.60929	-4.84461	8	ENSG00000136231	ENST00000258729/ENST00000619562	ENSP00000258729/ENSP00000480267
-4.20878	-4.41376	-4.14494	-4.3096	-4.4742	-4.26149	-4.10387	-4.3344	-4.19353	-4.37402	-4.32477	-4.38007	5	ENSG00000136261	ENST00000258761/ENST00000405202/ENST00000407633/ENST00000433922/ENST00000446596	ENSP00000258761/ENSP00000384617/ENSP00000385577/ENSP00000397249/ENSP00000412750
-3.90648	-4.2868	-4.16163	-4.13636	-4.20782	-3.93254	-4.22039	-4.19122	-4.06908	-4.18278	-4.13518	-3.95415	1	ENSG00000136261	ENST00000258761/ENST00000405202/ENST00000433922/ENST00000436868/ENST00000437745/ENST00000438834/ENST00000446596	ENSP00000258761/ENSP00000385577/ENSP00000389183/ENSP00000397249/ENSP00000406395/ENSP00000412750/ENSP00000415924
-4.27847	-4.47842	-4.28026	-4.40215	-4.45408	-4.52932	-4.0831	-4.3544	-4.31038	-4.61122	-4.50236	-4.39746	4	ENSG00000136261	ENST00000258761/ENST00000433922/ENST00000436868/ENST00000437745/ENST00000438834/ENST00000446596	ENSP00000258761/ENSP00000389183/ENSP00000397249/ENSP00000406395/ENSP00000412750/ENSP00000415924
-4.46046	-4.34653	-4.50235	-4.56014	-4.57816	-4.45893	-4.51773	-4.46958	-4.43501	-4.35668	-4.63091	-4.54274	2	ENSG00000136270	ENST00000258770/ENST00000361278/ENST00000461363/ENST00000478532/ENST00000494076	ENSP00000258770/ENSP00000354992/ENSP00000417743/ENSP00000418631/ENSP00000420597
-4.1074	-4.10686	-4.04844	-4.08508	-3.35169	-3.72848	-4.29134	-4.11313	-4.23733	-3.91723	-3.99844	-4.24458	1	ENSG00000136270	ENST00000258770/ENST00000361278/ENST00000461363/ENST00000494076	ENSP00000258770/ENSP00000354992/ENSP00000417743/ENSP00000420597
-3.63332	-3.9895	-3.94488	-3.40681	-3.64145	-3.81171	-3.59152	-3.55878	-3.87307	-3.74529	-3.69627	-3.86385	2	ENSG00000136270	ENST00000258770/ENST00000361278/ENST00000483615/ENST00000494076	ENSP00000258770/ENSP00000354992/ENSP00000417974/ENSP00000420597
-4.1851	-4.49745	-4.52175	-4.28396	-4.34947	-4.38021	-4.47183	-4.28772	-4.41874	-4.28338	-4.36656	-4.32851	3	ENSG00000136270	ENST00000258770/ENST00000361278/ENST00000494076	ENSP00000258770/ENSP00000354992/ENSP00000420597
-3.85785	-3.64136	-3.99663	-3.95558	-3.75892	-3.79705	-3.89735	-4.03379	-3.67052	-3.88155	-3.77426	-3.69402	1	ENSG00000136270	ENST00000258770/ENST00000478532/ENST00000494076	ENSP00000258770/ENSP00000418631/ENSP00000420597
-2.94103	-2.58905	-2.91543	-2.88877	-2.3722	-2.42585	-2.96438	-3.06952	-2.7829	-2.56018	-2.41723	-2.54155	1	ENSG00000136271	ENST00000258772/ENST00000415758/ENST00000421223/ENST00000431640/ENST00000446987	ENSP00000258772/ENSP00000388310/ENSP00000392139/ENSP00000393488/ENSP00000402989
-3.27052	-3.08296	-3.27932	-3.26656	-2.89001	-2.88849	-3.32334	-3.34849	-3.26597	-3.11106	-2.90492	-3.03483	1	ENSG00000136271	ENST00000258772/ENST00000421223/ENST00000431640/ENST00000433257	ENSP00000258772/ENSP00000392139/ENSP00000393488/ENSP00000411456
-3.28033	-2.90687	-3.28818	-3.28211	-2.8334	-2.83537	-3.33247	-3.31828	-3.23918	-3.04666	-2.86307	-2.92533	5	ENSG00000136271	ENST00000258772/ENST00000421223/ENST00000431640/ENST00000433257/ENST00000446987	ENSP00000258772/ENSP00000392139/ENSP00000393488/ENSP00000402989/ENSP00000411456
-3.01736	-2.84245	-2.93729	-2.98286	-2.91182	-2.81859	-3.02865	-3.0074	-2.99085	-2.89115	-2.71977	-2.82797	1	ENSG00000136271	ENST00000258772/ENST00000431640/ENST00000433257/ENST00000448192	ENSP00000258772/ENSP00000390553/ENSP00000393488/ENSP00000411456
-3.54006	-3.19435	-3.61411	-3.55826	-3.02374	-2.96075	-3.57993	-3.5185	-3.45895	-3.19251	-3.04108	-5.50596	1	ENSG00000136271	ENST00000258772/ENST00000431640/ENST00000448192	ENSP00000258772/ENSP00000390553/ENSP00000393488
-3.99506	-4.65013	-3.75405	-4.17311	-4.39985	-4.23984	-3.56476	-3.94732	-3.08531	-3.70385	-4.13261	-3.78225	1	ENSG00000136371	ENST00000258874	ENSP00000258874
-2.30936	-3.50674	-1.58356	-2.28742	-3.31312	-3.22937	-2.28665	-1.94066	-1.9878	-3.43914	-3.31729	-3.69175	1	ENSG00000136381	ENST00000258886	ENSP00000258886
-4.36773	-4.78365	-4.38834	-4.37583	-4.68601	-4.53805	-4.37736	-4.21492	-4.24586	-4.50644	-4.15749	-4.4764	1	ENSG00000136436	ENST00000258947/ENST00000448105/ENST00000508679/ENST00000513119	ENSP00000258947/ENSP00000398523/ENSP00000423437/ENSP00000425090
-4.5327	-4.73191	-4.45484	-4.58362	-4.58637	-4.48748	-4.42141	-4.45993	-4.40819	-4.43833	-4.51195	-4.46951	8	ENSG00000136448	ENST00000258960	ENSP00000258960
-4.38844	-4.58787	-4.50852	-4.526	-4.55507	-4.36556	-4.49668	-4.45919	-4.51292	-4.35409	-4.44284	-4.4724	5	ENSG00000136450	ENST00000258962/ENST00000582730/ENST00000583741/ENST00000584773	ENSP00000258962/ENSP00000462215/ENSP00000463042/ENSP00000463917
-4.38372	-4.29482	-4.48664	-4.41659	-4.51876	-4.38105	-4.36203	-4.30647	-4.40567	-4.45228	-4.33978	-4.42716	4	ENSG00000136450	ENST00000258962/ENST00000582730/ENST00000584668/ENST00000584773	ENSP00000258962/ENSP00000462215/ENSP00000462616/ENSP00000463042
-4.55512	-4.59549	-4.76131	-4.68912	-4.55898	-4.40057	-4.52298	-4.60856	-4.63319	-4.37587	-4.44075	-4.44021	4	ENSG00000136450	ENST00000258962/ENST00000582730/ENST00000584773	ENSP00000258962/ENSP00000462215/ENSP00000463042
-4.56479	-4.45215	-4.92109	-4.68212	-4.73997	-4.40767	-4.65463	-4.66159	-4.71116	-4.16179	-4.49489	-4.27041	1	ENSG00000136450	ENST00000258962/ENST00000584668/ENST00000584773	ENSP00000258962/ENSP00000462616/ENSP00000463042
-4.26282	-4.37786	-4.64912	-4.68	-4.66521	-4.78371	-4.36527	-4.4491	-4.37941	-4.09826	-4.21438	-4.30624	4	ENSG00000136463	ENST00000258975	ENSP00000258975
-4.27105	-4.18157	-4.55946	-4.54976	-4.18592	-4.04743	-4.31663	-4.53313	-4.62284	-4.03012	-3.99198	-4.03911	2	ENSG00000136521	ENST00000259037/ENST00000482604	ENSP00000259037/ENSP00000418354
-3.93802	-4.72544	-3.97781	-4.00325	-4.62608	-4.41446	-4.04926	-3.95678	-3.92168	-4.37763	-4.39141	-4.45943	1	ENSG00000136522	ENST00000259038/ENST00000392659/ENST00000476781	ENSP00000259038/ENSP00000376427/ENSP00000417602
-3.8338	-4.59335	-3.77753	-3.8507	-4.33052	-4.26725	-3.86727	-3.75508	-3.71431	-4.22264	-4.18684	-4.22235	2	ENSG00000136522	ENST00000259038/ENST00000476781	ENSP00000259038/ENSP00000417602
-4.37359	-4.51787	-4.47542	-4.35595	-4.50836	-4.43591	-4.35437	-4.41768	-4.39136	-4.4629	-4.46275	-4.45632	2	ENSG00000136527	ENST00000259043/ENST00000382191/ENST00000414862/ENST00000453386	ENSP00000259043/ENSP00000371626/ENSP00000406561/ENSP00000416959
-4.837	-5.09517	-4.94415	-4.82368	-4.9326	-4.64688	-4.79546	-4.76944	-4.77576	-4.63527	-4.73774	-4.61906	1	ENSG00000136527	ENST00000259043/ENST00000382191/ENST00000453386	ENSP00000259043/ENSP00000371626/ENSP00000416959
-4.54667	-4.49105	-4.48058	-4.27447	-3.94099	-3.77353	-4.51288	-4.21708	-4.11248	-4.05847	-3.80552	-3.84961	1	ENSG00000136718	ENST00000259239/ENST00000409649/ENST00000409935/ENST00000452955	ENSP00000259239/ENSP00000386411/ENSP00000386716/ENSP00000409371
-3.84402	-3.46663	-3.98638	-3.79986	-2.69961	-3.06223	-3.89427	-3.65321	-3.68443	-3.27483	-3.26091	-2.98616	1	ENSG00000136718	ENST00000259239/ENST00000409649/ENST00000452955	ENSP00000259239/ENSP00000386716/ENSP00000409371
-4.58563	-4.82162	-4.72588	-4.98593	-4.95678	-4.70134	-4.55339	-5.08323	-5.0992	-4.61033	-4.72415	-4.64081	16	ENSG00000136731	ENST00000259253	ENSP00000259253
0.140084	-3.7071	-3.07541	0.25413	-3.66881	-3.01823	-3.32538	-3.62739	-2.20736	0.0494991	-3.6673	-3.54325	1	ENSG00000136731	ENST00000259253/ENST00000418197	ENSP00000259253/ENSP00000389441
-3.9255	-3.90319	-4.50745	-4.90932	-5.00795	-5.05914	-4.49322	-5.07792	-4.76758	-3.45813	-3.80171	-3.6053	1	ENSG00000136731	ENST00000259253/ENST00000430075/ENST00000438277	ENSP00000259253/ENSP00000392701/ENSP00000400426
-3.20927	-3.70967	-3.06167	-3.19798	-3.68923	-3.6712	-3.29609	-3.05991	-3.21039	-3.63483	-3.61979	-3.75195	2	ENSG00000136816	ENST00000259339	ENSP00000259339
-4.493	-4.82033	-4.41057	-4.48372	-4.73415	-4.56376	-4.5099	-4.41592	-4.52891	-4.56596	-4.50815	-4.58569	3	ENSG00000136930	ENST00000259457	ENSP00000259457
-4.61907	-4.9227	-4.49529	-4.54182	-4.78799	-4.32925	-4.55683	-4.46937	-4.61201	-4.59512	-4.60256	-4.66225	3	ENSG00000136930	ENST00000259457/ENST00000441097	ENSP00000259457/ENSP00000393157
-4.17633	-4.383	-4.33491	-4.33874	-4.18609	-4.22142	-4.17657	-4.44073	-4.10035	-4.15429	-4.14231	-4.28779	4	ENSG00000136950	ENST00000259477/ENST00000353214	ENSP00000259477/ENSP00000345361
-3.72494	-4.40857	-3.55223	-3.88544	-4.49476	-3.83914	-3.79353	-3.89605	-3.75489	-3.88942	-4.40154	-3.8828	1	ENSG00000136986	ENST00000259512/ENST00000405944/ENST00000419562	ENSP00000259512/ENSP00000384289/ENSP00000389965
-4.21303	-4.38587	-4.1067	-4.38055	-4.40626	-4.30655	-4.19012	-4.38956	-4.00549	-4.3559	-4.28009	-4.31428	1	ENSG00000136986	ENST00000259512/ENST00000405944/ENST00000419562/ENST00000523036	ENSP00000259512/ENSP00000384289/ENSP00000389965/ENSP00000429199
-4.46762	-4.49177	-4.33125	-4.55769	-4.47855	-4.22267	-4.20125	-4.32879	-4.43617	-4.19795	-4.17148	-4.13492	4	ENSG00000137100	ENST00000259632/ENST00000341694/ENST00000378911/ENST00000378913/ENST00000378916/ENST00000477738	ENSP00000259632/ENSP00000343986/ENSP00000368191/ENSP00000368193/ENSP00000368196/ENSP00000432915
-4.76284	-5.53046	-5.05972	-5.1706	-5.46117	-5.23726	-4.88149	-5.15985	-5.27755	-4.89889	-5.05406	-5.20577	4	ENSG00000137133	ENST00000259667	ENSP00000259667
-3.78629	-4.08961	-4.00269	-3.6953	-3.95428	-3.79633	-3.82164	-3.63567	-3.77752	-3.69929	-3.67717	-3.76725	3	ENSG00000204568	ENST00000259873	ENSP00000259873
-4.45927	-4.86843	-4.38621	-4.51721	-4.90491	-4.79064	-4.37506	-4.2998	-4.59689	-4.39264	-4.82878	-4.52105	1	ENSG00000137547	ENST00000260102/ENST00000519831	ENSP00000260102/ENSP00000428581
-4.51877	-5.06766	-4.32259	-4.37416	-4.80768	-4.768	-4.34244	-4.1242	-4.48529	-4.5623	-4.64066	-4.56356	2	ENSG00000137547	ENST00000260102/ENST00000519831/ENST00000522521	ENSP00000260102/ENSP00000428581/ENSP00000429252
-3.89808	-4.5202	-3.88624	-3.86593	-4.43545	-4.37686	-3.94931	-4.27163	-3.95185	-4.12997	-4.2933	-4.18793	3	ENSG00000137547	ENST00000260102/ENST00000522521	ENSP00000260102/ENSP00000429252
-3.91947	-3.51515	-3.95292	-4.18712	-4.17441	-4.40473	-4.20392	-4.41689	-4.97734	-3.49318	-4.20741	-3.46719	4	ENSG00000137563	ENST00000260118	ENSP00000260118
-4.1221	-3.79211	-4.14506	-4.12782	-3.61963	-3.95861	-4.06814	-4.11098	-4.16875	-4.06752	-3.88215	-4.12438	2	ENSG00000137574	ENST00000260129	ENSP00000260129
-2.93546	-2.93039	-2.64328	-2.82692	-2.86726	-2.84888	-3.0017	-2.75064	-2.88547	-2.74503	-2.41223	-2.82062	1	ENSG00000137575	ENST00000260130/ENST00000413219	ENSP00000260130/ENSP00000411771
-3.14337	-3.28026	-2.78194	-2.89994	-2.9937	-2.83421	-3.02674	-2.84011	-3.05646	-2.92279	-2.63698	-2.87562	1	ENSG00000137575	ENST00000260130/ENST00000413219/ENST00000447182/ENST00000630925	ENSP00000260130/ENSP00000409288/ENSP00000411771/ENSP00000487245
-3.79452	-4.02043	-3.93416	-3.83457	-3.79654	-3.47317	-3.88347	-3.86041	-3.72358	-3.93832	-3.85516	-3.91819	2	ENSG00000137692	ENST00000260247	ENSP00000260247
-3.93798	-4.54764	-4.34884	-4.33633	-4.21131	-4.49462	-4.09224	-4.31957	-4.06696	-5.27659	-4.44306	-3.62341	1	ENSG00000137714	ENST00000260270	ENSP00000260270
-4.94291	-5.12033	-4.74061	-4.75443	-5.046	-4.99852	-4.70317	-4.90136	-5.1318	-5.29871	-5.00255	-4.82194	1	ENSG00000137767	ENST00000260324/ENST00000568606	ENSP00000260324/ENSP00000456019
-4.3973	-4.39852	-4.30462	-4.0138	-4.55574	-4.14005	-4.03706	-4.06768	-4.88563	-4.07411	-4.17786	-4.24659	1	ENSG00000137770	ENST00000260327/ENST00000558373/ENST00000558791/ENST00000558966	ENSP00000260327/ENSP00000452837/ENSP00000453051/ENSP00000453612
-4.60145	-5.26408	-4.90756	-4.75115	-4.81577	-4.75419	-4.55328	-4.42458	-4.26315	-4.67335	-4.74563	-4.68803	1	ENSG00000137801	ENST00000260356	ENSP00000260356
-3.04708	-2.95539	-3.15361	-3.17718	-2.72159	-2.62585	-3.00497	-2.99592	-3.24759	-2.69857	-2.58686	-2.78539	1	ENSG00000137807	ENST00000260363/ENST00000352331/ENST00000395392/ENST00000558346	ENSP00000260363/ENSP00000304978/ENSP00000378790/ENSP00000453576
-3.06535	-2.97887	-3.08877	-3.0439	-2.7385	-2.62026	-3.08184	-2.95095	-3.14724	-2.5868	-2.78294	-2.78197	2	ENSG00000137807	ENST00000260363/ENST00000352331/ENST00000395392/ENST00000558585	ENSP00000260363/ENSP00000304978/ENSP00000378790/ENSP00000453102
-4.5904	-4.70742	-4.47676	-4.56492	-4.65103	-4.54855	-4.56921	-4.51834	-4.39145	-4.66171	-4.53994	-4.6368	2	ENSG00000137818	ENST00000260379	ENSP00000346037
-4.00472	-4.27046	-3.90482	-3.97595	-4.47977	-4.20638	-4.06659	-3.84655	-3.98294	-4.29291	-4.26191	-4.25339	1	ENSG00000138587	ENST00000260453	ENSP00000260453
-5.42041	-5.51304	-5.62842	-5.27901	-5.1689	-4.97179	-5.72421	-5.14797	-5.2239	-5.25032	-4.73159	-4.94033	2	ENSG00000137942	ENST00000260506/ENST00000370253	ENSP00000260506/ENSP00000359275
-4.4517	-4.71013	-4.41164	-4.48479	-4.4786	-4.32558	-4.33942	-4.47813	-4.40575	-4.42381	-4.32618	-4.48427	4	ENSG00000137996	ENST00000260563/ENST00000370128	ENSP00000260563/ENSP00000359146
-4.555	-4.79171	-4.56037	-4.57791	-4.66831	-4.48879	-4.565	-4.41236	-4.44007	-4.45942	-4.57814	-4.69357	1	ENSG00000138035	ENST00000260604/ENST00000415374/ENST00000429805/ENST00000447944/ENST00000625249	ENSP00000260604/ENSP00000393953/ENSP00000400646/ENSP00000411994/ENSP00000486227
-4.07904	-4.53495	-4.21112	-4.25533	-4.24954	-4.20114	-4.35584	-4.18207	-4.07044	-4.1841	-3.94064	-4.30392	3	ENSG00000138035	ENST00000260604/ENST00000415374/ENST00000447944	ENSP00000260604/ENSP00000393953/ENSP00000400646
-4.03894	-4.55372	-4.2302	-4.10883	-4.51131	-4.37608	-4.04694	-3.99783	-4.06652	-4.36715	-4.40577	-4.53402	7	ENSG00000138071	ENST00000260641/ENST00000377982	ENSP00000260641/ENSP00000367220
-4.01529	-3.94122	-3.83435	-3.92153	-3.71964	-3.87017	-3.85755	-3.76132	-3.87007	-3.84786	-3.83601	-3.81648	2	ENSG00000138078	ENST00000260648/ENST00000378511/ENST00000378520/ENST00000409411/ENST00000409936/ENST00000409957/ENST00000410081	ENSP00000260648/ENSP00000367772/ENSP00000367781/ENSP00000386509/ENSP00000386543/ENSP00000387095/ENSP00000387241
-4.02535	-4.24481	-3.9392	-3.94562	-4.22188	-4.12535	-4.09377	-3.95234	-4.06698	-4.15882	-4.05963	-4.21596	1	ENSG00000138078	ENST00000260648/ENST00000378511/ENST00000409411/ENST00000409936/ENST00000409957/ENST00000410081	ENSP00000260648/ENSP00000367772/ENSP00000386509/ENSP00000386543/ENSP00000387095/ENSP00000387241
-4.52119	-4.88469	-4.57988	-4.63032	-4.76864	-4.61807	-4.58853	-4.55352	-4.45631	-4.68693	-4.61835	-4.64575	43	ENSG00000138095	ENST00000260665	ENSP00000260665
-4.20602	-4.41124	-4.26079	-4.35259	-4.28913	-4.57212	-4.26052	-4.39634	-4.2296	-4.30148	-4.21742	-4.29903	4	ENSG00000138095	ENST00000260665/ENST00000409659/ENST00000409946	ENSP00000260665/ENSP00000386234/ENSP00000386562
-4.45311	-4.78691	-4.50994	-4.57869	-4.72526	-4.52726	-4.52469	-4.51013	-4.38263	-4.44582	-4.53924	-4.57029	15	ENSG00000138095	ENST00000260665/ENST00000409659/ENST00000409946/ENST00000447246	ENSP00000260665/ENSP00000386234/ENSP00000386562/ENSP00000403637
-4.30597	-4.82369	-4.4175	-4.53007	-4.88704	-4.75302	-4.64279	-4.47005	-4.36772	-4.82932	-4.82264	-4.8285	1	ENSG00000138095	ENST00000260665/ENST00000419884	ENSP00000260665/ENSP00000414207
-2.66821	-2.81466	-2.59347	-3.10209	-2.70394	-2.96474	-3.05537	-3.03345	-3.28192	-2.35143	-3.09381	-2.38788	2	ENSG00000138160	ENST00000260731	ENSP00000260731
-4.461	-4.78818	-4.66768	-4.84315	-4.8532	-4.74012	-4.4368	-4.85859	-5.04394	-4.43076	-4.50767	-4.5775	5	ENSG00000138175	ENST00000260746	ENSP00000260746
-3.71073	-3.04487	-3.56307	-3.7138	-2.9992	-2.50595	-3.74242	-4.93195	-3.93524	-2.3623	-3.65827	-3.17147	1	ENSG00000138231	ENST00000260803	ENSP00000260803
-4.96353	-4.46499	-5.09458	-4.93585	-5.21487	-4.80968	-5.1561	-5.01285	-5.43773	-4.85772	-5.12414	-5.05088	4	ENSG00000138246	ENST00000260818	ENSP00000260818
-4.76389	-5.06049	-4.75651	-4.84883	-4.81305	-4.64963	-4.78635	-4.6917	-4.73917	-4.61606	-4.65979	-4.61936	14	ENSG00000138385	ENST00000260956/ENST00000409333	ENSP00000260956/ENSP00000386636
-5.12546	-4.99395	-5.07388	-4.85854	-4.83711	-4.63547	-4.8375	-4.81005	-5.15843	-4.57683	-4.6175	-4.60559	5	ENSG00000138385	ENST00000260956/ENST00000409333/ENST00000417292	ENSP00000260956/ENSP00000386636/ENSP00000396890
-3.77983	-3.66584	-3.83987	-3.72496	-4.63834	-4.09671	-3.95271	-3.97638	-4.32045	-3.92912	-4.08462	-4.09872	1	ENSG00000138398	ENST00000260970/ENST00000409714/ENST00000414307/ENST00000417938/ENST00000448752	ENSP00000260970/ENSP00000386245/ENSP00000402222/ENSP00000407083/ENSP00000411643
-4.55617	-4.50252	-4.46709	-4.37384	-4.31035	-4.25425	-4.58089	-4.32779	-4.35017	-4.21046	-4.17885	-4.22786	7	ENSG00000138442	ENST00000261015	ENSP00000261015
-3.52804	-3.07298	-3.18207	-3.6442	-3.11456	-2.85969	-3.70103	-3.25941	-4.07143	-3.39621	-3.09994	-3.23802	6	ENSG00000138448	ENST00000261023	ENSP00000261023
-4.0899	-3.86376	-4.13926	-4.12331	-3.85836	-3.79849	-4.0351	-3.99633	-4.23657	-3.74705	-3.73806	-3.89038	2	ENSG00000138495	ENST00000261070/ENST00000468918/ENST00000484810/ENST00000497116	ENSP00000261070/ENSP00000417651/ENSP00000417805/ENSP00000417923
-4.14425	-4.65801	-4.18303	-4.09084	-4.50115	-4.47953	-4.01218	-4.0493	-4.25343	-4.37235	-4.46872	-4.41385	5	ENSG00000084463	ENST00000261167	ENSP00000261167
-4.0667	-4.47204	-4.12866	-3.90407	-4.34497	-4.1902	-4.11658	-3.93592	-4.02191	-4.24423	-4.26946	-4.27067	1	ENSG00000084463	ENST00000261167/ENST00000535638	ENSP00000261167/ENSP00000443420
-4.51264	-4.67687	-4.60141	-4.59363	-4.4331	-4.41902	-4.54709	-4.49692	-4.65803	-4.30669	-4.49997	-4.40219	3	ENSG00000070961	ENST00000261173/ENST00000393164/ENST00000428670	ENSP00000261173/ENSP00000376869/ENSP00000392043
-4.61037	-5.2106	-4.94445	-4.9777	-5.36173	-5.37541	-4.79462	-4.82255	-5.09672	-5.14844	-5.10105	-5.36042	1	ENSG00000070961	ENST00000261173/ENST00000393164/ENST00000428670/ENST00000550716/ENST00000635033	ENSP00000261173/ENSP00000376869/ENSP00000392043/ENSP00000447096/ENSP00000489171
-4.1138	-4.62656	-3.66811	-3.85584	-4.9151	-3.59158	-4.12468	-3.97636	-3.99372	-3.89012	-3.91587	-4.40402	1	ENSG00000070961	ENST00000261173/ENST00000428670	ENSP00000261173/ENSP00000392043
-4.31588	-4.31778	-4.20826	-4.37133	-4.3463	-4.25902	-4.28165	-4.20196	-4.09575	-4.29296	-4.21668	-4.34475	3	ENSG00000187109	ENST00000261182/ENST00000393263/ENST00000535020/ENST00000547479/ENST00000547704/ENST00000547773/ENST00000548044/ENST00000548273/ENST00000549596/ENST00000550934/ENST00000551524/ENST00000551992/ENST00000552056/ENST00000552147	ENSP00000261182/ENSP00000376947/ENSP00000445008/ENSP00000446756/ENSP00000446787/ENSP00000446804/ENSP00000447793/ENSP00000448133/ENSP00000448167/ENSP00000448661/ENSP00000448764/ENSP00000449333/ENSP00000449649/ENSP00000450236
-4.22755	-4.41057	-3.74018	-4.21041	-4.32385	-4.23865	-4.25133	-3.97601	-4.03905	-4.28818	-4.16907	-4.28395	2	ENSG00000187109	ENST00000261182/ENST00000393263/ENST00000535020/ENST00000547479/ENST00000547704/ENST00000547773/ENST00000548044/ENST00000548273/ENST00000549596/ENST00000551524/ENST00000551992/ENST00000552056/ENST00000552147	ENSP00000261182/ENSP00000376947/ENSP00000445008/ENSP00000446756/ENSP00000446787/ENSP00000446804/ENSP00000447793/ENSP00000448167/ENSP00000448661/ENSP00000448764/ENSP00000449333/ENSP00000449649/ENSP00000450236
-4.27789	-4.20385	-4.14062	-4.2089	-4.16652	-4.12594	-4.25132	-4.0715	-4.09809	-4.22861	-4.09449	-4.14558	2	ENSG00000187109	ENST00000261182/ENST00000393263/ENST00000535020/ENST00000547704/ENST00000547773/ENST00000548044/ENST00000548273/ENST00000549596/ENST00000550934/ENST00000551992/ENST00000552056/ENST00000552147	ENSP00000261182/ENSP00000376947/ENSP00000445008/ENSP00000446756/ENSP00000446787/ENSP00000446804/ENSP00000447793/ENSP00000448133/ENSP00000448167/ENSP00000448764/ENSP00000449649/ENSP00000450236
-4.67044	-4.66379	-4.5476	-4.62746	-4.67886	-4.55432	-4.69158	-4.4951	-4.46139	-4.59323	-4.51877	-4.54824	1	ENSG00000187109	ENST00000261182/ENST00000393263/ENST00000535020/ENST00000547704/ENST00000548044/ENST00000548273/ENST00000549596/ENST00000550934/ENST00000551524/ENST00000551992/ENST00000552056/ENST00000552147	ENSP00000261182/ENSP00000376947/ENSP00000445008/ENSP00000446756/ENSP00000446787/ENSP00000446804/ENSP00000447793/ENSP00000448133/ENSP00000448661/ENSP00000448764/ENSP00000449649/ENSP00000450236
-4.74702	-4.4283	-4.80626	-4.86412	-4.22629	-3.94624	-4.75514	-4.64158	-4.7008	-4.27183	-4.20055	-4.22666	1	ENSG00000187109	ENST00000261182/ENST00000393263/ENST00000535020/ENST00000547773/ENST00000548044/ENST00000548273/ENST00000549596/ENST00000551524/ENST00000551992/ENST00000552056	ENSP00000261182/ENSP00000376947/ENSP00000445008/ENSP00000446787/ENSP00000447793/ENSP00000448167/ENSP00000448661/ENSP00000448764/ENSP00000449649/ENSP00000450236
-4.15033	-4.48779	-4.37433	-4.30788	-4.35452	-4.34606	-4.29389	-4.24976	-4.35165	-4.36279	-4.38447	-4.36488	2	ENSG00000091039	ENST00000261183/ENST00000393249/ENST00000393250	ENSP00000261183/ENSP00000376939/ENSP00000376940
-2.9426	-3.34278	-3.335	-3.31738	-3.41957	-3.59582	-3.06343	-3.41163	-3.46143	-2.78949	-3.2014	-3.1142	1	ENSG00000064102	ENST00000261191	ENSP00000261191
-3.43822	-3.3832	-3.62925	-3.53054	-3.31747	-3.49562	-3.3955	-3.21474	-3.44758	-3.23017	-3.31727	-3.24727	1	ENSG00000064102	ENST00000261191/ENST00000537336/ENST00000538727	ENSP00000261191/ENSP00000443066/ENSP00000448467
-4.45529	-4.45386	-4.48788	-4.62308	-4.53775	-4.3791	-4.37048	-4.53782	-4.42885	-4.37317	-4.427	-4.42258	1	ENSG00000058272	ENST00000261207/ENST00000450142	ENSP00000261207/ENSP00000389168
-4.35111	-4.43992	-4.19346	-4.39913	-4.44985	-4.45746	-4.32144	-4.36507	-4.23691	-4.3048	-4.22344	-4.37452	5	ENSG00000058272	ENST00000261207/ENST00000450142/ENST00000546762/ENST00000550107	ENSP00000261207/ENSP00000389168/ENSP00000446855/ENSP00000450059
-4.58214	-4.48585	-4.38178	-4.48586	-4.54482	-4.40635	-4.27744	-4.45641	-4.57413	-4.23263	-4.40444	-4.53627	5	ENSG00000058272	ENST00000261207/ENST00000450142/ENST00000550107	ENSP00000261207/ENSP00000389168/ENSP00000446855
-4.53844	-4.69116	-4.3194	-4.56095	-4.7061	-4.52508	-4.50155	-4.40752	-4.37699	-4.59706	-4.51832	-4.6006	1	ENSG00000058272	ENST00000261207/ENST00000450142/ENST00000550107/ENST00000550510	ENSP00000261207/ENSP00000389168/ENSP00000446855/ENSP00000447338
-4.58297	-4.87879	-4.65145	-4.70318	-4.72376	-4.60123	-4.54189	-4.66164	-4.73048	-4.49719	-4.61579	-4.59559	6	ENSG00000120802	ENST00000261210/ENST00000266732/ENST00000343315/ENST00000393053/ENST00000556029	ENSP00000261210/ENSP00000266732/ENSP00000340251/ENSP00000376773/ENSP00000450627
-4.40763	-4.60014	-4.39938	-4.27873	-4.3281	-4.18441	-4.25241	-4.39902	-4.44025	-4.35182	-4.19819	-4.21816	4	ENSG00000120802	ENST00000261210/ENST00000266732/ENST00000343315/ENST00000393053/ENST00000556029/ENST00000556678	ENSP00000261210/ENSP00000266732/ENSP00000340251/ENSP00000376773/ENSP00000450627/ENSP00000451552
-4.82609	-5.30326	-4.51589	-4.67246	-5.22633	-4.89318	-4.6271	-4.63958	-5.07998	-4.99681	-4.83751	-5.05987	1	ENSG00000120802	ENST00000261210/ENST00000343315/ENST00000393053/ENST00000556029/ENST00000556678	ENSP00000261210/ENSP00000340251/ENSP00000376773/ENSP00000450627/ENSP00000451552
-2.49744	-1.85173	-2.60746	-2.52179	-1.04008	-1.47019	-2.34404	-2.20564	-2.30399	-2.0891	-1.94425	-1.96914	1	ENSG00000059758	ENST00000261211/ENST00000543119	ENSP00000261211/ENSP00000444459
-4.08625	-4.68329	-4.2767	-4.20608	-4.44783	-4.33914	-4.20347	-4.01651	-4.27377	-4.40001	-4.43665	-4.42394	1	ENSG00000126814	ENST00000261249	ENSP00000261249
-4.3326	-4.45792	-4.28746	-4.402	-4.50434	-4.26795	-4.22033	-4.27649	-4.43369	-4.23914	-4.14874	-4.20861	5	ENSG00000080371	ENST00000261263	ENSP00000261263
-4.43015	-4.82172	-4.49211	-4.45446	-4.69372	-4.49432	-4.4067	-4.30345	-4.55402	-4.55234	-4.5878	-4.5997	2	ENSG00000113593	ENST00000261308/ENST00000505380	ENSP00000261308/ENSP00000423234
-4.67506	-4.88529	-4.72214	-4.78914	-4.79155	-4.61896	-4.65308	-4.68228	-4.84937	-4.48222	-4.62644	-4.64158	11	ENSG00000089220	ENST00000261313	ENSP00000261313
-4.24229	-4.5302	-4.69828	-4.58187	-4.72223	-4.57867	-4.20122	-4.90217	-4.96568	-4.1643	-4.52408	-4.21948	2	ENSG00000075643	ENST00000261326	ENSP00000261326
-4.53905	-4.9687	-4.41356	-4.61649	-4.75008	-4.57067	-4.53156	-4.56895	-4.7877	-4.59665	-4.63053	-4.71201	18	ENSG00000113368	ENST00000261366	ENSP00000261366
-4.57683	-4.88853	-4.51396	-4.60963	-4.81797	-4.6736	-4.57162	-4.56056	-4.87149	-4.64296	-4.65252	-4.73439	12	ENSG00000113368	ENST00000261366/ENST00000492190	ENSP00000261366/ENSP00000486992
-5.06464	-5.1794	-5.27457	-5.31386	-5.36376	-5.30057	-5.1618	-5.42472	-5.86051	-5.15774	-5.19646	-5.33322	1	ENSG00000064652	ENST00000261369/ENST00000506996/ENST00000513881	ENSP00000261369/ENSP00000422535/ENSP00000424149
-4.2046	-4.67055	-4.25808	-4.18281	-4.5151	-4.4396	-4.14653	-4.14522	-4.29931	-4.24901	-4.28057	-4.32121	9	ENSG00000069248	ENST00000261396	ENSP00000261396
-4.60242	-4.23054	-4.48161	-4.53101	-4.35332	-4.32249	-4.47469	-4.47733	-4.37487	-4.43975	-4.2368	-4.43152	3	ENSG00000110880	ENST00000261401/ENST00000421578	ENSP00000261401/ENSP00000415554
-4.83537	-4.31154	-4.61548	-4.58167	-4.39206	-4.34068	-4.72625	-4.63731	-4.52298	-4.55804	-4.27873	-4.49238	10	ENSG00000110880	ENST00000261401/ENST00000421578/ENST00000546705	ENSP00000261401/ENSP00000415554/ENSP00000447337
-4.35179	-4.16936	-4.26879	-4.39185	-4.35039	-4.27578	-4.32272	-4.27863	-4.11638	-4.45322	-4.17563	-4.4775	1	ENSG00000110880	ENST00000261401/ENST00000421578/ENST00000547294/ENST00000550032/ENST00000552871	ENSP00000261401/ENSP00000415554/ENSP00000447989/ENSP00000449330/ENSP00000449658
-4.60546	-4.24461	-4.58299	-4.64491	-4.36893	-4.39498	-4.32356	-4.62467	-4.51465	-4.5271	-4.22645	-4.46412	3	ENSG00000110880	ENST00000261401/ENST00000421578/ENST00000552871	ENSP00000261401/ENSP00000415554/ENSP00000449658
-4.50743	-4.09276	-4.40168	-4.51796	-4.25514	-4.07021	-4.32129	-4.20548	-4.25127	-4.39534	-4.07094	-4.27893	3	ENSG00000110880	ENST00000261401/ENST00000547294/ENST00000550032	ENSP00000261401/ENSP00000447989/ENSP00000449330
-4.78691	-4.48982	-4.93674	-4.99303	-4.89278	-4.91277	-4.65594	-4.93496	-4.82291	-4.25094	-4.53052	-4.28554	2	ENSG00000111684	ENST00000261407	ENSP00000261407
-3.60085	-3.81274	-3.7769	-3.60848	-3.74938	-3.72892	-3.61026	-3.53497	-3.53796	-3.69423	-3.74769	-3.74781	6	ENSG00000113048	ENST00000261413/ENST00000457646/ENST00000508863/ENST00000513900	ENSP00000261413/ENSP00000426176/ENSP00000426941/ENSP00000428120
-3.83823	-4.19045	-4.103	-3.95721	-4.30229	-3.97247	-3.77805	-3.8285	-3.82465	-3.84446	-3.9528	-3.96096	2	ENSG00000113048	ENST00000261413/ENST00000457646/ENST00000513900	ENSP00000261413/ENSP00000426941/ENSP00000428120
-4.55025	-4.95562	-4.55531	-4.63673	-4.94537	-4.84068	-4.54037	-4.72167	-5.04914	-4.68437	-4.76636	-4.71784	6	ENSG00000049860	ENST00000261416	ENSP00000261416
-4.49523	-4.46061	-4.47009	-4.56551	-4.46439	-4.27082	-4.36473	-4.4849	-4.96612	-4.11678	-4.23356	-4.31921	6	ENSG00000049860	ENST00000261416/ENST00000513336	ENSP00000261416/ENSP00000423713
-4.86456	-5.25323	-5.16908	-5.03211	-5.39142	-5.06643	-4.81967	-4.89961	-4.77451	-5.03892	-4.92416	-4.8444	1	ENSG00000078140	ENST00000261427/ENST00000445950/ENST00000503368	ENSP00000261427/ENSP00000390483/ENSP00000421203
-4.09781	-4.54809	-4.14641	-3.95262	-4.26655	-3.78478	-3.75509	-3.35451	-3.81445	-3.91056	-4.028	-4.18459	2	ENSG00000078140	ENST00000261427/ENST00000445950/ENST00000510934	ENSP00000261427/ENSP00000390483/ENSP00000425301
-4.93265	-5.1251	-4.84573	-4.88426	-4.9628	-4.8647	-4.91599	-4.91044	-4.85975	-4.73811	-4.74272	-4.84231	1	ENSG00000078140	ENST00000261427/ENST00000503368	ENSP00000261427/ENSP00000421203
-4.07268	-4.25185	-3.8529	-4.13151	-4.27177	-4.14893	-3.98033	-3.81231	-3.96127	-4.08913	-3.95516	-4.1836	1	ENSG00000078140	ENST00000261427/ENST00000503368/ENST00000510934	ENSP00000261427/ENSP00000421203/ENSP00000425301
-3.65781	-3.85804	-3.53869	-3.61679	-3.77711	-3.68985	-3.62547	-3.44778	-3.53596	-3.77861	-3.74515	-3.72433	1	ENSG00000009307	ENST00000261443/ENST00000339438/ENST00000369530/ENST00000525878/ENST00000534699	ENSP00000261443/ENSP00000342408/ENSP00000358543/ENSP00000431562/ENSP00000432958
-3.65519	-3.86736	-3.59954	-3.59401	-3.77319	-3.74201	-3.63382	-3.49455	-3.58226	-3.71014	-3.76261	-3.69561	2	ENSG00000009307	ENST00000261443/ENST00000339438/ENST00000369530/ENST00000529046/ENST00000530886/ENST00000534699	ENSP00000261443/ENSP00000342408/ENSP00000358543/ENSP00000431297/ENSP00000432958/ENSP00000437159
-3.67895	-3.75283	-3.55829	-3.56287	-3.73805	-3.83228	-3.59953	-3.48086	-3.58457	-3.60619	-3.71753	-3.68101	23	ENSG00000009307	ENST00000261443/ENST00000339438/ENST00000369530/ENST00000530886/ENST00000534699	ENSP00000261443/ENSP00000342408/ENSP00000358543/ENSP00000431297/ENSP00000432958
-4.0865	-4.11561	-4.03506	-3.99513	-4.07365	-3.9246	-4.01767	-3.9304	-4.0801	-4.0025	-4.04209	-3.91931	2	ENSG00000009307	ENST00000261443/ENST00000339438/ENST00000369530/ENST00000534699	ENSP00000261443/ENSP00000342408/ENSP00000358543/ENSP00000432958
-4.56152	-4.93019	-4.55706	-4.55867	-4.74832	-4.5802	-4.69818	-4.65105	-4.55516	-4.48611	-4.46889	-4.4656	2	ENSG00000100902	ENST00000261479/ENST00000540871/ENST00000553809/ENST00000554961/ENST00000556506	ENSP00000261479/ENSP00000444844/ENSP00000450528/ENSP00000451254/ENSP00000452603
-4.47708	-4.90011	-4.3817	-4.41228	-4.76269	-4.71286	-4.42822	-4.35318	-4.3402	-4.43145	-4.42074	-4.54239	4	ENSG00000100902	ENST00000261479/ENST00000540871/ENST00000553809/ENST00000554961/ENST00000556506/ENST00000627895	ENSP00000261479/ENSP00000444844/ENSP00000450528/ENSP00000451254/ENSP00000452603/ENSP00000485817
-4.24339	-4.80523	-4.17216	-4.26063	-4.32653	-4.44018	-4.25517	-4.15671	-4.242	-4.32712	-4.43526	-4.37221	2	ENSG00000100902	ENST00000261479/ENST00000540871/ENST00000553809/ENST00000556506	ENSP00000261479/ENSP00000444844/ENSP00000450528/ENSP00000452603
-4.46252	-4.95598	-4.41935	-4.49114	-4.78456	-4.68224	-4.51662	-4.40389	-4.37159	-4.55282	-4.5641	-4.6881	2	ENSG00000100902	ENST00000261479/ENST00000553809/ENST00000554541/ENST00000554961/ENST00000556506/ENST00000627895/ENST00000628955	ENSP00000261479/ENSP00000450528/ENSP00000451254/ENSP00000451958/ENSP00000452603/ENSP00000485776/ENSP00000485817
-4.84408	-4.75781	-4.67179	-4.58113	-4.69351	-4.78055	-4.65613	-4.51309	-4.55003	-4.79136	-4.68051	-4.6314	1	ENSG00000100902	ENST00000261479/ENST00000553809/ENST00000554961/ENST00000556506/ENST00000627895	ENSP00000261479/ENSP00000450528/ENSP00000451254/ENSP00000452603/ENSP00000485817
-4.36236	-4.80981	-4.35882	-4.49669	-4.54017	-4.33409	-4.32764	-4.28931	-4.114	-4.3759	-4.34813	-4.3988	2	ENSG00000129625	ENST00000261482/ENST00000379638	ENSP00000261482/ENSP00000368959
-4.11688	-4.29592	-4.44572	-4.69922	-3.7264	-3.98649	-4.39117	-4.5339	-4.47718	-3.95379	-3.79997	-3.90004	1	ENSG00000112893	ENST00000261483	ENSP00000261483
-3.78113	-2.7439	-3.42245	-3.88509	-3.19372	-3.75827	-3.98004	-4.37089	-4.47868	-3.69146	-3.4633	-3.56081	1	ENSG00000102804	ENST00000261489/ENST00000458659	ENSP00000261489/ENSP00000397435
-3.65882	-2.64626	-3.67043	-4.36536	-2.91163	-2.73917	-4.20161	-4.35115	-4.64428	-2.7081	-2.61718	-4.35043	1	ENSG00000128487	ENST00000261503/ENST00000395522/ENST00000395525/ENST00000395529/ENST00000395530	ENSP00000261503/ENSP00000378893/ENSP00000378896/ENSP00000378900/ENSP00000378901
-4.01121	-4.76956	-4.49761	-4.49601	-4.13709	-3.585	-4.26209	-4.30882	-4.02488	-5.71687	-4.19639	-3.29408	1	ENSG00000128487	ENST00000261503/ENST00000395522/ENST00000395525/ENST00000395529/ENST00000395530/ENST00000581399	ENSP00000261503/ENSP00000378893/ENSP00000378896/ENSP00000378900/ENSP00000378901/ENSP00000462471
-2.8882	-3.56885	-2.70784	-2.92439	-4.2211	-4.00242	-2.94769	-2.95106	-2.85369	-3.52288	-3.54369	-3.66287	1	ENSG00000128487	ENST00000261503/ENST00000395530/ENST00000581399	ENSP00000261503/ENSP00000378901/ENSP00000462471
-2.71074	-3.88249	-3.06308	-3.1479	-3.07605	-2.98153	-1.88906	-3.56898	-3.18807	-2.97664	-2.95578	-2.77121	1	ENSG00000052802	ENST00000261507/ENST00000393766/ENST00000504317/ENST00000507013	ENSP00000261507/ENSP00000377361/ENSP00000423633/ENSP00000425241
-3.8136	-3.76862	-4.0526	-4.03479	-3.68866	-3.55783	-3.99357	-3.92066	-4.16876	-3.63715	-3.75643	-3.63776	2	ENSG00000100603	ENST00000261531/ENST00000554775	ENSP00000261531/ENSP00000452059
-4.16458	-4.06547	-4.34868	-4.13207	-3.97482	-3.94573	-4.31266	-4.1675	-4.26113	-4.07827	-4.09652	-4.02668	7	ENSG00000100603	ENST00000261531/ENST00000554775/ENST00000555761	ENSP00000261531/ENSP00000451129/ENSP00000452059
-4.30552	-4.43872	-4.26313	-4.24084	-4.4812	-4.39095	-4.38105	-4.08953	-4.23429	-4.39975	-4.3998	-4.3784	7	ENSG00000065150	ENST00000261574/ENST00000357602/ENST00000469360/ENST00000473582/ENST00000490680	ENSP00000261574/ENSP00000350219/ENSP00000418393/ENSP00000419764/ENSP00000420491
-4.33182	-4.47471	-4.27789	-4.30096	-4.35672	-4.29188	-4.4061	-4.14605	-4.12306	-4.44714	-4.31135	-4.41019	22	ENSG00000065150	ENST00000261574/ENST00000357602/ENST00000469360/ENST00000490680	ENSP00000261574/ENSP00000350219/ENSP00000418393/ENSP00000419764
-4.2864	-4.38846	-4.11725	-4.22204	-4.39883	-4.27693	-4.27021	-4.11188	-3.98002	-4.38601	-4.24237	-4.35479	2	ENSG00000065150	ENST00000261574/ENST00000357602/ENST00000490680	ENSP00000261574/ENSP00000350219/ENSP00000418393
-3.98603	-4.38058	-3.72654	-3.81696	-4.10924	-3.98649	-4.14489	-3.58693	-3.894	-4.00254	-4.00654	-4.33382	4	ENSG00000046604	ENST00000261590	ENSP00000261590
-4.32351	-5.9044	-4.4836	-4.67205	-5.95699	-4.95571	-4.64199	-4.74037	-4.88574	-4.72529	-4.99353	-5.21671	1	ENSG00000079134	ENST00000261600/ENST00000579891	ENSP00000261600/ENSP00000473276
-4.68702	-4.907	-4.47329	-4.59749	-4.85205	-4.74342	-4.58066	-4.4826	-4.55909	-4.65768	-4.72716	-4.69318	2	ENSG00000079134	ENST00000261600/ENST00000621904	ENSP00000261600/ENSP00000481599
-4.48035	-4.86124	-4.43616	-4.53239	-4.80872	-4.64463	-4.45971	-4.44995	-4.39063	-4.58893	-4.60366	-4.73339	1	ENSG00000101557	ENST00000261601/ENST00000383589/ENST00000400266/ENST00000580410/ENST00000582707	ENSP00000261601/ENSP00000373083/ENSP00000383125/ENSP00000463891/ENSP00000464447
-4.42361	-4.6855	-4.482	-4.52102	-4.47047	-4.37362	-4.42942	-4.41007	-4.43324	-4.38474	-4.41282	-4.48468	13	ENSG00000101557	ENST00000261601/ENST00000383589/ENST00000400266/ENST00000582707	ENSP00000261601/ENSP00000373083/ENSP00000383125/ENSP00000464447
-5.07927	-5.46036	-4.94355	-5.10209	-5.33096	-5.14473	-4.9727	-4.95258	-4.88894	-4.9933	-5.09014	-5.29973	1	ENSG00000101557	ENST00000261601/ENST00000582707	ENSP00000261601/ENSP00000464447
-4.69859	-4.5227	-4.95256	-4.97638	-4.50383	-4.39505	-4.52129	-4.8828	-4.9501	-4.31207	-4.31908	-4.41026	4	ENSG00000103257	ENST00000261622	ENSP00000261622
-4.27612	-4.6133	-4.36704	-4.5632	-4.5001	-4.38033	-4.3436	-4.6153	-4.48281	-4.24104	-4.27413	-4.25324	2	ENSG00000120805	ENST00000261636/ENST00000536227/ENST00000539055/ENST00000551671/ENST00000551828	ENSP00000261636/ENSP00000439590/ENSP00000441808/ENSP00000448850/ENSP00000448912
-4.48726	-4.92628	-4.40805	-4.56001	-4.67741	-4.63787	-4.41824	-4.53488	-4.40998	-4.52376	-4.57181	-4.56479	1	ENSG00000120805	ENST00000261636/ENST00000536227/ENST00000551092/ENST00000551671/ENST00000551828	ENSP00000261636/ENSP00000441808/ENSP00000448850/ENSP00000448912/ENSP00000450162
-4.21408	-3.99728	-4.28754	-4.11861	-3.97805	-4.29355	-4.17817	-3.87923	-3.89844	-4.03275	-4.13774	-3.90491	13	ENSG00000120800	ENST00000261637	ENSP00000261637
-3.92061	-4.81477	-2.17316	-3.88554	-3.71579	-3.71153	-3.96338	-3.67012	-3.30986	-4.05947	-3.44816	-4.0001	1	ENSG00000103381	ENST00000261660/ENST00000381774/ENST00000433677	ENSP00000261660/ENSP00000371193/ENSP00000411127
-3.60525	-3.91454	-3.66787	-3.5742	-3.88609	-3.46243	-3.59967	-3.63488	-3.46904	-3.70812	-3.58934	-3.76463	2	ENSG00000102753	ENST00000261667	ENSP00000261667
-3.87136	-4.03485	-4.25132	-4.08856	-4.3232	-4.05198	-3.9529	-3.90713	-4.23455	-3.73523	-4.02803	-4.17815	2	ENSG00000102753	ENST00000261667/ENST00000436760	ENSP00000261667/ENSP00000393869
-3.43215	-3.6928	-3.47049	-3.45835	-3.60242	-3.42025	-3.42801	-3.38858	-3.36891	-3.4047	-3.32047	-3.5456	1	ENSG00000072415	ENST00000261681/ENST00000555925	ENSP00000261681/ENSP00000451488
-3.46557	-2.02573	-3.45485	-3.48769	-2.35579	-2.68908	-3.26286	-3.3627	-3.59408	-2.51386	-2.90789	-2.55049	1	ENSG00000073060	ENST00000261693/ENST00000339570/ENST00000544327/ENST00000545493/ENST00000546215	ENSP00000261693/ENSP00000343795/ENSP00000442862/ENSP00000443454/ENSP00000444851
-3.72054	-3.36202	-3.50463	-3.57565	-3.13356	-3.22275	-3.40914	-3.55973	-3.32683	-3.1707	-3.50751	-3.27894	1	ENSG00000073060	ENST00000261693/ENST00000339570/ENST00000544327/ENST00000546215	ENSP00000261693/ENSP00000343795/ENSP00000442862/ENSP00000444851
-4.28505	-4.14029	-4.4024	-4.35674	-4.08205	-4.19285	-4.29159	-4.33995	-4.28287	-3.76359	-3.92012	-3.78796	5	ENSG00000087302	ENST00000261700	ENSP00000261700
-4.47531	-4.26291	-4.58664	-4.47112	-4.23465	-4.2855	-4.40024	-4.4378	-4.41751	-3.86005	-4.07501	-3.87475	8	ENSG00000087302	ENST00000261700/ENST00000553362/ENST00000556760	ENSP00000261700/ENSP00000451153/ENSP00000451715
-4.35198	-4.04706	-4.4442	-4.35789	-4.1946	-4.21233	-4.27068	-4.30271	-4.26647	-3.6937	-3.99852	-3.7884	3	ENSG00000087302	ENST00000261700/ENST00000556760/ENST00000557553	ENSP00000261700/ENSP00000451715/ENSP00000451751
-3.6082	-3.42154	-3.5397	-3.56515	-3.49967	-3.13352	-3.72679	-3.51571	-3.3587	-3.25894	-3.17869	-3.15104	2	ENSG00000108651	ENST00000261708	ENSP00000261708
-3.92381	-3.79174	-3.84654	-3.81075	-3.59308	-3.42092	-3.99753	-3.73764	-3.72807	-3.52891	-3.45449	-3.53176	1	ENSG00000108651	ENST00000261708/ENST00000579459/ENST00000581012	ENSP00000261708/ENSP00000462135/ENSP00000464599
-3.70173	-3.49566	-3.44579	-3.57679	-3.24358	-3.12111	-3.59508	-3.42458	-3.48873	-3.165	-3.11727	-3.06421	1	ENSG00000108651	ENST00000261708/ENST00000581012	ENSP00000261708/ENSP00000462135
-4.12084	-4.49732	-4.0536	-3.99796	-4.51092	-4.31631	-4.1026	-4.05676	-4.05721	-4.35102	-4.2925	-4.38067	10	ENSG00000108671	ENST00000261712/ENST00000457654	ENSP00000261712/ENSP00000393185
-4.04653	-4.41158	-4.0261	-3.96681	-4.37609	-4.24795	-4.07373	-3.95528	-3.91557	-4.35648	-4.24229	-4.31528	7	ENSG00000108671	ENST00000261712/ENST00000457654/ENST00000579451	ENSP00000261712/ENSP00000393185/ENSP00000464434
-4.42479	-4.8497	-4.43987	-4.48408	-4.7736	-4.62233	-4.33891	-4.30914	-4.31935	-4.47449	-4.51016	-4.54611	5	ENSG00000108578	ENST00000261714	ENSP00000261714
-4.55282	-5.12591	-4.73953	-4.87223	-5.16199	-5.08943	-4.36078	-4.90097	-4.9245	-4.77412	-4.94856	-4.75847	1	ENSG00000089248	ENST00000261735/ENST00000455836	ENSP00000261735/ENSP00000412083
-4.48769	-4.98636	-4.60971	-4.75887	-4.9972	-4.8631	-4.547	-4.77356	-4.7946	-4.61561	-4.70469	-4.72835	6	ENSG00000089248	ENST00000261735/ENST00000546477	ENSP00000261735/ENSP00000449018
-4.37157	-5.03737	-4.46054	-4.54247	-4.94923	-4.73339	-4.42587	-4.59325	-4.64042	-4.55486	-4.66327	-4.65505	3	ENSG00000089248	ENST00000261735/ENST00000552052	ENSP00000261735/ENSP00000447472
-3.74977	-3.814	-3.53847	-3.68523	-3.81664	-3.83832	-3.72818	-3.60432	-3.5542	-3.91117	-3.70876	-3.82583	1	ENSG00000122965	ENST00000261741/ENST00000392561/ENST00000545145	ENSP00000261741/ENSP00000376344/ENSP00000442053
-4.26869	-4.43042	-4.17317	-4.21768	-4.33921	-4.30389	-4.28459	-4.13768	-4.10031	-4.34189	-4.2191	-4.3208	1	ENSG00000122965	ENST00000261741/ENST00000392561/ENST00000545145/ENST00000552384	ENSP00000261741/ENSP00000376344/ENSP00000442053/ENSP00000449604
-4.3474	-4.52096	-4.50069	-4.43158	-4.49641	-4.4167	-4.38258	-4.43297	-4.39416	-4.26326	-4.42528	-4.34272	5	ENSG00000111300	ENST00000261745	ENSP00000261745
-4.62444	-4.89053	-4.66025	-4.28422	-4.71017	-4.47918	-4.23915	-4.58312	-4.37995	-3.91544	-4.59091	-4.02896	1	ENSG00000103876	ENST00000261755/ENST00000558022/ENST00000561421	ENSP00000261755/ENSP00000453152/ENSP00000453347
-4.40093	-4.77221	-4.48076	-4.56281	-4.84038	-4.66705	-4.38801	-4.49707	-4.36007	-4.70264	-4.57625	-4.68328	4	ENSG00000117899	ENST00000261758/ENST00000561312	ENSP00000261758/ENSP00000453430
-4.37216	-4.56624	-4.87365	-4.78778	-4.69656	-4.57281	-4.41519	-5.06766	-5.13435	-4.33187	-4.5065	-4.40119	31	ENSG00000090861	ENST00000261772	ENSP00000261772
-4.26077	-3.5475	-3.34756	-4.11453	-3.4383	-3.31035	-4.13258	-4.00499	-3.86663	-3.22221	-3.25383	-3.25094	1	ENSG00000113712	ENST00000261798/ENST00000377843/ENST00000504676	ENSP00000261798/ENSP00000367074/ENSP00000426747
-3.91022	-3.36388	-3.10114	-3.77786	-3.22156	-3.17179	-3.81793	-3.65295	-3.50652	-3.03516	-3.07274	-3.12621	3	ENSG00000113712	ENST00000261798/ENST00000377843/ENST00000515748/ENST00000515768/ENST00000523203	ENSP00000261798/ENSP00000367074/ENSP00000421268/ENSP00000421689/ENSP00000430252
-4.7284	-4.77557	-4.75933	-4.82759	-4.84149	-4.66393	-6.03796	-5.15432	-4.92979	-8.68443	-4.60926	-4.65557	1	ENSG00000113068	ENST00000261813	ENSP00000261813
-4.75365	-4.76029	-4.61314	-4.87259	-4.78692	-4.75281	-4.66151	-4.71133	-4.59034	-4.40102	-4.67302	-4.67277	5	ENSG00000113068	ENST00000261813/ENST00000524074	ENSP00000261813/ENSP00000428707
-4.05264	-3.21302	-3.84877	-3.86322	-4.03035	-3.87953	-3.58884	-3.93321	-3.80651	-3.71544	-3.8913	-3.75427	2	ENSG00000110801	ENST00000261817/ENST00000537407/ENST00000538613/ENST00000540962/ENST00000543699	ENSP00000261817/ENSP00000440500/ENSP00000442210/ENSP00000443081/ENSP00000445058
-3.96678	-4.14619	-3.71917	-4.28546	-4.39033	-4.51812	-3.77659	-4.03884	-3.78436	-4.78371	-4.69666	-4.72768	1	ENSG00000110801	ENST00000261817/ENST00000537407/ENST00000538613/ENST00000543699	ENSP00000261817/ENSP00000440500/ENSP00000443081/ENSP00000445058
-4.60248	-4.58721	-4.48195	-4.62988	-4.62506	-4.60697	-4.53383	-4.63415	-4.61139	-4.66048	-4.60301	-4.75389	1	ENSG00000110801	ENST00000261817/ENST00000542602	ENSP00000261817/ENSP00000443772
-3.90119	-4.14315	-4.24052	-4.32361	-4.3357	-3.95277	-3.89797	-4.48831	-4.17437	-3.97749	-3.8226	-3.90677	1	ENSG00000128833	ENST00000261839	ENSP00000261839
-3.90047	-4.04242	-3.89895	-3.76279	-3.98384	-3.8236	-3.57172	-3.62013	-3.882	-3.68198	-3.77498	-3.77541	1	ENSG00000138600	ENST00000261854/ENST00000558414	ENSP00000261854/ENSP00000453932
-4.5038	-4.79699	-4.55945	-4.63042	-4.40113	-4.33992	-4.56125	-4.61515	-4.54619	-4.26845	-4.4209	-4.56873	3	ENSG00000104131	ENST00000261868/ENST00000424492/ENST00000535391	ENSP00000261868/ENSP00000414548/ENSP00000440221
-4.41289	-4.68879	-4.38343	-4.44587	-4.57146	-4.48141	-4.47294	-4.40341	-4.12385	-4.52623	-4.4119	-4.54343	1	ENSG00000104131	ENST00000261868/ENST00000424492/ENST00000535391/ENST00000536248/ENST00000558353	ENSP00000261868/ENSP00000414548/ENSP00000440221/ENSP00000443563/ENSP00000453282
-3.98181	-3.78262	-3.60872	-3.74172	-3.94204	-4.04066	-3.96704	-3.7108	-3.67205	-3.70798	-3.73263	-3.79803	2	ENSG00000104131	ENST00000261868/ENST00000424492/ENST00000535391/ENST00000558353	ENSP00000261868/ENSP00000414548/ENSP00000440221/ENSP00000453282
-4.56353	-4.93639	-4.55381	-4.59891	-4.78091	-4.69058	-4.56436	-4.51848	-4.25689	-4.66567	-4.64106	-4.72467	1	ENSG00000104131	ENST00000261868/ENST00000424492/ENST00000536248/ENST00000558353	ENSP00000261868/ENSP00000414548/ENSP00000443563/ENSP00000453282
-4.46386	-4.86394	-4.60309	-4.64776	-4.7498	-4.61837	-4.57537	-4.57277	-4.40137	-4.51346	-4.50841	-4.58362	1	ENSG00000074696	ENST00000261875/ENST00000442729	ENSP00000261875/ENSP00000392491
-5.42546	-6.19785	-4.89838	-5.4811	-5.57084	-5.21955	-5.33025	-5.10115	-7.19147	-6.99148	-7.42863	-6.47262	1	ENSG00000074696	ENST00000261875/ENST00000442729/ENST00000562832/ENST00000566074/ENST00000568793	ENSP00000261875/ENSP00000392491/ENSP00000454610/ENSP00000455530/ENSP00000456300
-4.50661	-4.89388	-4.58954	-4.51726	-4.5794	-4.49478	-4.6819	-4.48779	-4.60944	-4.37795	-4.48083	-4.60274	3	ENSG00000074696	ENST00000261875/ENST00000568793	ENSP00000261875/ENSP00000455530
-4.70412	-4.47848	-4.28431	-4.62426	-4.75041	-4.18137	-4.44671	-4.43002	-4.55672	-4.69573	-4.4806	-4.68657	1	ENSG00000103642	ENST00000261893/ENST00000413507/ENST00000557972	ENSP00000261893/ENSP00000392956/ENSP00000454085
-4.43882	-4.83909	-4.45714	-4.52594	-4.71125	-4.5428	-4.41975	-4.15794	-4.49364	-4.51666	-4.549	-4.64203	4	ENSG00000113194	ENST00000261942	ENSP00000261942
-3.78234	-4.37454	-4.22631	-4.48543	-4.35612	-4.33594	-4.32549	-4.32948	-4.53848	-4.113	-3.76433	-3.97306	1	ENSG00000126216	ENST00000261965/ENST00000375669	ENSP00000261965/ENSP00000364821
-3.74547	-4.96488	-3.96997	-3.90611	-3.69508	-4.30086	-3.88808	-3.8113	-3.91443	-4.66751	-4.25709	-4.67619	1	ENSG00000119707	ENST00000261973/ENST00000525161/ENST00000526754/ENST00000527432/ENST00000531500	ENSP00000261973/ENSP00000431150/ENSP00000434004/ENSP00000434333/ENSP00000436225
-4.35251	-4.74464	-4.38853	-4.39999	-4.79683	-4.67556	-4.42326	-4.36032	-4.37488	-4.69464	-4.62133	-4.70812	1	ENSG00000119707	ENST00000261973/ENST00000526754/ENST00000527432	ENSP00000261973/ENSP00000431150/ENSP00000436225
-4.38463	-4.62176	-4.41689	-4.33755	-4.54791	-4.55191	-4.4392	-4.34113	-4.37657	-4.51417	-4.4728	-4.59205	5	ENSG00000119707	ENST00000261973/ENST00000526754/ENST00000527432/ENST00000531500	ENSP00000261973/ENSP00000431150/ENSP00000434333/ENSP00000436225
-4.39423	-4.5291	-4.34997	-4.35718	-4.26814	-4.30307	-4.40056	-4.25014	-4.43109	-4.40727	-4.455	-4.45512	6	ENSG00000119707	ENST00000261973/ENST00000527432	ENSP00000261973/ENSP00000431150
-5.08017	-4.99236	-4.80937	-4.89659	-4.95735	-4.90033	-4.87121	-4.89246	-4.70221	-4.81272	-4.7637	-4.90939	1	ENSG00000008294	ENST00000262013/ENST00000357122/ENST00000510283	ENSP00000262013/ENSP00000349636/ENSP00000423165
-4.78053	-4.58482	-4.63803	-4.79931	-4.38074	-4.70398	-4.68626	-4.58368	-4.56024	-4.65612	-4.64707	-4.52983	8	ENSG00000008294	ENST00000262013/ENST00000357122/ENST00000510283/ENST00000618113	ENSP00000262013/ENSP00000349636/ENSP00000423165/ENSP00000484908
-5.04182	-5.13875	-5.0711	-4.83747	-5.09105	-5.06255	-5.30258	-5.09328	-4.22648	-4.72199	-4.75362	-4.86141	1	ENSG00000008294	ENST00000262013/ENST00000357122/ENST00000618113	ENSP00000262013/ENSP00000349636/ENSP00000484908
-4.05594	-4.08517	-4.20257	-4.30742	-4.01471	-4.03537	-4.11632	-4.31341	-4.37755	-3.80164	-3.94756	-3.86234	5	ENSG00000166986	ENST00000262027	ENSP00000262027
-4.5948	-4.70924	-4.98044	-4.86934	-4.62121	-4.59396	-4.7296	-4.92531	-5.13973	-4.41736	-4.52209	-4.41176	2	ENSG00000166986	ENST00000262027/ENST00000545888	ENSP00000262027/ENSP00000439307
-4.34546	-3.87155	-4.69015	-4.63503	-4.40698	-4.41605	-4.32254	-4.95292	-4.73952	-4.11221	-4.27508	-4.18208	2	ENSG00000166986	ENST00000262027/ENST00000545888/ENST00000547501/ENST00000628866/ENST00000630571	ENSP00000262027/ENSP00000439307/ENSP00000447145/ENSP00000485951/ENSP00000486738
-4.70667	-4.79047	-5.13082	-5.0438	-4.86652	-4.64971	-4.84558	-5.19472	-5.22204	-4.43423	-4.64433	-4.50165	1	ENSG00000166986	ENST00000262027/ENST00000547665/ENST00000551172/ENST00000552914	ENSP00000262027/ENSP00000448378/ENSP00000448910/ENSP00000449787
-4.78707	-4.78895	-5.29708	-5.25947	-4.91167	-4.82489	-4.96416	-5.62499	-5.5162	-4.43771	-4.78246	-4.5096	1	ENSG00000166986	ENST00000262027/ENST00000548944	ENSP00000262027/ENSP00000449071
-4.67722	-5.00433	-5.01549	-5.02852	-4.74396	-4.60181	-4.84707	-5.05359	-5.21076	-4.44684	-4.55891	-4.50105	1	ENSG00000166986	ENST00000262027/ENST00000548944/ENST00000552371	ENSP00000262027/ENSP00000447914/ENSP00000449071
-4.232	-4.02385	-4.14878	-4.53308	-4.27314	-4.14381	-4.25289	-3.93843	-4.19764	-3.47229	-3.91202	-4.05355	5	ENSG00000166986	ENST00000262027/ENST00000552371	ENSP00000262027/ENSP00000447914
-4.38009	-4.43596	-4.73825	-4.6515	-4.66175	-4.45043	-4.39605	-4.89386	-4.86005	-4.33917	-4.40813	-4.22421	3	ENSG00000166986	ENST00000262027/ENST00000552914	ENSP00000262027/ENSP00000449787
-4.54783	-5.20058	-4.72583	-4.91178	-5.08845	-4.82702	-4.65921	-4.72615	-4.73909	-4.73573	-4.76307	-4.79936	3	ENSG00000110955	ENST00000262030	ENSP00000262030
-4.75826	-4.48094	-5.01547	-5.19883	-4.63749	-5.04796	-4.78205	-4.64113	-4.67017	-4.744	-5.02015	-4.87364	4	ENSG00000110955	ENST00000262030/ENST00000551020/ENST00000551570/ENST00000552959	ENSP00000262030/ENSP00000446489/ENSP00000446677/ENSP00000448428
-4.58678	-5.12655	-4.66659	-4.8066	-5.01026	-4.85351	-4.55737	-4.70966	-4.66162	-4.71275	-4.75273	-4.7386	8	ENSG00000110955	ENST00000262030/ENST00000551020/ENST00000552959	ENSP00000262030/ENSP00000446489/ENSP00000446677
-3.78592	-5.02104	-4.06965	-4.71936	-4.89087	-4.85197	-4.48956	-4.46819	-3.93154	-4.41241	-4.47417	-4.68164	1	ENSG00000110955	ENST00000262030/ENST00000551570/ENST00000552959	ENSP00000262030/ENSP00000446489/ENSP00000448428
-4.61679	-5.17625	-4.66893	-4.85948	-4.99279	-4.84948	-4.65173	-4.65207	-4.74141	-4.60802	-4.77328	-4.7178	6	ENSG00000110955	ENST00000262030/ENST00000552959	ENSP00000262030/ENSP00000446489
-4.13971	-4.84361	-4.39214	-4.51407	-4.4119	-4.34112	-4.46266	-4.30965	-4.49869	-4.46557	-4.31568	-4.49708	1	ENSG00000110958	ENST00000262033/ENST00000414274/ENST00000436399/ENST00000448157	ENSP00000262033/ENSP00000402385/ENSP00000405299/ENSP00000414892
-4.22805	-4.37417	-4.01565	-3.96915	-3.75799	-3.8347	-3.98475	-3.96749	-3.99944	-3.69015	-3.90566	-4.10236	3	ENSG00000110958	ENST00000262033/ENST00000414274/ENST00000436399/ENST00000448157/ENST00000614328	ENSP00000262033/ENSP00000402385/ENSP00000405299/ENSP00000414892/ENSP00000482075
-4.46356	-4.82319	-4.58526	-4.55843	-4.74848	-4.51246	-4.49233	-4.57279	-4.50314	-4.47484	-4.51684	-4.53053	3	ENSG00000110958	ENST00000262033/ENST00000414274/ENST00000448157/ENST00000614328	ENSP00000262033/ENSP00000405299/ENSP00000414892/ENSP00000482075
-4.60537	-4.77913	-4.7072	-4.69117	-4.60002	-4.55295	-4.57472	-4.62667	-4.64328	-4.40652	-4.4461	-4.52811	1	ENSG00000110958	ENST00000262033/ENST00000448157/ENST00000614328	ENSP00000262033/ENSP00000414892/ENSP00000482075
-3.98346	-4.36349	-4.02845	-4.0619	-4.29942	-4.13254	-3.91259	-4.10289	-4.15835	-4.24874	-4.11257	-4.22308	1	ENSG00000123268	ENST00000262053	ENSP00000262053
-4.42665	-4.84907	-4.67826	-4.582	-4.66654	-4.6995	-4.42121	-4.39733	-4.58765	-5.01829	-4.80521	-4.92627	1	ENSG00000123268	ENST00000262053/ENST00000552487/ENST00000552510	ENSP00000262053/ENSP00000448592/ENSP00000448921
-4.48627	-4.34458	-4.48408	-4.45787	-4.33547	-4.16916	-4.36779	-4.21727	-4.37481	-4.61075	-3.99759	-4.23772	9	ENSG00000063046	ENST00000262056/ENST00000416762/ENST00000420463	ENSP00000262056/ENSP00000388806/ENSP00000412530
-4.33418	-5.13169	-5.01693	-4.86346	-5.33483	-5.24968	-4.63647	-4.64088	-4.42798	-5.19272	-4.88231	-5.19203	1	ENSG00000063046	ENST00000262056/ENST00000416762/ENST00000420463/ENST00000549077/ENST00000549481/ENST00000550704/ENST00000551002/ENST00000552490	ENSP00000262056/ENSP00000388806/ENSP00000412530/ENSP00000447192/ENSP00000448365/ENSP00000448399/ENSP00000449746/ENSP00000450324
-4.44804	-4.85993	-4.557	-4.39073	-4.81888	-4.68267	-4.52552	-4.20909	-4.55663	-4.54348	-4.62223	-4.61	9	ENSG00000063046	ENST00000262056/ENST00000416762/ENST00000420463/ENST00000549481	ENSP00000262056/ENSP00000388806/ENSP00000412530/ENSP00000449746
-4.48804	-4.86034	-4.49529	-4.73001	-4.44156	-4.82851	-4.35382	-4.44085	-4.59234	-4.60826	-4.88718	-4.95644	2	ENSG00000063046	ENST00000262056/ENST00000416762/ENST00000420463/ENST00000549481/ENST00000552490	ENSP00000262056/ENSP00000388806/ENSP00000412530/ENSP00000449746/ENSP00000450324
-4.41012	-4.4732	-4.27482	-4.35248	-4.24774	-4.26265	-4.33625	-4.15166	-4.50186	-4.24998	-3.89601	-4.07788	3	ENSG00000063046	ENST00000262056/ENST00000416762/ENST00000420463/ENST00000550704/ENST00000551002/ENST00000552490	ENSP00000262056/ENSP00000388806/ENSP00000412530/ENSP00000447192/ENSP00000448365/ENSP00000450324
-4.64162	-5.02457	-4.62927	-4.63773	-4.95577	-4.85987	-4.62302	-4.50839	-4.61597	-4.74499	-4.77056	-4.7993	1	ENSG00000063046	ENST00000262056/ENST00000420463/ENST00000549077/ENST00000549481/ENST00000550704/ENST00000551002/ENST00000552490	ENSP00000262056/ENSP00000388806/ENSP00000447192/ENSP00000448365/ENSP00000448399/ENSP00000449746/ENSP00000450324
-4.48448	-4.62141	-4.18268	-4.44443	-4.6134	-4.24536	-4.14519	-4.3559	-3.97784	-4.0902	-4.23624	-4.21961	2	ENSG00000111481	ENST00000262061/ENST00000455864/ENST00000548753/ENST00000549116	ENSP00000262061/ENSP00000410620/ENSP00000448235/ENSP00000448945
-4.17914	-4.26201	-4.26698	-4.42314	-4.25002	-4.00105	-4.32069	-4.33734	-4.20829	-3.94098	-3.62476	-3.98983	2	ENSG00000111481	ENST00000262061/ENST00000549116/ENST00000550171/ENST00000551779/ENST00000551962/ENST00000552848	ENSP00000262061/ENSP00000447100/ENSP00000448005/ENSP00000448235/ENSP00000449108/ENSP00000449414
-3.79275	-3.82934	-3.8121	-3.92833	-3.91272	-3.80569	-3.76348	-3.94643	-3.72629	-3.77723	-3.73223	-3.81565	1	ENSG00000111481	ENST00000262061/ENST00000550171/ENST00000551779/ENST00000551962/ENST00000552848	ENSP00000262061/ENSP00000447100/ENSP00000448005/ENSP00000449108/ENSP00000449414
-4.10462	-4.71249	-4.00719	-4.23985	-4.34288	-4.22779	-4.21354	-4.15331	-4.22649	-4.30419	-4.23694	-4.2039	1	ENSG00000124789	ENST00000262077/ENST00000537253	ENSP00000262077/ENSP00000444029
-3.89996	-4.20185	-3.88096	-3.8898	-4.15859	-3.99563	-3.92617	-3.8812	-3.96536	-3.88158	-3.97873	-4.16625	12	ENSG00000124789	ENST00000262077/ENST00000537253/ENST00000613258	ENSP00000262077/ENSP00000444029/ENSP00000478627
-4.08993	-4.44733	-4.20498	-3.78252	-4.22789	-4.31252	-4.10436	-3.31406	-4.20406	-4.194	-4.36677	-4.22652	4	ENSG00000104738	ENST00000262105/ENST00000519170/ENST00000523944	ENSP00000262105/ENSP00000428833/ENSP00000430194
-4.03295	-4.40638	-4.00957	-3.86662	-4.34412	-4.23803	-3.83709	-3.52459	-4.04286	-4.04736	-4.22417	-4.06798	6	ENSG00000104738	ENST00000262105/ENST00000520637/ENST00000523944	ENSP00000262105/ENSP00000427875/ENSP00000430194
-4.26303	-4.59326	-4.19083	-3.94798	-4.685	-4.56793	-4.02109	-3.69193	-4.17108	-4.36061	-4.52393	-4.34588	9	ENSG00000104738	ENST00000262105/ENST00000523944	ENSP00000262105/ENSP00000430194
-4.6491	-5.12699	-4.59415	-5.58592	-5.37254	-4.75426	-4.45764	-4.44834	-4.29715	-5.09325	-4.78038	-4.73171	1	ENSG00000085415	ENST00000262124/ENST00000399892	ENSP00000262124/ENSP00000382779
-3.68301	-3.98259	-2.99657	-4.047	-3.69232	-3.54148	-2.84194	-3.41734	-3.45468	-3.3793	-3.68352	-3.86852	1	ENSG00000085415	ENST00000262124/ENST00000399892/ENST00000585730	ENSP00000262124/ENSP00000382779/ENSP00000466959
-4.08432	-4.38844	-3.89366	-4.02374	-4.18911	-3.98156	-4.0899	-3.94232	-3.7809	-3.98601	-3.89111	-4.06894	2	ENSG00000085415	ENST00000262124/ENST00000399892/ENST00000585730/ENST00000587761	ENSP00000262124/ENSP00000382779/ENSP00000466234/ENSP00000466959
-4.13814	-4.66814	-3.88171	-4.09644	-4.33161	-4.12844	-4.19022	-3.54282	-4.14602	-4.38143	-4.40379	-4.22282	1	ENSG00000085415	ENST00000262124/ENST00000399892/ENST00000585730/ENST00000587761/ENST00000592170	ENSP00000262124/ENSP00000382779/ENSP00000466234/ENSP00000466959/ENSP00000467605
-4.50876	-4.72579	-4.52778	-4.53043	-4.48722	-4.38006	-4.54675	-4.31344	-4.34947	-4.35296	-4.35831	-4.4572	2	ENSG00000085415	ENST00000262124/ENST00000399892/ENST00000587761/ENST00000592170	ENSP00000262124/ENSP00000382779/ENSP00000466234/ENSP00000467605
-4.21556	-4.73743	-4.44284	-4.35267	-4.6484	-4.47946	-4.25175	-4.14906	-4.23413	-4.66118	-4.51967	-4.63148	1	ENSG00000087253	ENST00000262134	ENSP00000262134
-4.42463	-4.26332	-4.15089	-3.86942	-4.2354	-4.50202	-4.51746	-4.15001	-5.36538	-4.09615	-3.96191	-4.21138	1	ENSG00000087253	ENST00000262134/ENST00000564084	ENSP00000262134/ENSP00000457496
-4.57249	-4.69691	-4.56587	-4.50652	-4.57417	-4.38445	-4.557	-4.37598	-4.67477	-4.48731	-4.50659	-4.63986	5	ENSG00000101654	ENST00000262173/ENST00000383314/ENST00000543302/ENST00000592764	ENSP00000262173/ENSP00000372804/ENSP00000446426/ENSP00000466111
-3.71842	-3.84077	-3.8581	-3.8453	-3.79205	-3.7576	-3.73096	-3.79494	-3.63112	-3.76833	-3.74075	-3.69489	4	ENSG00000106615	ENST00000262187/ENST00000472642/ENST00000496004	ENSP00000262187/ENSP00000418161/ENSP00000420726
-3.66667	-3.85243	-3.67164	-3.58298	-3.75185	-3.66563	-3.62897	-3.49499	-3.50629	-3.76597	-3.66766	-3.87978	2	ENSG00000106615	ENST00000262187/ENST00000478470	ENSP00000262187/ENSP00000417802
-4.42739	-4.80071	-4.32844	-4.32234	-4.64073	-4.5636	-4.32198	-4.2716	-4.26587	-4.46957	-4.44686	-4.5768	9	ENSG00000008018	ENST00000262193	ENSP00000262193
-3.89257	-3.85903	-3.72402	-3.66466	-3.86954	-3.87198	-3.81617	-3.82205	-3.58405	-3.46144	-3.77012	-3.58922	1	ENSG00000104872	ENST00000262265/ENST00000596049/ENST00000600875	ENSP00000262265/ENSP00000470445/ENSP00000473095
-3.74517	-4.18912	-3.68616	-3.66453	-3.9047	-3.87225	-3.69879	-3.48404	-3.54147	-3.85053	-3.88662	-3.89524	2	ENSG00000104872	ENST00000262265/ENST00000596049/ENST00000601053/ENST00000601825	ENSP00000262265/ENSP00000470445/ENSP00000471275/ENSP00000473100
-4.69116	-5.63451	-4.95567	-5.0979	-4.82687	-4.83202	-4.50228	-5.27813	-6.34239	-4.42289	-4.6723	-4.96727	1	ENSG00000121064	ENST00000262288	ENSP00000262288
-4.0651	-4.81707	-3.9869	-4.20637	-4.59884	-4.49421	-3.97948	-4.1355	-4.40594	-4.09467	-4.35465	-4.30385	1	ENSG00000121064	ENST00000262288/ENST00000573239	ENSP00000262288/ENSP00000461678
-4.10269	-4.42481	-3.95798	-4.00353	-4.39956	-4.24995	-4.07341	-4.01024	-4.20352	-4.22229	-4.2237	-4.28928	1	ENSG00000095906	ENST00000262302/ENST00000562263/ENST00000565134/ENST00000565987/ENST00000568287	ENSP00000262302/ENSP00000454815/ENSP00000454982/ENSP00000455896/ENSP00000456199
-3.9883	-3.73103	-3.47769	-3.92747	-3.32301	-3.77739	-3.51767	-3.94398	-3.74748	-3.9656	-3.7623	-3.69582	1	ENSG00000095906	ENST00000262302/ENST00000565134/ENST00000568287	ENSP00000262302/ENSP00000454815/ENSP00000454982
-5.07948	-4.90226	-4.96942	-5.02863	-5.0871	-4.83843	-4.51644	-5.05321	-5.43296	-4.96871	-4.8794	-5.13618	3	ENSG00000008710	ENST00000262304/ENST00000423118	ENSP00000262304/ENSP00000399501
-3.63907	-3.8219	-3.6011	-3.61886	-3.74084	-3.64292	-3.61537	-3.19436	-3.70148	-3.75626	-3.67474	-3.74473	2	ENSG00000103363	ENST00000262306/ENST00000409477/ENST00000409906	ENSP00000262306/ENSP00000386652/ENSP00000387189
-3.9662	-4.331	-4.09056	-4.08001	-4.36606	-4.16073	-3.92304	-4.10835	-4.01009	-4.0765	-4.07945	-4.21074	2	ENSG00000103363	ENST00000262306/ENST00000409477/ENST00000409906/ENST00000494946	ENSP00000262306/ENSP00000386652/ENSP00000387189/ENSP00000458213
-3.57983	-4.11719	-3.74712	-3.79625	-3.71292	-3.80578	-3.71462	-3.67634	-3.72184	-3.95733	-3.7745	-4.04238	4	ENSG00000103363	ENST00000262306/ENST00000409477/ENST00000409906/ENST00000494946/ENST00000572954	ENSP00000262306/ENSP00000386652/ENSP00000387189/ENSP00000458213/ENSP00000458443
-3.06287	-3.58191	-3.15664	-2.92151	-3.63983	-3.56524	-3.06495	-2.71297	-2.96749	-3.6129	-3.58887	-3.59396	1	ENSG00000100726	ENST00000262319	ENSP00000262319
-3.93831	-3.85586	-3.78153	-3.65053	-3.98702	-3.87461	-3.62815	-3.48114	-3.73932	-3.92216	-3.9378	-3.95265	3	ENSG00000100726	ENST00000262319/ENST00000497339	ENSP00000262319/ENSP00000456383
-4.33161	-4.29329	-4.61288	-4.45509	-5.04082	-3.89948	-4.32641	-4.51927	-4.37889	-3.7434	-4.73583	-4.52857	1	ENSG00000005156	ENST00000262327/ENST00000378526	ENSP00000262327/ENSP00000367787
-3.79259	-4.32804	-4.18371	-4.11744	-4.17487	-4.03555	-3.95106	-4.09965	-3.89626	-4.09783	-4.06824	-4.06804	2	ENSG00000005156	ENST00000262327/ENST00000378526/ENST00000585740/ENST00000585941	ENSP00000262327/ENSP00000367787/ENSP00000467757/ENSP00000468479
-4.03258	-4.3123	-4.18006	-4.1049	-4.27192	-4.00189	-4.06559	-4.21628	-3.87803	-4.10873	-4.09743	-4.01785	1	ENSG00000005156	ENST00000262327/ENST00000378526/ENST00000585740/ENST00000585941/ENST00000592690	ENSP00000262327/ENSP00000367787/ENSP00000467063/ENSP00000467757/ENSP00000468479
-3.31889	-3.93218	-3.17141	-3.27378	-3.86409	-3.68959	-3.33235	-3.1173	-3.32314	-3.87446	-3.77918	-3.86803	1	ENSG00000116729	ENST00000262348/ENST00000354777/ENST00000370976/ENST00000533537/ENST00000534713	ENSP00000262348/ENSP00000346829/ENSP00000360015/ENSP00000431552/ENSP00000433690
-4.38675	-4.96906	-4.34171	-4.16278	-4.65405	-4.71473	-4.41912	-4.19717	-3.72003	-4.72001	-4.65831	-4.6981	1	ENSG00000033011	ENST00000262374/ENST00000544428/ENST00000591783	ENSP00000262374/ENSP00000440019/ENSP00000464700
-3.87416	-4.40596	-3.92265	-3.97216	-4.27671	-4.01557	-3.94878	-3.77498	-3.54609	-4.0836	-4.08523	-4.10945	1	ENSG00000033011	ENST00000262374/ENST00000586840	ENSP00000262374/ENSP00000467538
-4.24611	-4.61767	-4.12645	-4.23331	-4.53401	-4.33745	-4.21916	-4.30214	-4.26578	-4.36434	-4.36627	-4.48612	6	ENSG00000103423	ENST00000262375/ENST00000355296	ENSP00000262375/ENSP00000347445
-3.4755	-3.40091	-3.47131	-3.56902	-3.71661	-3.40273	-3.55252	-3.50242	-3.56103	-3.3682	-3.45767	-3.45845	1	ENSG00000067596	ENST00000262415	ENSP00000262415
-4.72584	-5.21179	-4.71396	-4.71817	-5.60045	-4.88937	-5.20261	-4.83049	-4.59329	-4.65902	-4.84266	-4.75778	2	ENSG00000067596	ENST00000262415/ENST00000540306	ENSP00000262415/ENSP00000437886
-4.16821	-4.14883	-4.05525	-4.13106	-4.34372	-4.30335	-4.07303	-4.08549	-4.05781	-4.56843	-4.2064	-4.43272	4	ENSG00000103187	ENST00000262428	ENSP00000262428
-4.5561	-4.52326	-4.60625	-4.53049	-4.65434	-4.59189	-4.48769	-4.57254	-4.58839	-4.69597	-4.55225	-4.79323	7	ENSG00000103187	ENST00000262428/ENST00000564057	ENSP00000262428/ENSP00000457033
-3.98413	-3.79316	-3.9161	-3.96656	-3.73323	-3.67406	-3.9699	-3.94507	-3.83244	-3.6026	-3.52662	-3.62311	1	ENSG00000165055	ENST00000262432/ENST00000480046	ENSP00000262432/ENSP00000418402
-4.61895	-4.91462	-4.58702	-4.74533	-4.77611	-4.5447	-4.60388	-4.67937	-4.58084	-4.63746	-4.54709	-4.63906	9	ENSG00000023318	ENST00000262455	ENSP00000262455
-2.4465	-4.53886	-3.08449	-2.65647	-3.73934	-3.87247	-3.17739	-2.81567	-2.6618	-3.57589	-3.61221	-3.60545	1	ENSG00000064651	ENST00000262461/ENST00000343225/ENST00000628403	ENSP00000262461/ENSP00000340878/ENSP00000486323
-4.51345	-4.95208	-4.38365	-4.34873	-4.65936	-4.51425	-4.41884	-4.26191	-4.33938	-4.40692	-4.42347	-4.47124	1	ENSG00000070761	ENST00000262498	ENSP00000262498
-4.32062	-4.24129	-4.38345	-4.4664	-4.26099	-4.19771	-4.45788	-4.3522	-4.39937	-4.59459	-4.26332	-4.4261	4	ENSG00000070770	ENST00000262506/ENST00000563307/ENST00000567730	ENSP00000262506/ENSP00000456606/ENSP00000457911
-4.76576	-3.96775	-4.61794	-4.34014	-4.52929	-4.28695	-4.37172	-4.73218	-4.57343	-4.48497	-4.39113	-4.43469	1	ENSG00000070770	ENST00000262506/ENST00000565188	ENSP00000262506/ENSP00000454874
-2.1681	-3.35492	-3.07649	-2.73841	-3.49514	-2.38731	-2.80106	-2.47739	-3.01713	-2.37982	-2.82231	-2.30194	1	ENSG00000070770	ENST00000262506/ENST00000565188/ENST00000567730	ENSP00000262506/ENSP00000454874/ENSP00000456606
-4.00062	-4.0934	-4.21034	-4.08204	-3.79769	-3.77017	-4.07547	-4.0817	-4.10366	-3.8053	-3.79159	-3.853	1	ENSG00000070770	ENST00000262506/ENST00000567730	ENSP00000262506/ENSP00000456606
-4.08848	-4.43613	-4.20831	-4.36631	-4.49874	-4.10264	-4.04982	-4.31193	-4.57956	-3.95695	-4.15939	-4.07753	1	ENSG00000088682	ENST00000262507/ENST00000564655	ENSP00000262507/ENSP00000454992
-4.6915	-4.8202	-4.44853	-4.67482	-4.77922	-4.60566	-4.70917	-4.69536	-4.39922	-4.65966	-4.47776	-4.61265	4	ENSG00000101310	ENST00000262544/ENST00000336714/ENST00000377465/ENST00000377475/ENST00000422877	ENSP00000262544/ENSP00000338844/ENSP00000366685/ENSP00000366695/ENSP00000409882
-4.80964	-4.9962	-4.45357	-4.6732	-4.75683	-4.66416	-4.73764	-4.55436	-4.24136	-4.63768	-4.7269	-4.74484	3	ENSG00000101310	ENST00000262544/ENST00000336714/ENST00000377465/ENST00000377475/ENST00000450074	ENSP00000262544/ENSP00000338844/ENSP00000366685/ENSP00000366695/ENSP00000403971
-2.82417	-3.53613	-2.86704	-2.99622	-3.39083	-3.10215	-3.01958	-2.9172	-2.85178	-3.22006	-2.99178	-3.40095	3	ENSG00000090054	ENST00000262554	ENSP00000262554
-4.61496	-4.68999	-4.63275	-4.60186	-4.59509	-4.50506	-4.60392	-4.59874	-4.48062	-4.37292	-4.44336	-4.36957	6	ENSG00000106554	ENST00000262570	ENSP00000262570
-5.41029	-4.86459	-5.45299	-6.18164	-5.35571	-5.68091	-5.17762	-5.14988	-5.6615	-5.35455	-5.36489	-5.41676	1	ENSG00000106554	ENST00000262570/ENST00000457942	ENSP00000262570/ENSP00000403467
-4.65024	-4.86546	-4.83099	-4.65347	-4.77698	-4.76484	-4.60067	-4.52813	-4.35061	-4.87743	-4.72121	-4.68236	2	ENSG00000161016	ENST00000262584/ENST00000394920/ENST00000527914/ENST00000528957/ENST00000529920/ENST00000532702	ENSP00000262584/ENSP00000378378/ENSP00000433464/ENSP00000433703/ENSP00000434535/ENSP00000436460
-4.55229	-4.79937	-4.56744	-4.57694	-4.72068	-4.62293	-4.5682	-4.54492	-4.24272	-4.56555	-4.5432	-4.61843	2	ENSG00000161016	ENST00000262584/ENST00000394920/ENST00000527914/ENST00000528957/ENST00000529920/ENST00000532702/ENST00000533397	ENSP00000262584/ENSP00000378378/ENSP00000433464/ENSP00000433703/ENSP00000434535/ENSP00000435313/ENSP00000436460
-4.4633	-4.68235	-4.38075	-4.39061	-4.63104	-4.56191	-4.45828	-4.44099	-4.13198	-4.47638	-4.53886	-4.49585	2	ENSG00000161016	ENST00000262584/ENST00000394920/ENST00000527914/ENST00000528957/ENST00000532702/ENST00000533397	ENSP00000262584/ENSP00000378378/ENSP00000433464/ENSP00000434535/ENSP00000435313/ENSP00000436460
-4.349	-4.53669	-4.32426	-4.35465	-4.48995	-4.37125	-4.32329	-4.35219	-4.0702	-4.31922	-4.30475	-4.36226	1	ENSG00000161016	ENST00000262584/ENST00000394920/ENST00000527914/ENST00000528957/ENST00000533397	ENSP00000262584/ENSP00000378378/ENSP00000433464/ENSP00000435313/ENSP00000436460
-4.50054	-4.81232	-4.52748	-4.54227	-4.77596	-4.63307	-4.51092	-4.49578	-4.22706	-4.59889	-4.61151	-4.61736	4	ENSG00000161016	ENST00000262584/ENST00000394920/ENST00000528957/ENST00000529920/ENST00000532702	ENSP00000262584/ENSP00000378378/ENSP00000433464/ENSP00000433703/ENSP00000434535
-4.43644	-4.68959	-4.45428	-4.47645	-4.56088	-4.50681	-4.4662	-4.43887	-4.20415	-4.47001	-4.47044	-4.455	6	ENSG00000161016	ENST00000262584/ENST00000394920/ENST00000528957/ENST00000529920/ENST00000532702/ENST00000533397	ENSP00000262584/ENSP00000378378/ENSP00000433464/ENSP00000433703/ENSP00000434535/ENSP00000435313
-4.50366	-4.43134	-4.62518	-4.69993	-4.49125	-4.38431	-4.62029	-4.79322	-4.52677	-4.47847	-4.23551	-4.30218	2	ENSG00000109062	ENST00000262613/ENST00000413388	ENSP00000262613/ENSP00000464982
-4.30343	-4.55566	-4.27082	-4.45151	-4.12238	-4.18627	-4.35154	-4.33898	-4.21471	-4.15769	-3.97516	-4.29329	2	ENSG00000109062	ENST00000262613/ENST00000413388/ENST00000581356	ENSP00000262613/ENSP00000464117/ENSP00000464982
-4.11208	-4.22555	-4.24283	-4.29331	-4.09073	-3.84836	-4.13862	-4.15718	-4.08548	-3.93821	-3.82802	-4.11497	1	ENSG00000109062	ENST00000262613/ENST00000413388/ENST00000583369	ENSP00000262613/ENSP00000464321/ENSP00000464982
-4.14869	-4.28022	-4.21263	-4.27111	-4.17665	-3.96232	-4.09726	-4.23161	-4.13016	-3.96868	-3.89189	-4.15009	5	ENSG00000109062	ENST00000262613/ENST00000583369	ENSP00000262613/ENSP00000464321
-3.25736	-3.02669	-3.44297	-3.10489	-3.22628	-3.0711	-3.24546	-3.29558	-3.3208	-3.28862	-3.40013	-3.07024	1	ENSG00000126254	ENST00000262633/ENST00000586618/ENST00000588161/ENST00000589871/ENST00000592202	ENSP00000262633/ENSP00000466044/ENSP00000466548/ENSP00000467278/ENSP00000467614
-3.06421	-3.19843	-3.33674	-3.1838	-2.86397	-2.76708	-3.24051	-3.30705	-3.42748	-2.93418	-2.91648	-3.03089	1	ENSG00000126254	ENST00000262633/ENST00000588161/ENST00000589871/ENST00000592202	ENSP00000262633/ENSP00000466044/ENSP00000467278/ENSP00000467614
-4.19259	-3.86367	-4.34739	-4.20963	-4.04763	-3.48884	-4.49813	-4.39849	-4.41223	-4.10707	-3.63656	-4.08368	1	ENSG00000104331	ENST00000262644	ENSP00000262644
-4.1162	-4.34159	-4.13235	-4.16384	-4.09705	-3.99227	-4.08219	-4.1951	-4.02406	-4.00117	-4.005	-4.04011	1	ENSG00000104388	ENST00000262646/ENST00000529579/ENST00000531289	ENSP00000262646/ENSP00000431589/ENSP00000431846
-4.15377	-4.02008	-3.96866	-4.11856	-3.6134	-3.83677	-3.87872	-3.96255	-3.64989	-4.10926	-3.68758	-4.2196	3	ENSG00000104388	ENST00000262646/ENST00000531289	ENSP00000262646/ENSP00000431846
-4.51002	-4.83967	-4.49572	-4.5897	-4.79038	-4.57101	-4.55455	-4.48993	-4.39361	-4.52819	-4.54342	-4.61947	2	ENSG00000117450	ENST00000262746/ENST00000319248/ENST00000372079	ENSP00000262746/ENSP00000361150/ENSP00000361152
-4.19313	-4.57403	-4.12011	-4.24551	-4.39831	-4.26595	-4.19576	-4.18057	-4.05792	-4.21149	-4.18252	-4.3265	2	ENSG00000117450	ENST00000262746/ENST00000319248/ENST00000372079/ENST00000424390/ENST00000447184	ENSP00000262746/ENSP00000361150/ENSP00000361152/ENSP00000389047/ENSP00000407034
-4.45159	-4.82104	-4.46007	-4.5769	-4.59805	-4.43074	-4.51413	-4.44574	-4.42378	-4.47371	-4.38806	-4.55167	10	ENSG00000117450	ENST00000262746/ENST00000319248/ENST00000424390/ENST00000447184	ENSP00000262746/ENSP00000361152/ENSP00000389047/ENSP00000407034
-2.12521	-3.1121	-2.60292	-2.19324	-2.93781	-2.79538	-2.169	-2.22393	-2.15815	-2.55824	-2.79363	-2.94806	2	ENSG00000108679	ENST00000262776	ENSP00000262776
-1.9185	-2.70144	-2.24713	-1.85836	-2.32534	-2.33345	-1.87287	-1.89712	-2.10957	-1.8599	-2.41232	-2.47888	1	ENSG00000108679	ENST00000262776/ENST00000585407/ENST00000587251/ENST00000587311/ENST00000589527/ENST00000589775/ENST00000591274/ENST00000591778	ENSP00000262776/ENSP00000465120/ENSP00000465729/ENSP00000466850/ENSP00000467211/ENSP00000467976/ENSP00000468586/ENSP00000468774
-4.4236	-4.47357	-4.42821	-4.43347	-4.57167	-4.50404	-4.36119	-4.35013	-4.38557	-4.43422	-4.37166	-4.37773	26	ENSG00000005007	ENST00000262803/ENST00000599848	ENSP00000262803/ENSP00000470142
-4.41828	-4.52043	-4.30764	-4.46377	-4.12505	-4.25865	-4.30147	-4.49794	-4.3934	-4.17611	-4.08419	-4.14438	5	ENSG00000105669	ENST00000262812/ENST00000349893/ENST00000351079/ENST00000593827/ENST00000600932	ENSP00000262812/ENSP00000343134/ENSP00000345674/ENSP00000469035/ENSP00000471034
-4.27331	-4.19645	-4.34012	-4.56806	-4.32466	-4.44078	-4.24373	-3.63593	-3.75328	-3.7084	-4.18799	-3.8572	1	ENSG00000105669	ENST00000262812/ENST00000349893/ENST00000600932	ENSP00000262812/ENSP00000343134/ENSP00000469035
-4.61139	-4.5578	-4.63084	-5.03435	-5.52917	-5.2673	-4.78614	-5.0833	-4.33454	-4.62907	-4.9494	-4.78445	2	ENSG00000105669	ENST00000262812/ENST00000351079/ENST00000600932	ENSP00000262812/ENSP00000345674/ENSP00000469035
-4.02471	-4.42928	-3.99828	-3.80546	-4.43287	-4.19315	-4.05489	-3.72994	-4.09646	-4.27743	-4.34045	-4.30891	1	ENSG00000129933	ENST00000262815	ENSP00000262815
-4.30817	-4.19715	-4.33576	-4.31437	-4.18131	-4.02918	-4.17557	-4.27247	-4.32385	-4.01004	-4.01681	-4.09027	4	ENSG00000086758	ENST00000262854/ENST00000342160/ENST00000426907/ENST00000468322/ENST00000612484	ENSP00000262854/ENSP00000340648/ENSP00000403236/ENSP00000479451/ENSP00000483891
-4.24944	-4.05605	-3.98051	-4.17717	-3.79643	-3.90353	-3.96156	-4.04164	-4.08336	-4.01575	-3.87905	-4.12055	7	ENSG00000086758	ENST00000262854/ENST00000342160/ENST00000426907/ENST00000612484	ENSP00000262854/ENSP00000340648/ENSP00000403236/ENSP00000479451
-4.26888	-4.4411	-4.32349	-4.43596	-4.26703	-4.33516	-4.26262	-4.26553	-4.29595	-4.27772	-4.19476	-4.31213	16	ENSG00000086758	ENST00000262854/ENST00000342160/ENST00000612484	ENSP00000262854/ENSP00000340648/ENSP00000479451
-4.0143	-4.23969	-3.92881	-3.94524	-4.10492	-3.96502	-4.0208	-4.0117	-4.02501	-3.90859	-3.99743	-3.87548	1	ENSG00000086758	ENST00000262854/ENST00000342160/ENST00000612484/ENST00000622887	ENSP00000262854/ENSP00000340648/ENSP00000479451/ENSP00000484417
-4.99814	-4.5926	-4.68917	-4.7698	-5.04865	-4.81504	-4.79306	-4.89861	-4.55584	-4.81338	-4.65288	-4.84244	1	ENSG00000101347	ENST00000262878	ENSP00000262878
-4.39012	-4.61138	-4.4296	-4.81308	-4.76952	-4.60655	-4.45498	-4.73993	-4.96057	-4.45904	-4.49108	-4.42566	2	ENSG00000079462	ENST00000262890/ENST00000538771/ENST00000594989	ENSP00000262890/ENSP00000444935/ENSP00000471933
-3.72743	-1.02611	-0.513781	-3.37969	-1.60965	-2.94062	-3.2566	-3.82308	-4.37702	-6.29339	-0.449151	-1.38703	1	ENSG00000079462	ENST00000262890/ENST00000538771/ENST00000594989/ENST00000595530/ENST00000596265/ENST00000601865	ENSP00000262890/ENSP00000444935/ENSP00000470753/ENSP00000471933/ENSP00000472950/ENSP00000473065
-4.81675	-5.10707	-4.93377	-5.08353	-5.21996	-4.98029	-4.97842	-4.99313	-5.24942	-4.84594	-4.9477	-4.91184	2	ENSG00000079462	ENST00000262890/ENST00000538771/ENST00000595530	ENSP00000262890/ENSP00000444935/ENSP00000473065
-4.78363	-4.78127	-4.48234	-5.05041	-4.54846	-4.47874	-4.94958	-4.75775	-4.90081	-4.45014	-4.36894	-4.69778	3	ENSG00000241685	ENST00000262942	ENSP00000262942
-4.6741	-4.99297	-4.67403	-4.95798	-4.99482	-4.84536	-4.6916	-5.0062	-4.95522	-4.67326	-4.7463	-4.73644	3	ENSG00000074842	ENST00000262947	ENSP00000262947
-4.24669	-3.73706	-3.82394	-2.91399	-4.68197	-4.03465	-4.22492	-3.90412	-4.73479	-3.49726	-3.76679	-3.83318	2	ENSG00000126934	ENST00000262948	ENSP00000262948
-4.63896	-4.73676	-4.38405	-4.4678	-4.75448	-4.60568	-4.32115	-4.57104	-4.41632	-4.56346	-4.62836	-4.60806	2	ENSG00000126934	ENST00000262948/ENST00000394867	ENSP00000262948/ENSP00000378336
-2.70047	-3.56269	-2.37054	-2.94162	-2.89294	-2.22914	-2.92585	-2.34179	-2.75464	-2.85658	-2.0482	-3.14084	1	ENSG00000126934	ENST00000262948/ENST00000394867/ENST00000599021	ENSP00000262948/ENSP00000378336/ENSP00000471763
-4.17193	-4.14743	-4.14911	-4.07111	-3.91168	-3.67574	-4.01208	-4.0173	-4.01495	-3.94183	-4.00068	-4.07493	1	ENSG00000142002	ENST00000262960/ENST00000594671/ENST00000597849	ENSP00000262960/ENSP00000472224/ENSP00000472430
-4.7612	-5.14149	-4.43095	-4.54142	-4.79697	-4.67346	-4.70108	-4.59469	-4.54415	-4.57416	-4.67779	-4.65347	5	ENSG00000124207	ENST00000262982	ENSP00000262982
-4.51402	-4.98149	-4.52658	-4.56325	-4.80692	-4.62238	-4.54735	-4.44957	-4.41097	-4.5873	-4.65537	-4.63838	28	ENSG00000124207	ENST00000262982/ENST00000396192	ENSP00000262982/ENSP00000379495
-4.74736	-4.23565	-4.38086	-4.72419	-4.56955	-4.32062	-4.79288	-4.73774	-4.42077	-4.4529	-4.14282	-4.32608	1	ENSG00000109445	ENST00000262990/ENST00000503649/ENST00000512738/ENST00000512809	ENSP00000262990/ENSP00000422251/ENSP00000422599/ENSP00000422966
-4.66761	-4.04639	-4.51521	-4.66332	-4.2952	-4.25249	-4.99308	-4.37193	-5.41552	-4.24139	-4.08047	-4.36392	1	ENSG00000123240	ENST00000263036/ENST00000378748/ENST00000378757/ENST00000378764	ENSP00000263036/ENSP00000368022/ENSP00000368032/ENSP00000368040
-3.85576	-4.57199	-3.70631	-3.62392	-4.25236	-4.12662	-3.7937	-3.48171	-3.57009	-4.21692	-4.21823	-4.46075	1	ENSG00000108963	ENST00000263083/ENST00000571418	ENSP00000263083/ENSP00000458838
-4.15363	-3.79036	-3.87151	-4.03693	-3.46375	-3.49663	-3.81282	-3.87812	-3.91023	-3.46383	-3.54292	-2.79483	1	ENSG00000127804	ENST00000263092/ENST00000576976	ENSP00000263092/ENSP00000461546
-4.275	-4.13287	-4.25413	-4.33403	-4.28781	-4.12595	-4.32073	-4.05549	-4.19666	-4.35359	-4.14499	-4.4673	2	ENSG00000064666	ENST00000263097/ENST00000348419/ENST00000562958/ENST00000565096/ENST00000569352/ENST00000606983	ENSP00000263097/ENSP00000340129/ENSP00000456436/ENSP00000457968/ENSP00000468577/ENSP00000484749
-4.12972	-4.12847	-3.96039	-4.10929	-4.37804	-4.15098	-4.0668	-3.8441	-3.8833	-4.39264	-4.08446	-4.53957	1	ENSG00000064666	ENST00000263097/ENST00000562958/ENST00000565096/ENST00000566695/ENST00000568865/ENST00000606983	ENSP00000263097/ENSP00000456436/ENSP00000457968/ENSP00000458137/ENSP00000484533/ENSP00000484749
-4.05825	-4.17805	-3.90276	-3.97044	-4.27684	-4.22125	-3.95994	-4.12901	-4.16676	-4.00908	-4.21454	-4.10525	9	ENSG00000108091	ENST00000263102	ENSP00000263102
-3.90776	-4.79411	-3.81551	-3.95059	-4.4276	-4.33613	-3.80701	-3.74	-3.92699	-4.13912	-4.2556	-4.10541	1	ENSG00000099956	ENST00000263121/ENST00000407082/ENST00000407422	ENSP00000263121/ENSP00000383984/ENSP00000385226
-3.90747	-4.91831	-3.80308	-3.93801	-4.68325	-4.39324	-3.96812	-3.89766	-3.9515	-4.48071	-4.45637	-4.28408	1	ENSG00000099956	ENST00000263121/ENST00000407082/ENST00000407422/ENST00000417137	ENSP00000263121/ENSP00000383984/ENSP00000385226/ENSP00000388489
-3.69648	-4.414	-3.73875	-3.64408	-3.80446	-3.77206	-3.73694	-3.36155	-3.74683	-3.74227	-3.87921	-3.74699	1	ENSG00000099956	ENST00000263121/ENST00000407082/ENST00000407422/ENST00000417137/ENST00000634926/ENST00000635578	ENSP00000263121/ENSP00000383984/ENSP00000385226/ENSP00000388489/ENSP00000489115/ENSP00000489445
-3.69549	-4.39008	-3.60469	-3.74201	-4.29448	-4.1437	-3.69094	-3.61477	-3.72738	-4.08624	-4.12843	-4.01842	1	ENSG00000099956	ENST00000263121/ENST00000407422/ENST00000417137/ENST00000634926/ENST00000635578	ENSP00000263121/ENSP00000383984/ENSP00000388489/ENSP00000489115/ENSP00000489445
-4.71257	-4.88127	-4.80167	-4.70995	-4.88931	-4.77048	-4.54556	-4.64602	-4.62616	-4.7269	-4.70619	-4.86405	6	ENSG00000116489	ENST00000263168	ENSP00000263168
-4.66919	-4.50896	-4.54308	-5.0975	-4.90837	-4.818	-4.63658	-4.41744	-5.14206	-4.82214	-4.78042	-5.04309	1	ENSG00000099260	ENST00000263174/ENST00000605497/ENST00000615664	ENSP00000263174/ENSP00000473839/ENSP00000479820
-3.56336	-4.03491	-3.20602	-3.41239	-3.99654	-3.99088	-3.50723	-3.29266	-3.39886	-3.91073	-4.04108	-3.93587	1	ENSG00000070010	ENST00000263202	ENSP00000263202
-3.79002	-4.44291	-3.75457	-3.7971	-4.24989	-4.09681	-3.80569	-3.80687	-3.70108	-4.12084	-4.02942	-4.11597	1	ENSG00000070010	ENST00000263202/ENST00000399523/ENST00000421968/ENST00000447868	ENSP00000263202/ENSP00000382439/ENSP00000402136/ENSP00000406680
-3.4709	-3.28863	-3.32063	-3.39528	-3.35608	-3.33759	-3.33956	-3.22345	-3.38443	-3.58813	-3.33583	-3.47448	1	ENSG00000099917	ENST00000263205/ENST00000292733/ENST00000382974/ENST00000406969	ENSP00000263205/ENSP00000292733/ENSP00000372434/ENSP00000384344
-4.07226	-1.61988	-3.75955	-3.82596	-2.04663	-2.46941	-3.81883	-4.19029	-3.85736	-2.84379	-2.08914	-2.31786	1	ENSG00000100034	ENST00000263212	ENSP00000263212
-4.13014	-4.48445	-4.59754	-3.99194	-3.89702	-3.87195	-4.38093	-4.12973	-3.95982	-4.03649	-3.94059	-3.96946	1	ENSG00000107341	ENST00000263228	ENSP00000263228
-3.84812	-4.06279	-3.57489	-3.59503	-4.07496	-3.89714	-3.52818	-3.57942	-3.86752	-3.93371	-3.95087	-3.97815	1	ENSG00000115091	ENST00000263238	ENSP00000263238
-4.40472	-4.4126	-4.45671	-4.39683	-4.40034	-4.35882	-4.39163	-4.35866	-4.4122	-4.36495	-4.29011	-4.45222	1	ENSG00000115091	ENST00000263238/ENST00000415792/ENST00000446821	ENSP00000263238/ENSP00000394213/ENSP00000407912
-4.84924	-4.71306	-4.89087	-4.87974	-4.50917	-4.458	-4.77923	-4.80362	-4.96929	-4.46407	-4.44902	-4.51479	3	ENSG00000115091	ENST00000263238/ENST00000443297/ENST00000535589	ENSP00000263238/ENSP00000403125/ENSP00000444987
-4.3366	-4.47537	-4.47346	-4.3572	-4.42714	-4.3387	-4.28378	-4.35705	-4.47883	-4.36244	-4.32213	-4.46078	9	ENSG00000115091	ENST00000263238/ENST00000535589	ENSP00000263238/ENSP00000444987
-4.42699	-4.75952	-4.30178	-4.35679	-4.81749	-4.81395	-4.49041	-4.36989	-4.20592	-4.64115	-4.52948	-4.60419	6	ENSG00000088205	ENST00000263239	ENSP00000263239
-4.86879	-4.9164	-4.79282	-4.73977	-4.66424	-4.59354	-4.77123	-4.61072	-4.54431	-4.72519	-4.64553	-4.68961	5	ENSG00000088205	ENST00000263239/ENST00000415038	ENSP00000263239/ENSP00000415604
-4.56069	-4.58357	-4.46715	-4.56055	-4.55587	-4.54359	-4.39736	-4.53257	-4.63096	-4.59991	-4.76268	-4.59101	8	ENSG00000100266	ENST00000263246/ENST00000403744/ENST00000634914	ENSP00000263246/ENSP00000385372/ENSP00000489297
-3.93345	-4.3028	-3.90862	-3.75485	-4.17713	-4.1728	-3.85628	-3.71145	-3.74488	-3.9762	-4.07929	-3.94951	1	ENSG00000100418	ENST00000263256	ENSP00000263256
-4.02257	-4.09585	-3.97134	-4.13566	-4.15489	-3.98541	-4.02193	-3.94994	-4.01429	-4.06383	-4.00814	-4.10064	1	ENSG00000042753	ENST00000263270/ENST00000352203/ENST00000601498/ENST00000601649	ENSP00000263270/ENSP00000263271/ENSP00000470176/ENSP00000470898
-3.79085	-3.92231	-3.92035	-3.56608	-3.50271	-3.46525	-3.53323	-3.31639	-3.98192	-3.50924	-3.5987	-3.48396	1	ENSG00000105486	ENST00000263274/ENST00000427526	ENSP00000263274/ENSP00000442841
-3.76591	-3.81162	-3.89185	-3.66695	-3.79004	-3.55834	-3.61417	-3.47736	-4.08013	-3.51357	-3.6085	-3.52166	1	ENSG00000105486	ENST00000263274/ENST00000427526/ENST00000601091/ENST00000613670	ENSP00000263274/ENSP00000442841/ENSP00000471836/ENSP00000483027
-2.31096	-1.58166	-1.67928	-2.25602	-1.51922	-1.39438	-2.46462	-1.63737	-2.74942	-2.57365	-1.72673	-2.48902	2	ENSG00000024422	ENST00000263277	ENSP00000263277
-3.31213	-3.28961	-2.76562	-3.36841	-3.40028	-3.19336	-3.31299	-3.20135	-3.12214	-3.54425	-3.37963	-3.59161	7	ENSG00000024422	ENST00000263277/ENST00000538399	ENSP00000263277/ENSP00000439036
-3.77428	-4.17428	-3.49357	-3.68018	-3.69291	-4.0212	-3.76036	-3.37441	-3.47036	-3.78299	-3.90336	-3.78118	1	ENSG00000074201	ENST00000263309/ENST00000525064/ENST00000525428/ENST00000527133/ENST00000528364/ENST00000532069	ENSP00000263309/ENSP00000432570/ENSP00000433741/ENSP00000433919/ENSP00000434311/ENSP00000434963
-4.14326	-4.34697	-3.92876	-3.97345	-4.25318	-4.13096	-4.10877	-3.88244	-3.85416	-3.95478	-4.07909	-4.03361	2	ENSG00000074201	ENST00000263309/ENST00000525064/ENST00000525428/ENST00000528364/ENST00000532069	ENSP00000263309/ENSP00000433741/ENSP00000433919/ENSP00000434311/ENSP00000434963
-3.99667	-4.3428	-3.5722	-3.59195	-4.22857	-3.99459	-3.78143	-3.24435	-3.77974	-3.75998	-3.90749	-3.86272	1	ENSG00000141002	ENST00000263346	ENSP00000263346
-3.80568	-3.78526	-3.39811	-3.4284	-3.94666	-3.68157	-3.50816	-3.09759	-3.5309	-3.31596	-3.6745	-3.37016	1	ENSG00000141002	ENST00000263346/ENST00000561958/ENST00000565196/ENST00000565404	ENSP00000263346/ENSP00000454414/ENSP00000456592/ENSP00000456803
-4.04984	-4.25346	-3.93001	-3.15425	-4.07007	-4.13654	-3.81665	-3.35509	-3.92804	-4.10331	-4.02718	-4.11804	1	ENSG00000105402	ENST00000263354/ENST00000593761/ENST00000594155/ENST00000594217/ENST00000595227	ENSP00000263354/ENSP00000471261/ENSP00000471520/ENSP00000472235/ENSP00000472667
-4.79073	-4.80673	-4.34293	-4.94621	-4.52842	-4.46835	-4.74893	-4.77572	-5.09002	-4.34373	-4.37451	-4.37242	1	ENSG00000105402	ENST00000263354/ENST00000593761/ENST00000594155/ENST00000597118	ENSP00000263354/ENSP00000471018/ENSP00000471261/ENSP00000472667
-4.07352	-4.45537	-4.13276	-4.02888	-4.44096	-4.30361	-4.0617	-3.95496	-4.19027	-4.30164	-4.27921	-4.36741	2	ENSG00000105402	ENST00000263354/ENST00000593761/ENST00000595227	ENSP00000263354/ENSP00000471520/ENSP00000472667
-3.47932	-4.26659	-3.81499	-3.34825	-4.1091	-4.09657	-3.40753	-3.2076	-3.38001	-4.03878	-4.032	-4.30436	1	ENSG00000105402	ENST00000263354/ENST00000593761/ENST00000595227/ENST00000597118/ENST00000598615	ENSP00000263354/ENSP00000470946/ENSP00000471018/ENSP00000471520/ENSP00000472667
-4.50473	-4.56547	-4.53164	-4.50277	-4.49552	-4.40958	-4.39917	-4.37654	-4.66553	-4.35369	-4.32561	-4.3581	1	ENSG00000105402	ENST00000263354/ENST00000594217/ENST00000595227	ENSP00000263354/ENSP00000471520/ENSP00000472235
-4.7024	-5.04486	-4.61738	-4.65534	-4.80975	-4.55136	-4.68546	-4.64211	-4.83606	-4.61127	-4.64553	-4.81107	1	ENSG00000105323	ENST00000263367/ENST00000352456/ENST00000392006/ENST00000595336/ENST00000597725/ENST00000601309/ENST00000601336	ENSP00000263367/ENSP00000340857/ENSP00000375863/ENSP00000469858/ENSP00000470793/ENSP00000471302/ENSP00000472221
-4.8485	-5.37526	-4.98937	-4.49346	-4.47204	-4.86144	-4.67696	-4.57943	-4.83798	-4.56003	-4.73277	-4.99178	1	ENSG00000105323	ENST00000263367/ENST00000352456/ENST00000392006/ENST00000595336/ENST00000601309/ENST00000601336	ENSP00000263367/ENSP00000340857/ENSP00000375863/ENSP00000470793/ENSP00000471302/ENSP00000472221
-5.32234	-5.78382	-5.53473	-5.40923	-5.63816	-5.51435	-5.90083	-5.52378	-6.10174	-5.43777	-5.54803	-5.55427	1	ENSG00000105323	ENST00000263367/ENST00000352456/ENST00000392006/ENST00000597725/ENST00000599614	ENSP00000263367/ENSP00000340857/ENSP00000375863/ENSP00000469858/ENSP00000473178
-4.4941	-4.91625	-4.69221	-4.64257	-4.99084	-4.66026	-4.66929	-4.58673	-4.852	-4.71099	-4.72512	-4.62636	2	ENSG00000105323	ENST00000263367/ENST00000352456/ENST00000392006/ENST00000597725/ENST00000599614/ENST00000600596	ENSP00000263367/ENSP00000340857/ENSP00000375863/ENSP00000469858/ENSP00000469934/ENSP00000473178
-4.37052	-4.80451	-4.33355	-4.36401	-4.72605	-4.63012	-4.3585	-4.38001	-4.59796	-4.49552	-4.59086	-4.51119	9	ENSG00000105323	ENST00000263367/ENST00000352456/ENST00000392006/ENST00000599614	ENSP00000263367/ENSP00000340857/ENSP00000375863/ENSP00000473178
-4.89301	-5.14518	-5.14842	-5.2394	-5.22252	-4.99294	-4.83882	-5.1707	-5.55864	-4.71992	-4.73157	-5.05244	1	ENSG00000090013	ENST00000263368	ENSP00000263368
-4.08665	-4.4582	-4.38125	-4.47033	-4.6701	-4.51577	-4.10424	-4.45377	-4.66203	-4.17314	-4.06442	-4.37125	1	ENSG00000090013	ENST00000263368/ENST00000595483	ENSP00000263368/ENSP00000471720
-2.79135	-3.01001	-2.78742	-2.86652	-2.7519	-2.46287	-2.73758	-2.91406	-3.20805	-2.96447	-2.9877	-2.47737	1	ENSG00000105011	ENST00000263382/ENST00000474890/ENST00000589468/ENST00000590835/ENST00000592798	ENSP00000263382/ENSP00000464802/ENSP00000466257/ENSP00000466409/ENSP00000468513
-3.70293	-4.14093	-3.70473	-3.88173	-4.37238	-3.77646	-3.69763	-3.98971	-3.87219	-3.91828	-4.06703	-4.17249	1	ENSG00000105135	ENST00000263383/ENST00000527093/ENST00000533747	ENSP00000263383/ENSP00000433355/ENSP00000435516
-3.99463	-4.54406	-3.95172	-4.43228	-4.03613	-3.88641	-4.1808	-4.20036	-3.89433	-3.96551	-4.04693	-4.08307	1	ENSG00000105135	ENST00000263383/ENST00000527093/ENST00000534378/ENST00000600984	ENSP00000263383/ENSP00000435516/ENSP00000470942/ENSP00000471762
-4.18831	-4.48009	-4.33872	-4.53414	-4.57492	-4.09699	-4.1763	-4.52877	-4.29164	-4.33361	-4.45838	-4.29964	2	ENSG00000105135	ENST00000263383/ENST00000534378	ENSP00000263383/ENSP00000470942
-4.07444	-4.54521	-3.06471	-3.61022	-3.65932	-3.6629	-3.17943	-3.6783	-2.93711	-3.47029	-3.41274	-3.83939	1	ENSG00000105135	ENST00000263383/ENST00000534378/ENST00000598709	ENSP00000263383/ENSP00000470834/ENSP00000470942
-4.06801	-4.30424	-3.93156	-3.8328	-4.21387	-4.25784	-4.26908	-3.92655	-3.82452	-4.25018	-4.26245	-4.22797	2	ENSG00000026508	ENST00000263398/ENST00000278385/ENST00000279452/ENST00000433892/ENST00000434472/ENST00000525469/ENST00000526669	ENSP00000263398/ENSP00000278385/ENSP00000279452/ENSP00000392331/ENSP00000404447/ENSP00000432704/ENSP00000434920
-3.96048	-4.3432	-3.57866	-3.60893	-4.26243	-4.23503	-4.06573	-3.59509	-3.743	-4.25498	-4.11095	-4.1756	1	ENSG00000026508	ENST00000263398/ENST00000278386/ENST00000279452/ENST00000425428/ENST00000433892/ENST00000434472/ENST00000525211/ENST00000526669/ENST00000527889	ENSP00000263398/ENSP00000278386/ENSP00000279452/ENSP00000392331/ENSP00000395953/ENSP00000404447/ENSP00000432405/ENSP00000432704/ENSP00000434530
-3.9513	-4.27776	-3.57492	-3.52811	-4.26036	-4.25461	-3.98462	-3.49369	-3.61105	-4.24755	-4.10389	-4.15769	1	ENSG00000026508	ENST00000263398/ENST00000278386/ENST00000425428/ENST00000433892/ENST00000434472/ENST00000525211/ENST00000526669	ENSP00000263398/ENSP00000278386/ENSP00000392331/ENSP00000395953/ENSP00000404447/ENSP00000432405/ENSP00000432704
-3.9827	-4.33742	-3.65403	-3.59933	-4.3601	-4.36208	-4.02572	-3.61172	-3.74248	-4.36932	-4.25002	-4.22239	2	ENSG00000026508	ENST00000263398/ENST00000279452/ENST00000433892/ENST00000434472/ENST00000525211/ENST00000526669/ENST00000527889/ENST00000528455	ENSP00000263398/ENSP00000279452/ENSP00000392331/ENSP00000404447/ENSP00000432405/ENSP00000432704/ENSP00000432718/ENSP00000434530
-4.02164	-4.18283	-3.48586	-3.40059	-4.23678	-4.14833	-4.03794	-3.54587	-3.25594	-4.28262	-4.12542	-4.18268	1	ENSG00000026508	ENST00000263398/ENST00000279452/ENST00000433892/ENST00000434472/ENST00000525211/ENST00000527889/ENST00000528455/ENST00000531110/ENST00000531873	ENSP00000263398/ENSP00000279452/ENSP00000392331/ENSP00000404447/ENSP00000432405/ENSP00000432718/ENSP00000433189/ENSP00000434530/ENSP00000436549
-4.42127	-4.60656	-3.99662	-3.83691	-4.7219	-4.68215	-4.34627	-3.8307	-3.75407	-4.58303	-4.40765	-4.49265	2	ENSG00000026508	ENST00000263398/ENST00000279452/ENST00000433892/ENST00000434472/ENST00000525469/ENST00000526669	ENSP00000263398/ENSP00000279452/ENSP00000392331/ENSP00000404447/ENSP00000432704/ENSP00000434920
-3.74881	-3.69314	-3.52075	-3.74537	-3.58258	-3.47364	-3.67277	-3.75175	-3.95288	-3.53001	-3.42101	-3.57142	1	ENSG00000110442	ENST00000263401/ENST00000452374/ENST00000532705	ENSP00000263401/ENSP00000392510/ENSP00000435599
-3.78954	-3.48534	-3.63229	-3.87616	-3.6281	-3.46749	-3.86891	-3.92236	-3.57931	-2.94187	-3.48993	-2.89442	1	ENSG00000088035	ENST00000263440/ENST00000371108	ENSP00000263440/ENSP00000360149
-4.67575	-4.85964	-4.72986	-4.83886	-4.49554	-4.34609	-4.73075	-4.89392	-5.17848	-4.2415	-4.39956	-4.45674	3	ENSG00000120008	ENST00000263461	ENSP00000263461
-4.31434	-4.87195	-4.35069	-4.31336	-4.82486	-4.66417	-4.32631	-4.18393	-4.33616	-4.59981	-4.59428	-4.73866	1	ENSG00000122958	ENST00000263559	ENSP00000263559
-3.73041	-3.54556	-3.78217	-3.72093	-3.51233	-3.8358	-3.65029	-3.55869	-3.96937	-3.50848	-3.6827	-3.94375	1	ENSG00000122958	ENST00000263559/ENST00000489656/ENST00000489794	ENSP00000263559/ENSP00000473746/ENSP00000474611
-4.34556	-4.41436	-4.41485	-4.44065	-4.44324	-3.95703	-4.63502	-4.3829	-4.58901	-4.17132	-11.2492	-3.92412	2	ENSG00000122958	ENST00000263559/ENST00000489794	ENSP00000263559/ENSP00000474611
-3.67514	-4.20501	-4.21119	-3.87345	-3.62749	-3.94222	-3.91831	-3.8715	-3.18256	-3.86878	-3.97853	-3.69567	1	ENSG00000110074	ENST00000263578/ENST00000532125	ENSP00000263578/ENSP00000434178
-4.62525	-4.89405	-4.67376	-4.80647	-4.67114	-4.76073	-4.55114	-4.68955	-4.82219	-4.64512	-4.78386	-4.7359	2	ENSG00000110063	ENST00000263579	ENSP00000263579
-3.81603	-3.63391	-3.39939	-3.589	-3.73706	-3.56143	-3.81695	-3.42859	-3.66267	-3.84345	-3.62206	-3.72121	2	ENSG00000110651	ENST00000263645/ENST00000492627/ENST00000526072/ENST00000527343	ENSP00000263645/ENSP00000431780/ENSP00000433767/ENSP00000437242
-4.30796	-4.04784	-4.22961	-4.27812	-4.00111	-3.91726	-4.24982	-4.1657	-3.972	-3.96649	-3.97545	-3.86442	2	ENSG00000115946	ENST00000263657/ENST00000430742	ENSP00000263657/ENSP00000405892
-4.34461	-4.50697	-4.32296	-4.30247	-4.45866	-4.4367	-4.14244	-4.0936	-3.63119	-4.27655	-4.22311	-4.33075	3	ENSG00000118363	ENST00000263672/ENST00000526361/ENST00000530257/ENST00000532972	ENSP00000263672/ENSP00000433439/ENSP00000434248/ENSP00000436759
-4.17441	-4.30867	-4.43035	-4.39516	-4.3487	-4.3182	-4.39855	-4.30323	-4.09353	-4.23944	-4.16484	-4.23425	4	ENSG00000118363	ENST00000263672/ENST00000526883/ENST00000530257/ENST00000532972	ENSP00000263672/ENSP00000433439/ENSP00000434706/ENSP00000436759
-4.41715	-4.68426	-4.56306	-4.51482	-4.66978	-4.53132	-4.59153	-4.41234	-4.5944	-4.44853	-4.44744	-4.50497	1	ENSG00000118363	ENST00000263672/ENST00000530257	ENSP00000263672/ENSP00000433439
-4.22765	-4.48073	-4.38605	-4.27713	-4.47521	-4.3974	-4.25866	-4.23028	-4.11797	-4.28341	-4.1528	-4.31337	1	ENSG00000118363	ENST00000263672/ENST00000530257/ENST00000532972	ENSP00000263672/ENSP00000433439/ENSP00000436759
-3.33022	-3.90296	-3.55989	-3.50422	-3.81355	-3.66705	-3.53826	-3.33278	-3.83743	-3.72945	-3.76781	-3.71691	1	ENSG00000077514	ENST00000263681/ENST00000528481/ENST00000530511/ENST00000531615/ENST00000532497	ENSP00000263681/ENSP00000431239/ENSP00000432233/ENSP00000436018/ENSP00000437231
-3.7194	-3.99411	-3.68798	-3.73481	-3.85341	-3.80128	-3.85191	-3.82177	-3.93151	-3.89568	-3.90918	-3.7938	1	ENSG00000077514	ENST00000263681/ENST00000532497	ENSP00000263681/ENSP00000436018
-3.81372	-3.97799	-3.99079	-3.89	-3.83014	-3.63484	-3.90211	-3.77535	-3.93051	-3.84062	-3.71685	-3.75071	6	ENSG00000060688	ENST00000263694	ENSP00000263694
-4.43164	-4.56585	-4.60023	-4.62403	-4.33661	-4.34468	-4.24505	-4.50953	-4.44135	-4.22736	-4.44763	-4.3256	7	ENSG00000126698	ENST00000263697	ENSP00000263697
-4.31186	-4.52658	-4.31129	-4.32654	-4.3987	-4.31285	-4.18322	-4.30325	-4.3876	-4.32928	-4.21314	-4.40404	3	ENSG00000126698	ENST00000263697/ENST00000603289	ENSP00000263697/ENSP00000474440
-4.01004	-4.3268	-4.12747	-4.24654	-4.10986	-3.96112	-4.35956	-3.86206	-3.57861	-3.78328	-3.76215	-4.14576	3	ENSG00000074054	ENST00000263710/ENST00000409078/ENST00000541377	ENSP00000263710/ENSP00000386442/ENSP00000441625
-4.10334	-4.14416	-3.98391	-4.08465	-4.18473	-4.40367	-4.15989	-4.02817	-4.09707	-4.33658	-4.19338	-4.24658	2	ENSG00000109920	ENST00000263773	ENSP00000263773
-3.75092	-3.58356	-3.79558	-3.72309	-3.45993	-3.3143	-3.66441	-3.7179	-3.92325	-3.2802	-3.36015	-3.36039	10	ENSG00000213619	ENST00000263774	ENSP00000263774
-3.71186	-3.5276	-3.79993	-3.78771	-3.46262	-3.37015	-3.68551	-3.67873	-3.8248	-3.3291	-3.31303	-3.44233	1	ENSG00000213619	ENST00000263774/ENST00000528192/ENST00000534208/ENST00000534716	ENSP00000263774/ENSP00000432099/ENSP00000433405/ENSP00000434970
-3.55165	-3.78184	-3.79236	-3.79684	-3.62039	-3.46518	-3.71694	-3.75852	-4.00744	-3.43662	-3.217	-3.44772	2	ENSG00000213619	ENST00000263774/ENST00000528192/ENST00000534716	ENSP00000263774/ENSP00000432099/ENSP00000434970
-3.95531	-4.26813	-3.93784	-4.11063	-4.1837	-4.16448	-4.14589	-4.01542	-4.03653	-4.00854	-3.67443	-4.20626	1	ENSG00000083937	ENST00000263780/ENST00000471660/ENST00000494980	ENSP00000263780/ENSP00000418920/ENSP00000419998
-2.86015	-3.05541	-2.96772	-3.24259	-3.03268	-3.05123	-2.87825	-2.78005	-3.37445	-3.03896	-3.01323	-3.24321	1	ENSG00000092470	ENST00000263795/ENST00000381246	ENSP00000263795/ENSP00000370645
-4.194	-3.72062	-2.76974	-3.44096	-2.44194	-3.98925	-3.60872	-3.94319	-4.05517	-3.55239	-3.0855	-2.52472	1	ENSG00000067369	ENST00000263801/ENST00000382039/ENST00000382044/ENST00000411772/ENST00000413546/ENST00000450115	ENSP00000263801/ENSP00000371470/ENSP00000371475/ENSP00000388028/ENSP00000393497/ENSP00000413010
-4.21907	-4.85321	-3.20786	-4.66819	-5.05749	-4.58744	-4.32007	-4.06351	-4.08418	-4.71082	-4.45487	-4.57651	1	ENSG00000067369	ENST00000263801/ENST00000382039/ENST00000382044/ENST00000411772/ENST00000450115	ENSP00000263801/ENSP00000371470/ENSP00000371475/ENSP00000393497/ENSP00000413010
-5.29597	-6.49941	-5.31786	-5.3266	-5.71267	-5.09612	-4.75607	-5.06207	-5.05114	-6.0317	-5.86633	-7.20978	1	ENSG00000067369	ENST00000263801/ENST00000382039/ENST00000382044/ENST00000413546/ENST00000450115	ENSP00000263801/ENSP00000371470/ENSP00000371475/ENSP00000388028/ENSP00000393497
-4.8044	-5.70941	-5.30206	-4.906	-5.73014	-5.16917	-5.00699	-5.14998	-4.90806	-5.54135	-5.04725	-6.03987	1	ENSG00000067369	ENST00000263801/ENST00000382039/ENST00000382044/ENST00000450115	ENSP00000263801/ENSP00000371470/ENSP00000371475/ENSP00000393497
-3.33571	-3.03912	-3.24377	-3.49452	-3.20758	-2.77298	-3.39075	-3.43718	-3.2906	-3.46352	-2.96542	-3.63605	3	ENSG00000110048	ENST00000263847	ENSP00000263847
-2.60565	-0.0594056	-0.968277	0.524335	-0.886237	0.370483	0.453633	-0.799092	-0.494614	-2.02846	-0.0217182	-0.450854	1	ENSG00000110048	ENST00000263847/ENST00000525357	ENSP00000263847/ENSP00000432399
-4.12753	-4.272	-4.10951	-4.27751	-4.11155	-4.1592	-4.06542	-4.13206	-4.0987	-4.06606	-4.0482	-4.33067	1	ENSG00000115561	ENST00000263856/ENST00000409225	ENSP00000263856/ENSP00000386590
-4.32225	-4.64597	-4.05247	-4.23462	-4.62858	-4.40046	-4.57437	-3.96307	-4.37565	-4.4139	-4.34556	-4.46263	1	ENSG00000115561	ENST00000263856/ENST00000409225/ENST00000409727	ENSP00000263856/ENSP00000386590/ENSP00000387045
-4.05069	-4.37696	-3.92021	-4.02977	-4.28903	-4.13806	-4.29261	-3.97855	-3.85926	-4.21996	-4.13828	-4.15345	6	ENSG00000068654	ENST00000263857/ENST00000409681	ENSP00000263857/ENSP00000386300
-4.88621	-4.7952	-4.86913	-4.98883	-4.92527	-4.8454	-4.93991	-5.12721	-5.3257	-4.83656	-4.84084	-4.83079	4	ENSG00000042493	ENST00000263867/ENST00000409275/ENST00000409670/ENST00000409724/ENST00000409921/ENST00000447219/ENST00000449030	ENSP00000263867/ENSP00000386315/ENSP00000386596/ENSP00000386965/ENSP00000387063/ENSP00000398232/ENSP00000403330
-4.91637	-4.84617	-4.73387	-4.92388	-4.88566	-4.47176	-5.09281	-4.73198	-5.10842	-4.40643	-4.38376	-4.5752	1	ENSG00000042493	ENST00000263867/ENST00000409670/ENST00000409724/ENST00000409921	ENSP00000263867/ENSP00000386315/ENSP00000386965/ENSP00000387063
-4.81813	-4.37065	-4.88535	-4.90202	-4.51397	-4.34258	-4.72102	-5.17042	-5.24447	-4.37199	-4.3088	-4.32824	1	ENSG00000042493	ENST00000263867/ENST00000409670/ENST00000409724/ENST00000409921/ENST00000447219/ENST00000449030	ENSP00000263867/ENSP00000386315/ENSP00000386965/ENSP00000387063/ENSP00000398232/ENSP00000403330
-4.87515	-5.02197	-4.94811	-5.05344	-4.94667	-4.83239	-4.88883	-5.10723	-5.30934	-4.64646	-4.70448	-4.76709	1	ENSG00000042493	ENST00000263867/ENST00000409670/ENST00000409724/ENST00000409921/ENST00000447219/ENST00000449030/ENST00000453973	ENSP00000263867/ENSP00000386315/ENSP00000386965/ENSP00000387063/ENSP00000397381/ENSP00000398232/ENSP00000403330
-4.98992	-5.09211	-5.12408	-5.15127	-5.30998	-5.16427	-5.08505	-5.28542	-5.53041	-5.1247	-5.17018	-5.12305	1	ENSG00000042493	ENST00000263867/ENST00000409670/ENST00000409724/ENST00000409921/ENST00000453973	ENSP00000263867/ENSP00000386315/ENSP00000386965/ENSP00000387063/ENSP00000397381
-4.14886	-4.36849	-4.2504	-3.97608	-3.77045	-3.6146	-4.16353	-3.96968	-4.42248	-3.31583	-4.18929	-4.1101	1	ENSG00000115808	ENST00000263918/ENST00000379213	ENSP00000263918/ENSP00000368513
-4.3393	-4.11404	-4.2828	-4.45254	-3.8253	-3.65762	-4.37018	-4.37366	-4.11371	-3.59753	-3.82262	-3.42565	1	ENSG00000119041	ENST00000263956/ENST00000409364	ENSP00000263956/ENSP00000386465
-3.34085	-3.66723	-3.27449	-3.13658	-3.85415	-3.78351	-3.44222	-2.99997	-3.40821	-3.79553	-3.66069	-3.87734	1	ENSG00000171109	ENST00000263969/ENST00000357390/ENST00000467174/ENST00000471841	ENSP00000263969/ENSP00000349963/ENSP00000419134/ENSP00000420617
-4.91397	-5.37076	-5.3257	-4.97101	-5.73293	-5.4875	-4.96196	-4.99183	-5.79001	-5.35861	-5.83208	-5.30043	1	ENSG00000102974	ENST00000264010	ENSP00000264010
-4.56278	-4.72795	-4.53623	-4.64293	-4.75205	-4.52882	-4.51523	-4.58351	-4.52688	-4.48962	-4.40551	-4.5113	13	ENSG00000095139	ENST00000264028/ENST00000392859	ENSP00000264028/ENSP00000376599
-4.44938	-4.70672	-4.4038	-4.59768	-4.60093	-4.50262	-4.40146	-4.51718	-4.49311	-4.41539	-4.37479	-4.55219	1	ENSG00000095139	ENST00000264028/ENST00000392859/ENST00000614498	ENSP00000264028/ENSP00000376599/ENSP00000482114
-4.56332	-4.72514	-4.53154	-4.73014	-4.73008	-4.57932	-4.51212	-4.63095	-4.58411	-4.46149	-4.42233	-4.54411	3	ENSG00000095139	ENST00000264028/ENST00000534182/ENST00000614498	ENSP00000264028/ENSP00000431676/ENSP00000482114
-4.40833	-4.36365	-4.28001	-4.47202	-4.32381	-4.33196	-4.25617	-4.39984	-4.46156	-4.18676	-4.10457	-4.35642	4	ENSG00000095139	ENST00000264028/ENST00000614498	ENSP00000264028/ENSP00000482114
-3.88303	-3.74489	-3.90705	-3.80216	-3.72909	-3.52614	-3.92343	-3.68955	-3.90881	-3.76935	-3.63015	-3.73555	2	ENSG00000076706	ENST00000264036	ENSP00000264036
-4.54672	-4.45332	-4.52215	-4.60192	-4.58093	-4.42324	-4.34276	-4.46939	-4.53349	-4.35656	-4.29572	-4.34717	7	ENSG00000128708	ENST00000264108	ENSP00000264108
-4.20234	-4.09726	-3.73738	-3.92651	-3.87214	-3.47225	-3.56585	-3.75067	-3.78085	-3.46185	-3.30679	-3.55265	1	ENSG00000128708	ENST00000264108/ENST00000412731	ENSP00000264108/ENSP00000407921
-3.75597	-4.59387	-3.9892	-4.39132	-4.23245	-4.20606	-4.26788	-4.23239	-3.55463	-4.13942	-4.24139	-4.12774	1	ENSG00000128694	ENST00000264151	ENSP00000264151
-4.46224	-4.63824	-4.45345	-4.27343	-4.59702	-4.55074	-4.28792	-4.01039	-4.45628	-4.61025	-4.53418	-4.62354	26	ENSG00000076003	ENST00000264156	ENSP00000264156
-4.33763	-4.51591	-4.36021	-4.41518	-4.48708	-4.72838	-4.3006	-4.72603	-4.67149	-4.15159	-4.65682	-4.2992	1	ENSG00000115839	ENST00000264158/ENST00000442034/ENST00000539493	ENSP00000264158/ENSP00000411418/ENSP00000444306
-4.71908	-5.06223	-4.65349	-4.59974	-4.86649	-4.76574	-4.77663	-4.54532	-4.7375	-4.66193	-4.70425	-4.67614	3	ENSG00000115866	ENST00000264161	ENSP00000264161
-4.59051	-4.91561	-4.5476	-4.53215	-4.82956	-4.67145	-4.70174	-4.46773	-4.59104	-4.58176	-4.67662	-4.65899	9	ENSG00000115866	ENST00000264161/ENST00000422708	ENSP00000264161/ENSP00000387508
-4.70783	-5.29521	-4.71601	-4.75395	-4.89594	-4.81439	-4.94756	-4.80865	-4.90376	-4.66415	-4.75508	-4.72129	11	ENSG00000115866	ENST00000264161/ENST00000441323	ENSP00000264161/ENSP00000389867
-3.76005	-3.87892	-3.73044	-3.68857	-3.88313	-4.04949	-3.30544	-3.74311	-4.09019	-3.94634	-3.81921	-4.00324	1	ENSG00000018510	ENST00000264167/ENST00000409888	ENSP00000264167/ENSP00000386688
-3.98051	-4.64423	-4.07614	-4.4046	-4.42184	-4.41077	-4.30275	-4.34278	-4.03459	-4.3739	-4.2588	-4.4449	9	ENSG00000018510	ENST00000264167/ENST00000637633	ENSP00000264167/ENSP00000490844
-4.37772	-4.33809	-4.07622	-4.26458	-4.16791	-3.9808	-4.20387	-4.16877	-4.66921	-4.22157	-3.76588	-4.18218	1	ENSG00000115919	ENST00000264170/ENST00000375773/ENST00000409512	ENSP00000264170/ENSP00000364928/ENSP00000386731
-4.7232	-4.97959	-4.86912	-4.83323	-4.7722	-4.51962	-4.71296	-4.75903	-4.86217	-4.75907	-4.59652	-4.73968	2	ENSG00000115919	ENST00000264170/ENST00000375773/ENST00000409512/ENST00000410015/ENST00000612147/ENST00000621320	ENSP00000264170/ENSP00000364928/ENSP00000386731/ENSP00000387296/ENSP00000481930/ENSP00000484801
-4.52603	-4.68194	-4.4504	-4.53655	-4.53001	-4.35272	-4.47364	-4.45265	-4.78191	-4.44556	-4.2929	-4.46474	2	ENSG00000115919	ENST00000264170/ENST00000375773/ENST00000409512/ENST00000410015/ENST00000621320	ENSP00000264170/ENSP00000364928/ENSP00000386731/ENSP00000387296/ENSP00000484801
-4.90618	-4.90816	-5.02167	-5.00994	-4.93031	-4.74042	-4.80389	-4.75229	-5.13896	-4.90819	-4.67503	-4.9973	1	ENSG00000115919	ENST00000264170/ENST00000375773/ENST00000409512/ENST00000612147/ENST00000613664/ENST00000621320	ENSP00000264170/ENSP00000364928/ENSP00000386731/ENSP00000481930/ENSP00000482009/ENSP00000484801
-4.54081	-4.70813	-4.60398	-4.61436	-4.71772	-4.53781	-4.49396	-4.55561	-4.85589	-4.54352	-4.40675	-4.56139	6	ENSG00000115919	ENST00000264170/ENST00000409512	ENSP00000264170/ENSP00000386731
-4.38944	-5.09524	-4.50395	-4.43156	-4.97248	-4.72687	-4.39768	-4.36169	-4.45957	-4.66452	-4.74476	-4.61206	3	ENSG00000080819	ENST00000264193	ENSP00000264193
-4.26081	-4.58572	-4.56196	-4.65177	-4.5406	-4.45312	-4.45458	-4.57678	-4.6356	-4.50855	-4.45197	-4.60674	7	ENSG00000077549	ENST00000264202/ENST00000375142/ENST00000375144	ENSP00000264202/ENSP00000364284/ENSP00000364286
-4.93678	-4.57802	-4.90127	-5.1597	-4.74141	-4.60376	-4.95411	-5.01287	-4.14533	-4.77933	-4.42044	-4.67745	4	ENSG00000077549	ENST00000264202/ENST00000375144	ENSP00000264202/ENSP00000364286
-4.23146	-4.81096	-4.7426	-5.05126	-4.7002	-4.57376	-4.56859	-5.05869	-4.79633	-4.46411	-4.55447	-4.51219	3	ENSG00000075151	ENST00000264211/ENST00000400422/ENST00000634879	ENSP00000264211/ENSP00000383274/ENSP00000489051
-4.5407	-4.75154	-4.76777	-4.74655	-4.76018	-4.92051	-4.51944	-4.67672	-4.81952	-4.67755	-4.63664	-4.7681	5	ENSG00000128059	ENST00000264220	ENSP00000264220
-5.6858	-5.0059	-6.16581	-6.25695	-5.74414	-6.0382	-5.95924	-5.60176	-5.99336	-5.96334	-6.16618	-5.74458	1	ENSG00000128059	ENST00000264220/ENST00000507724/ENST00000510643	ENSP00000264220/ENSP00000423781/ENSP00000425119
-4.06934	-3.2624	-4.14852	-4.21962	-3.65091	-3.61734	-4.19035	-4.25569	-4.14222	-3.41493	-3.44462	-3.02209	1	ENSG00000128059	ENST00000264220/ENST00000510643	ENSP00000264220/ENSP00000423781
-4.47296	-4.82434	-4.12246	-4.47926	-4.42083	-3.98654	-4.46896	-4.27675	-4.35509	-4.39964	-4.44565	-4.52607	4	ENSG00000128050	ENST00000264221/ENST00000399688/ENST00000505164/ENST00000512576	ENSP00000264221/ENSP00000382595/ENSP00000421096/ENSP00000424053
-4.64653	-4.7707	-4.50628	-4.67111	-4.73077	-4.49997	-4.54983	-4.57115	-4.55099	-4.47975	-4.54184	-4.51793	15	ENSG00000128050	ENST00000264221/ENST00000399688/ENST00000505164/ENST00000512576/ENST00000514888	ENSP00000264221/ENSP00000382595/ENSP00000421096/ENSP00000424053/ENSP00000424907
-4.88602	-5.03289	-4.90554	-4.88145	-4.70798	-4.61841	-4.88271	-4.75695	-4.58915	-4.46351	-4.71159	-4.64333	1	ENSG00000128050	ENST00000264221/ENST00000399688/ENST00000512576/ENST00000514888	ENSP00000264221/ENSP00000382595/ENSP00000421096/ENSP00000424907
-5.26341	-5.50296	-5.14212	-5.36349	-5.35024	-5.14969	-5.20579	-5.22207	-5.15611	-5.0329	-5.10591	-5.11375	1	ENSG00000128050	ENST00000264221/ENST00000505164/ENST00000512576	ENSP00000264221/ENSP00000421096/ENSP00000424053
-4.44464	-5.08597	-3.99935	-4.28938	-4.5698	-4.30201	-4.39766	-4.17893	-4.09329	-4.39669	-4.19296	-4.53867	3	ENSG00000084092	ENST00000264230	ENSP00000264230
-4.3615	-4.47556	-4.30523	-4.34596	-4.3657	-4.24063	-4.27174	-4.16187	-4.30494	-4.32953	-4.33594	-4.44693	4	ENSG00000082701	ENST00000264235/ENST00000316626	ENSP00000264235/ENSP00000324806
-3.77615	-3.78742	-3.49269	-3.49743	-3.85681	-3.91046	-3.73207	-3.10429	-3.37122	-3.46322	-3.79881	-3.44878	5	ENSG00000115539	ENST00000264254	ENSP00000264254
-3.62505	-3.96172	-3.42056	-3.40156	-4.11263	-3.93299	-3.66267	-3.26995	-3.33119	-3.86213	-3.95881	-3.90704	1	ENSG00000115539	ENST00000264254/ENST00000416255	ENSP00000264254/ENSP00000413936
-3.17594	-3.43975	-3.09807	-3.17399	-3.40769	-3.34477	-3.15322	-3.10141	-3.24781	-3.27599	-3.27197	-3.33542	1	ENSG00000115514	ENST00000264255/ENST00000409434	ENSP00000264255/ENSP00000387275
-3.24026	-3.70205	-3.28991	-3.35462	-3.64162	-3.57089	-3.31093	-3.29845	-3.43138	-3.41652	-3.44548	-3.49298	2	ENSG00000115514	ENST00000264255/ENST00000409434/ENST00000409705	ENSP00000264255/ENSP00000386889/ENSP00000387275
-3.18265	-3.50088	-3.12481	-3.22947	-3.49276	-3.58308	-3.2234	-3.09076	-3.23168	-3.41244	-3.44284	-3.68379	1	ENSG00000115514	ENST00000264255/ENST00000409434/ENST00000409705/ENST00000422767/ENST00000438680	ENSP00000264255/ENSP00000386889/ENSP00000387275/ENSP00000391046/ENSP00000402827
-4.21653	-4.62863	-4.21299	-4.28166	-4.56736	-4.37264	-4.33502	-4.17687	-3.96198	-4.45449	-4.38955	-4.52747	6	ENSG00000071082	ENST00000264258/ENST00000409000/ENST00000409028/ENST00000409038/ENST00000409320/ENST00000409650/ENST00000409711/ENST00000409733/ENST00000441435/ENST00000456292	ENSP00000264258/ENSP00000386271/ENSP00000386681/ENSP00000386717/ENSP00000386737/ENSP00000387112/ENSP00000387120/ENSP00000387163/ENSP00000408172/ENSP00000412976
-5.51543	-6.08975	-4.79018	-3.99593	-5.86419	-5.27515	-4.21053	-5.05705	-4.89921	-5.97201	-5.66553	-5.86107	2	ENSG00000071082	ENST00000264258/ENST00000409028/ENST00000409038/ENST00000409320/ENST00000409650/ENST00000409733/ENST00000441435/ENST00000456292	ENSP00000264258/ENSP00000386271/ENSP00000386681/ENSP00000386717/ENSP00000386737/ENSP00000387163/ENSP00000408172/ENSP00000412976
-4.10154	-4.3555	-4.16772	-4.15608	-4.2147	-4.16019	-4.12422	-4.06538	-3.95583	-4.25671	-4.25766	-4.24886	7	ENSG00000168827	ENST00000264263/ENST00000478254/ENST00000478576/ENST00000486715	ENSP00000264263/ENSP00000417225/ENSP00000418755/ENSP00000419038
-3.63095	-4.27274	-3.93225	-4.1388	-4.12938	-4.04394	-3.98105	-3.92046	-3.70392	-4.12972	-3.96436	-4.1696	1	ENSG00000168827	ENST00000264263/ENST00000478576/ENST00000486715	ENSP00000264263/ENSP00000418755/ENSP00000419038
-4.38422	-4.77076	-4.38622	-4.25579	-4.58696	-4.41448	-4.35831	-4.26127	-4.02189	-4.5032	-4.42526	-4.47799	2	ENSG00000168827	ENST00000264263/ENST00000486715	ENSP00000264263/ENSP00000419038
-5.00799	-4.33481	-4.35161	-5.6225	-4.58924	-4.25326	-4.75734	-4.71992	-5.75691	-4.12422	-4.53362	-4.37169	1	ENSG00000079257	ENST00000264265	ENSP00000264265
-3.2229	-3.20599	-2.73565	-2.74872	-2.95597	-2.9565	-2.64093	-2.59345	-2.86065	-2.67587	-2.91409	-3.04556	1	ENSG00000064012	ENST00000264274/ENST00000323492/ENST00000358485/ENST00000392263/ENST00000413726/ENST00000432109	ENSP00000264274/ENSP00000325722/ENSP00000351273/ENSP00000376091/ENSP00000397528/ENSP00000412523
-4.08557	-4.20974	-4.04807	-4.15506	-4.18004	-4.39925	-4.10558	-4.3233	-4.12673	-4.2077	-4.09608	-4.15695	1	ENSG00000064012	ENST00000264274/ENST00000323492/ENST00000358485/ENST00000392263/ENST00000413726/ENST00000432109/ENST00000440732	ENSP00000264274/ENSP00000325722/ENSP00000351273/ENSP00000376091/ENSP00000396869/ENSP00000397528/ENSP00000412523
-4.43957	-4.97045	-4.89072	-4.76842	-4.67176	-4.52271	-4.81558	-4.65118	-4.57615	-4.7016	-4.34669	-4.60744	7	ENSG00000055044	ENST00000264279	ENSP00000264279
-4.55132	-4.61107	-4.4815	-4.48503	-5.0531	-4.72974	-4.46639	-4.34858	-4.43148	-4.66739	-4.64203	-4.66629	2	ENSG00000055044	ENST00000264279/ENST00000426814	ENSP00000264279/ENSP00000388905
-4.39279	-4.66768	-4.51896	-4.42124	-4.5469	-4.43507	-4.43503	-4.4814	-4.42332	-4.41659	-4.35999	-4.42706	3	ENSG00000055044	ENST00000264279/ENST00000433543	ENSP00000264279/ENSP00000388126
-3.64754	-4.02783	-3.78576	-3.70695	-4.2402	-4.08905	-3.65758	-3.67315	-3.69604	-3.99179	-4.0565	-3.98257	2	ENSG00000109180	ENST00000264312/ENST00000381473/ENST00000508293/ENST00000509122/ENST00000513391	ENSP00000264312/ENSP00000370882/ENSP00000423002/ENSP00000423909/ENSP00000424041
-4.12433	-4.23902	-4.11931	-4.1261	-3.94514	-4.14888	-4.06965	-4.06073	-4.11167	-4.29643	-4.13212	-4.39096	1	ENSG00000109171	ENST00000264313	ENSP00000264313
-4.34355	-4.33588	-4.53065	-4.34314	-4.38108	-3.94133	-4.22141	-4.29311	-4.14908	-4.29886	-4.31662	-4.34469	11	ENSG00000077097	ENST00000264331/ENST00000424225/ENST00000435706	ENSP00000264331/ENSP00000391112/ENSP00000396704
-4.84166	-5.04484	-4.85856	-4.94932	-4.9294	-4.79749	-4.81909	-4.89912	-4.86429	-4.74006	-4.751	-4.80185	1	ENSG00000108953	ENST00000264335/ENST00000466227/ENST00000571732	ENSP00000264335/ENSP00000461762/ENSP00000464883
-4.68097	-4.93749	-4.65852	-4.80228	-4.88722	-4.63041	-4.7013	-4.88543	-4.79688	-4.69661	-4.70796	-4.70363	4	ENSG00000108953	ENST00000264335/ENST00000466227/ENST00000571732/ENST00000573196/ENST00000575977	ENSP00000264335/ENSP00000460712/ENSP00000461762/ENSP00000461766/ENSP00000464883
-4.61881	-4.77368	-4.55788	-4.69292	-4.69013	-4.64755	-4.51195	-4.64975	-4.52575	-4.52539	-4.62977	-4.55378	9	ENSG00000108953	ENST00000264335/ENST00000571732	ENSP00000264335/ENSP00000461762
-4.33415	-4.74905	-4.67904	-4.75214	-4.73895	-4.46056	-4.55458	-4.7751	-4.43738	-4.81593	-4.61793	-4.77874	2	ENSG00000108953	ENST00000264335/ENST00000573026/ENST00000573196/ENST00000575977	ENSP00000264335/ENSP00000458386/ENSP00000460712/ENSP00000461766
-4.52103	-4.5806	-4.32324	-4.44381	-4.50383	-4.44379	-4.81735	-4.25922	-4.62135	-4.36885	-4.30107	-4.50618	1	ENSG00000115020	ENST00000264380	ENSP00000264380
-3.63705	-3.83291	-3.5625	-3.47294	-3.88299	-3.80651	-3.65808	-3.60894	-3.64973	-3.65632	-3.37952	-3.65346	2	ENSG00000138663	ENST00000264389/ENST00000503682/ENST00000509317	ENSP00000264389/ENSP00000424791/ENSP00000425486
-4.7166	-5.06032	-4.5222	-4.73044	-4.93142	-4.78136	-4.72175	-4.52771	-4.6357	-4.65792	-4.69494	-4.76457	6	ENSG00000138663	ENST00000264389/ENST00000503682/ENST00000509317/ENST00000511653	ENSP00000264389/ENSP00000424655/ENSP00000424791/ENSP00000425486
-4.57356	-4.88076	-4.42271	-4.5784	-4.85472	-4.70782	-4.48777	-4.43656	-4.61644	-4.59606	-4.65216	-4.68561	5	ENSG00000138663	ENST00000264389/ENST00000503682/ENST00000511653	ENSP00000264389/ENSP00000424655/ENSP00000424791
-4.49314	-4.84783	-4.43003	-4.58807	-4.80671	-4.6494	-4.53574	-4.52163	-4.45524	-4.45772	-4.51554	-4.59724	1	ENSG00000138663	ENST00000264389/ENST00000509317/ENST00000511653	ENSP00000264389/ENSP00000424655/ENSP00000425486
-4.2248	-4.26702	-4.29072	-4.28828	-4.13396	-3.98721	-4.22064	-4.21139	-4.29676	-3.82278	-3.89706	-3.93923	4	ENSG00000036257	ENST00000264414/ENST00000409096	ENSP00000264414/ENSP00000387200
-4.55537	-4.65945	-4.6191	-4.65867	-4.59086	-4.41945	-4.38427	-4.41413	-4.41262	-4.14776	-4.50449	-4.46234	1	ENSG00000036257	ENST00000264414/ENST00000409096/ENST00000432260	ENSP00000264414/ENSP00000387200/ENSP00000484410
-4.08884	-4.16072	-4.05559	-4.20966	-4.12018	-4.18788	-4.11322	-3.89497	-3.89976	-3.84423	-4.03204	-3.86372	2	ENSG00000036257	ENST00000264414/ENST00000409096/ENST00000617432	ENSP00000264414/ENSP00000387200/ENSP00000477851
-4.68317	-5.33484	-4.7203	-4.86671	-5.22363	-5.05067	-4.83123	-4.83843	-4.84595	-4.87639	-4.98164	-5.05557	1	ENSG00000116005	ENST00000264441/ENST00000414812/ENST00000433351	ENSP00000264441/ENSP00000387654/ENSP00000413178
-4.61143	-5.33698	-4.59994	-4.88289	-5.52772	-4.88899	-4.68691	-4.82056	-4.52086	-4.59111	-5.02704	-4.93332	1	ENSG00000116005	ENST00000264441/ENST00000433351	ENSP00000264441/ENSP00000387654
-3.93078	-3.86217	-4.08319	-4.02275	-4.08724	-3.97919	-3.89616	-3.92364	-4.09087	-4.07172	-4.05362	-4.03234	3	ENSG00000117222	ENST00000264515/ENST00000367164	ENSP00000264515/ENSP00000356132
-2.67956	-2.62627	-2.63086	-2.8871	-2.47092	-2.36559	-2.4706	-2.62455	-2.89913	-2.3755	-2.29426	-2.38733	2	ENSG00000108106	ENST00000264552/ENST00000587845	ENSP00000264552/ENSP00000467409
-4.48853	-4.74502	-4.39438	-4.25625	-4.65372	-4.55134	-4.41968	-4.22828	-4.20904	-4.49815	-4.38518	-4.52594	19	ENSG00000108344	ENST00000264639	ENSP00000264639
-4.39992	-4.7842	-4.44685	-4.34273	-4.46089	-4.21204	-4.2713	-4.19083	-4.32776	-4.24535	-4.29902	-4.34048	1	ENSG00000073584	ENST00000264640/ENST00000377808/ENST00000431889/ENST00000447024/ENST00000580419	ENSP00000367039/ENSP00000392958/ENSP00000445370/ENSP00000462475/ENSP00000466608
-3.98437	-4.39246	-4.08725	-3.99595	-4.26857	-4.12352	-3.81736	-3.79781	-3.86603	-4.00975	-4.22747	-4.15235	1	ENSG00000073584	ENST00000264640/ENST00000377808/ENST00000431889/ENST00000580419	ENSP00000367039/ENSP00000445370/ENSP00000462475/ENSP00000466608
-4.65311	-4.58918	-4.5416	-4.6379	-4.61914	-4.60472	-4.61337	-4.53724	-4.36057	-4.87436	-4.53152	-4.56264	1	ENSG00000033627	ENST00000264649/ENST00000393829/ENST00000544137	ENSP00000264649/ENSP00000377415/ENSP00000446377
-4.90548	-4.47479	-4.82678	-4.92776	-4.46134	-4.49649	-4.87037	-4.74144	-4.72796	-4.41648	-4.44416	-4.5788	2	ENSG00000033627	ENST00000264649/ENST00000393829/ENST00000589727/ENST00000592324	ENSP00000264649/ENSP00000377415/ENSP00000466767/ENSP00000467373
-4.38683	-4.14105	-4.06644	-4.20603	-3.96092	-3.8062	-4.26437	-3.941	-3.97559	-4.0931	-3.99693	-3.97105	11	ENSG00000168610	ENST00000264657/ENST00000404395/ENST00000585517	ENSP00000264657/ENSP00000384943/ENSP00000467000
-3.86568	-4.39812	-3.69334	-3.71088	-4.25269	-4.05399	-3.71422	-3.58148	-3.49111	-4.14399	-4.00264	-4.14987	1	ENSG00000124279	ENST00000264669/ENST00000507036	ENSP00000264669/ENSP00000421798
-4.37048	-4.85023	-4.1859	-4.03697	-4.31731	-4.09213	-3.90702	-4.22764	-3.80564	-4.18288	-4.13538	-4.13287	3	ENSG00000037474	ENST00000264670/ENST00000504374	ENSP00000264670/ENSP00000421783
-4.46583	-4.58013	-4.13473	-4.32474	-4.2509	-4.16857	-4.36324	-4.03502	-4.33957	-4.32763	-4.10035	-4.2772	7	ENSG00000037474	ENST00000264670/ENST00000504374/ENST00000506139	ENSP00000264670/ENSP00000420957/ENSP00000421783
-4.39104	-4.68173	-4.43872	-4.42159	-4.54939	-4.44397	-4.36513	-4.3632	-4.20053	-4.53289	-4.42143	-4.49758	22	ENSG00000037474	ENST00000264670/ENST00000506139	ENSP00000264670/ENSP00000420957
-4.28644	-4.81139	-3.86381	-4.2118	-4.68996	-4.55208	-4.22003	-4.00367	-4.09384	-4.44404	-4.58294	-4.52048	28	ENSG00000084774	ENST00000264705/ENST00000403525	ENSP00000264705/ENSP00000384510
[truncated: 5,228 more rows]
