# Supplementary material for: Isoform‐resolved correlation analysis between mRNA abundance regulation and protein level degradation
Source: Mol Syst Biol. 2020 Mar 16;16(3):e9170. doi: 10.15252/msb.20199170 (PMC7073818; doi:10.15252/msb.20199170)
Supplement: Supplementary file 4 — Table EV2 [file MSB-16-e9170-s004.xlsx]

## Sheet: Legend
Table EV2. Results of the 1D enrichment analysis of the GOBP DIRECT gene ontology terms (retrieved from DAVID database using mapped Uniprot IDs of the detected proteins) are provided. Only those categories with more than five unique protein IDs per category and p-value < 0.05 are shown. The enrichment was performed with the absolute values of Kloss (average values from all HeLa cell lines); relat…

## Sheet: Table EV2
GOBP DIRECT term	log2 kloss median	log2 kloss average	1D enrichment score	Size (unique protein ids) > 5	1D enrichment p-value < 0.05	1D enrichment Benj. Hoch. FDR
GO:0034446~substrate adhesion-dependent cell spreading	-3.65616	-3.51167	0.615298	6	0.00914387	0.805804
GO:0034332~adherens junction organization	-3.8502	-3.76637	0.614733	6	0.00920792	0.800333
GO:0051571~positive regulation of histone H3-K4 methylation	-3.85905	-3.8084	0.692916	6	0.00333069	0.480301
GO:0006120~mitochondrial electron transport, NADH to ubiquinone	-3.87132	-3.84845	0.635878	14	3.99283e-05	0.0230314
GO:0007155~cell adhesion	-3.87229	-3.79772	0.454106	34	5.30787e-06	0.00673569
GO:0030490~maturation of SSU-rRNA	-3.8794	-3.98333	0.395225	11	0.0235349	1.16663
GO:2000145~regulation of cell motility	-3.9142	-3.89404	0.547775	8	0.00739664	0.733307
GO:0007173~epidermal growth factor receptor signaling pathway	-3.9164	-3.94524	0.458716	9	0.0173822	1.00264
GO:0071260~cellular response to mechanical stimulus	-3.92828	-4.04834	0.450354	7	0.0393705	1.43566
GO:0032467~positive regulation of cytokinesis	-3.93991	-3.85599	0.494073	6	0.0363425	1.3808
GO:0032981~mitochondrial respiratory chain complex I assembly	-3.9488	-4.01093	0.40621	17	0.0038539	0.499041
GO:0001503~ossification	-3.96048	-3.9658	0.430508	7	0.0488957	1.47735
GO:0035019~somatic stem cell population maintenance	-3.96414	-3.80815	0.577648	8	0.00473535	0.600916
GO:0006367~transcription initiation from RNA polymerase II promoter	-3.97178	-3.91015	0.545515	14	0.000424872	0.103685
GO:0000460~maturation of 5.8S rRNA	-4.00528	-3.95682	0.505346	9	0.00878507	0.785089
GO:1902600~hydrogen ion transmembrane transport	-4.02885	-3.85716	0.574998	7	0.0085254	0.795495
GO:0071222~cellular response to lipopolysaccharide	-4.05796	-4.04607	0.339997	13	0.0342602	1.31746
GO:0042795~snRNA transcription from RNA polymerase II promoter	-4.06361	-4.01623	0.35702	17	0.0110876	0.868531
GO:0006370~7-methylguanosine mRNA capping	-4.06361	-3.94701	0.398465	11	0.0224185	1.12893
GO:0000281~mitotic cytokinesis	-4.07171	-3.86439	0.448636	9	0.0200048	1.08488
GO:0046718~viral entry into host cell	-4.08296	-4.04135	0.390944	16	0.00695894	0.735908
GO:0000462~maturation of SSU-rRNA from tricistronic rRNA transcript (SSU-rRNA, 5.8S rRNA, LSU-rRNA)	-4.08642	-4.06428	0.312557	21	0.0135378	0.987327
GO:0032543~mitochondrial translation	-4.08691	-4.12731	0.307076	14	0.0472815	1.46342
GO:0016485~protein processing	-4.09495	-4.07687	0.446186	8	0.0291315	1.29258
GO:0050434~positive regulation of viral transcription	-4.101	-4.0227	0.353198	14	0.0225054	1.12438
GO:0051726~regulation of cell cycle	-4.10261	-4.04075	0.356027	16	0.0139807	0.943695
GO:0030488~tRNA methylation	-4.10485	-4.05001	0.47361	6	0.0448151	1.43612
GO:0010923~negative regulation of phosphatase activity	-4.1129	-4.07963	0.445975	8	0.0292081	1.28698
GO:0070126~mitochondrial translational termination	-4.13014	-4.15782	0.296895	46	0.000554469	0.125647
GO:0007229~integrin-mediated signaling pathway	-4.13284	-4.06083	0.3203	15	0.0322441	1.29486
GO:0000082~G1/S transition of mitotic cell cycle	-4.13411	-4.10494	0.280618	33	0.00557126	0.679801
GO:0070125~mitochondrial translational elongation	-4.13979	-4.17006	0.277715	49	0.000864136	0.156656
GO:0045773~positive regulation of axon extension	-4.14549	-4.03922	0.414347	9	0.0316772	1.28841
GO:0006368~transcription elongation from RNA polymerase II promoter	-4.1512	-4.06977	0.332665	29	0.00204799	0.324863
GO:0042787~protein ubiquitination involved in ubiquitin-dependent protein catabolic process	-4.15981	-4.12611	0.333731	20	0.0100651	0.818757
GO:0016477~cell migration	-4.16237	-3.95313	0.396755	23	0.0010419	0.178672
GO:0016197~endosomal transport	-4.17743	-4.03533	0.325298	13	0.0428187	1.48462
GO:0051301~cell division	-4.19625	-4.14475	0.253131	82	9.6176e-05	0.0381398
GO:0006974~cellular response to DNA damage stimulus	-4.2053	-4.11274	0.237238	32	0.020988	1.09155
GO:0016567~protein ubiquitination	-4.20772	-4.08088	0.291631	18	0.0328075	1.30102
GO:0002244~hematopoietic progenitor cell differentiation	-4.2082	-3.94676	0.404661	8	0.0478547	1.4598
GO:1901796~regulation of signal transduction by p53 class mediator	-4.23477	-4.20418	0.232674	26	0.0410347	1.47099
GO:0006468~protein phosphorylation	-4.24356	-4.10441	0.271774	36	0.00507524	0.63142
GO:0006355~regulation of transcription, DNA-templated	-4.2462	-4.1946	0.187137	128	0.00036263	0.100038
GO:0006366~transcription from RNA polymerase II promoter	-4.26892	-4.11406	0.198485	52	0.0142383	0.941063
GO:0007067~mitotic nuclear division	-4.27164	-4.18394	0.181655	59	0.0170347	1.00079
GO:0008283~cell proliferation	-4.28419	-4.19594	0.162227	75	0.0166633	1.00694
GO:0006351~transcription, DNA-templated	-4.30152	-4.26364	0.0905977	179	0.0435798	1.47868
GO:0007507~heart development	-4.40724	-4.57431	-0.29363	19	0.0272805	1.22762
GO:0006888~ER to Golgi vesicle-mediated transport	-4.45677	-4.45765	-0.188898	54	0.0174914	0.999847
GO:0006457~protein folding	-4.47737	-4.41646	-0.209283	93	0.000613317	0.129717
GO:0006413~translational initiation	-4.48032	-4.45281	-0.229028	114	3.60591e-05	0.0228795
GO:0019083~viral transcription	-4.48338	-4.44393	-0.225865	94	0.00020233	0.0641891
GO:0051603~proteolysis involved in cellular protein catabolic process	-4.49044	-4.47512	-0.243277	22	0.0492095	1.47978
GO:0006412~translation	-4.49328	-4.42854	-0.208346	135	4.68611e-05	0.0247778
GO:0000184~nuclear-transcribed mRNA catabolic process, nonsense-mediated decay	-4.49588	-4.47771	-0.284481	86	7.29979e-06	0.00578965
GO:0006508~proteolysis	-4.49665	-4.4175	-0.181139	49	0.0297884	1.27708
GO:0036498~IRE1-mediated unfolded protein response	-4.49879	-4.46165	-0.237341	23	0.0498216	1.49112
GO:0006614~SRP-dependent cotranslational protein targeting to membrane	-4.51014	-4.48502	-0.300397	79	5.47295e-06	0.00578764
GO:0048208~COPII vesicle coating	-4.52146	-4.52295	-0.263549	26	0.0206515	1.10112
GO:0007084~mitotic nuclear envelope reassembly	-4.53237	-4.64435	-0.467259	6	0.0477617	1.464
GO:0055114~oxidation-reduction process	-4.53601	-4.44545	-0.257205	118	2.40316e-06	0.00381201
GO:0030855~epithelial cell differentiation	-4.54938	-4.54409	-0.367849	18	0.00709689	0.726287
GO:0006189~'de novo' IMP biosynthetic process	-4.55196	-4.57749	-0.474598	6	0.0443708	1.4512
GO:0051131~chaperone-mediated protein complex assembly	-4.5525	-4.58749	-0.480948	6	0.0416025	1.47468
GO:0000413~protein peptidyl-prolyl isomerization	-4.55375	-4.48259	-0.373948	18	0.00620205	0.690386
GO:0051289~protein homotetramerization	-4.55615	-4.61877	-0.466872	25	5.79571e-05	0.0282875
GO:0015949~nucleobase-containing small molecule interconversion	-4.56721	-4.49193	-0.404606	13	0.0117594	0.898955
GO:0006754~ATP biosynthetic process	-4.57348	-4.53597	-0.40938	12	0.0143042	0.935669
GO:0055085~transmembrane transport	-4.57815	-4.5005	-0.332087	15	0.0264072	1.21416
GO:0006418~tRNA aminoacylation for protein translation	-4.5845	-4.50624	-0.404019	29	0.000180754	0.0603622
GO:0006139~nucleobase-containing compound metabolic process	-4.58777	-4.43095	-0.271045	21	0.0322465	1.28682
GO:0034976~response to endoplasmic reticulum stress	-4.59238	-4.47644	-0.37127	22	0.00268621	0.415707
GO:0001836~release of cytochrome c from mitochondria	-4.5955	-4.59931	-0.510302	6	0.0306315	1.27866
GO:0040008~regulation of growth	-4.59698	-4.57038	-0.442367	7	0.0429954	1.48264
GO:0043101~purine-containing compound salvage	-4.59947	-4.59741	-0.529636	6	0.0248496	1.17665
GO:0061077~chaperone-mediated protein folding	-4.60287	-4.46857	-0.36938	17	0.00859243	0.79013
GO:0045454~cell redox homeostasis	-4.6119	-4.49557	-0.35468	34	0.000377211	0.0997253
GO:0006487~protein N-linked glycosylation	-4.61828	-4.52928	-0.439221	7	0.0444989	1.44793
GO:0035338~long-chain fatty-acyl-CoA biosynthetic process	-4.61881	-4.53411	-0.441189	13	0.00601301	0.693683
GO:0005975~carbohydrate metabolic process	-4.62023	-4.60485	-0.476612	34	1.77178e-06	0.00374731
GO:0032355~response to estradiol	-4.62397	-4.58745	-0.433795	11	0.0129318	0.965319
GO:0006520~cellular amino acid metabolic process	-4.62402	-4.61976	-0.555885	6	0.0185261	1.02216
GO:0006164~purine nucleotide biosynthetic process	-4.62992	-4.61508	-0.540466	8	0.00822483	0.790706
GO:0034975~protein folding in endoplasmic reticulum	-4.6303	-4.61658	-0.534549	9	0.00557598	0.667539
GO:0015986~ATP synthesis coupled proton transport	-4.63278	-4.55571	-0.447243	10	0.0145271	0.940553
GO:0006629~lipid metabolic process	-4.64097	-4.54033	-0.376704	20	0.00367286	0.495837
GO:0001889~liver development	-4.64567	-4.50235	-0.32464	19	0.0146625	0.939734
GO:0075713~establishment of integrated proviral latency	-4.6458	-4.60144	-0.521733	6	0.0270876	1.23648
GO:0006750~glutathione biosynthetic process	-4.64797	-4.62543	-0.469517	6	0.0466959	1.45238
GO:0006103~2-oxoglutarate metabolic process	-4.64951	-4.6679	-0.523056	9	0.00668512	0.731329
GO:0071456~cellular response to hypoxia	-4.65232	-4.49399	-0.416824	11	0.0169219	1.00345
GO:0061621~canonical glycolysis	-4.65344	-4.60859	-0.51942	14	0.00079207	0.157053
GO:0009306~protein secretion	-4.65633	-4.68577	-0.592055	8	0.00379218	0.501279
GO:0009409~response to cold	-4.66049	-4.55112	-0.471928	8	0.0210231	1.08448
GO:0006749~glutathione metabolic process	-4.66099	-4.63222	-0.524457	14	0.000703808	0.144054
GO:0042407~cristae formation	-4.66363	-4.62258	-0.530765	6	0.0245433	1.17975
GO:0006919~activation of cysteine-type endopeptidase activity involved in apoptotic process	-4.66648	-4.60511	-0.490254	8	0.0165219	1.01778
GO:0006006~glucose metabolic process	-4.66667	-4.62627	-0.484588	16	0.000822074	0.153414
GO:0007595~lactation	-4.66851	-4.57182	-0.440254	8	0.0313426	1.28302
GO:0021510~spinal cord development	-4.67232	-4.64372	-0.541737	8	0.00807509	0.788253
GO:0034599~cellular response to oxidative stress	-4.67341	-4.49809	-0.324383	13	0.0434063	1.48071
GO:0000302~response to reactive oxygen species	-4.6754	-4.64801	-0.593665	17	2.40562e-05	0.0169596
GO:0006090~pyruvate metabolic process	-4.68223	-4.61624	-0.481558	16	0.000886277	0.156206
GO:0042744~hydrogen peroxide catabolic process	-4.69705	-4.68323	-0.635761	6	0.00707452	0.735866
GO:0006805~xenobiotic metabolic process	-4.70933	-4.71464	-0.6375	8	0.00182602	0.297079
GO:0006099~tricarboxylic acid cycle	-4.71037	-4.63094	-0.489602	21	0.000109729	0.0386793
GO:0006096~glycolytic process	-4.71358	-4.62436	-0.526449	15	0.000432234	0.101575
GO:0001822~kidney development	-4.71544	-4.5921	-0.424709	9	0.0276518	1.23557
GO:0009749~response to glucose	-4.7183	-4.63019	-0.523931	7	0.0165347	1.00878
GO:0098869~cellular oxidant detoxification	-4.7233	-4.6637	-0.560321	16	0.000109703	0.040945
GO:0070301~cellular response to hydrogen peroxide	-4.7244	-4.56195	-0.393759	11	0.0240556	1.16514
GO:0008152~metabolic process	-4.72819	-4.6665	-0.574698	35	5.0965e-09	1.61686e-05
GO:0005980~glycogen catabolic process	-4.74833	-4.68375	-0.511854	6	0.030128	1.28297
GO:0006807~nitrogen compound metabolic process	-4.75289	-4.71171	-0.648938	7	0.00298982	0.451677
GO:0005978~glycogen biosynthetic process	-4.76699	-4.73144	-0.549153	8	0.00724925	0.730103
GO:0006098~pentose-phosphate shunt	-4.77897	-4.8042	-0.811017	8	7.32112e-05	0.0309683
GO:0006635~fatty acid beta-oxidation	-4.7816	-4.72279	-0.633498	17	6.57946e-06	0.00596381
GO:0006107~oxaloacetate metabolic process	-4.79822	-4.80621	-0.818432	8	6.28467e-05	0.028483
GO:0071320~cellular response to cAMP	-4.79965	-4.68592	-0.552498	6	0.0192536	1.05314
GO:0006094~gluconeogenesis	-4.81781	-4.7855	-0.777994	21	7.92625e-10	5.0292e-06
GO:0009083~branched-chain amino acid catabolic process	-4.83251	-4.82108	-0.75625	8	0.000217468	0.0657065
GO:0046487~glyoxylate metabolic process	-4.84903	-4.73529	-0.667684	10	0.000263716	0.0760581
GO:1901687~glutathione derivative biosynthetic process	-4.89933	-4.91416	-0.833333	6	0.000415078	0.105347
GO:0042594~response to starvation	-4.92093	-4.81002	-0.752893	6	0.00142503	0.237943
