# Supplementary material for: Isoform‐resolved correlation analysis between mRNA abundance regulation and protein level degradation
Source: Mol Syst Biol. 2020 Mar 16;16(3):e9170. doi: 10.15252/msb.20199170 (PMC7073818; doi:10.15252/msb.20199170)
Supplement: Supplementary file 5 — Table EV3 [file MSB-16-e9170-s005.xlsx]

## Sheet: Legend
Table EV3: Results of the 1D enrichment analysis of the GOCC DIRECT gene ontology terms (retrieved from DAVID database using mapped Uniprot IDs of the detected proteins) are provided. Only those categories with more than five unique protein IDs per category and p-value < 0.05 are shown. The enrichment was performed with the absolute values of Kloss (average values from all HeLa cell lines); relat…

## Sheet: Table EV3
GOCC DIRECT term	log2 kloss median	log2 kloss average	1D enrichment score	Size (unique protein ids) > 5	1D enrichment p-value < 0.05	1D enrichment Benj. Hoch. FDR
GO:0005871~kinesin complex	-3.59937	-3.69641	0.555273	7	0.0110763	0.400133
GO:0005665~DNA-directed RNA polymerase II, core complex	-3.83916	-3.7106	0.6105	6	0.00970122	0.400522
GO:0014704~intercalated disc	-3.85225	-3.83732	0.570229	10	0.00183314	0.124654
GO:0005747~mitochondrial respiratory chain complex I	-3.87132	-3.85805	0.617611	14	6.61047e-05	0.0109167
GO:0031594~neuromuscular junction	-3.87861	-3.93574	0.498639	7	0.0225373	0.566373
GO:0000781~chromosome, telomeric region	-4.03958	-3.99502	0.380246	9	0.0486506	0.815074
GO:0000228~nuclear chromosome	-4.0435	-3.89108	0.392525	11	0.0245019	0.566483
GO:0030139~endocytic vesicle	-4.10157	-4.07335	0.390751	11	0.0251559	0.570199
GO:0000777~condensed chromosome kinetochore	-4.10268	-4.121	0.307351	23	0.0110825	0.388222
GO:0032040~small-subunit processome	-4.11163	-4.0203	0.348905	24	0.00323065	0.17784
GO:0005762~mitochondrial large ribosomal subunit	-4.1205	-4.1613	0.313441	29	0.00367241	0.192968
GO:0000922~spindle pole	-4.18172	-4.08225	0.281307	17	0.0453614	0.782653
GO:0005901~caveola	-4.19483	-3.99221	0.356779	14	0.0211745	0.569249
GO:0005819~spindle	-4.21939	-4.11429	0.239004	32	0.0200516	0.565358
GO:0030027~lamellipodium	-4.23019	-4.176	0.232276	36	0.0166224	0.505672
GO:0005765~lysosomal membrane	-4.2414	-4.18563	0.180616	46	0.0356753	0.676075
GO:0000776~kinetochore	-4.24167	-4.2063	0.242949	28	0.0268983	0.586687
GO:0005911~cell-cell junction	-4.2548	-4.12511	0.219767	32	0.0324993	0.647744
GO:0030054~cell junction	-4.27101	-4.13139	0.22295	38	0.0182366	0.527036
GO:0005643~nuclear pore	-4.28588	-4.19787	0.219892	37	0.0215591	0.566416
GO:0005886~plasma membrane	-4.3288	-4.2404	0.104774	325	0.00238056	0.152885
GO:0005730~nucleolus	-4.33519	-4.23923	0.092164	330	0.00715232	0.330723
GO:0005654~nucleoplasm	-4.33529	-4.26588	0.0928515	770	0.000247122	0.0317414
GO:0005737~cytoplasm	-4.39132	-4.32388	-0.0495637	1031	0.0383779	0.715562
GO:0016020~membrane	-4.40982	-4.34264	-0.0898857	643	0.000755097	0.0623494
GO:0016021~integral component of membrane	-4.40982	-4.33568	-0.0938778	285	0.0100531	0.400739
GO:0005829~cytosol	-4.42401	-4.36244	-0.140052	889	1.09816e-08	4.23157e-06
GO:0005783~endoplasmic reticulum	-4.4407	-4.38375	-0.128533	162	0.0062506	0.30107
GO:0005789~endoplasmic reticulum membrane	-4.46281	-4.41058	-0.18773	146	0.000141771	0.020486
GO:0043005~neuron projection	-4.47748	-4.45558	-0.219442	29	0.0419696	0.746413
GO:0070062~extracellular exosome	-4.47879	-4.41948	-0.280306	798	6.04419e-29	6.98708e-26
GO:0022625~cytosolic large ribosomal subunit	-4.48439	-4.45317	-0.251278	49	0.00257603	0.148894
GO:0042470~melanosome	-4.48517	-4.41228	-0.169643	56	0.0298399	0.615981
GO:0005615~extracellular space	-4.49317	-4.35904	-0.146719	117	0.0073743	0.327873
GO:0005739~mitochondrion	-4.49496	-4.41587	-0.197488	393	5.95833e-10	3.44391e-07
GO:0031012~extracellular matrix	-4.49725	-4.43359	-0.287444	82	9.48005e-06	0.00182649
GO:0030529~intracellular ribonucleoprotein complex	-4.50004	-4.44209	-0.223355	84	0.000498687	0.0443448
GO:0044297~cell body	-4.5077	-4.48554	-0.279905	18	0.0405001	0.731533
GO:0022627~cytosolic small ribosomal subunit	-4.53163	-4.50248	-0.326679	35	0.000893955	0.0688941
GO:0005929~cilium	-4.55064	-4.56999	-0.403933	12	0.0156516	0.489006
GO:0012507~ER to Golgi transport vesicle membrane	-4.551	-4.51962	-0.332868	14	0.0315243	0.639334
GO:0005788~endoplasmic reticulum lumen	-4.55677	-4.46087	-0.319707	44	0.000274652	0.0317498
GO:0005793~endoplasmic reticulum-Golgi intermediate compartment	-4.56784	-4.48209	-0.281058	25	0.015493	0.497499
GO:0060170~ciliary membrane	-4.57758	-4.62723	-0.499577	6	0.0343116	0.66107
GO:0005777~peroxisome	-4.57815	-4.55736	-0.419104	25	0.000306702	0.0322316
GO:0005782~peroxisomal matrix	-4.57815	-4.52529	-0.44498	11	0.0107805	0.402009
GO:0005759~mitochondrial matrix	-4.5899	-4.47535	-0.280292	127	1.03074e-07	2.38306e-05
GO:0043209~myelin sheath	-4.5899	-4.50388	-0.35865	79	5.72078e-08	1.6533e-05
GO:0005753~mitochondrial proton-transporting ATP synthase complex	-4.59828	-4.57618	-0.437829	10	0.0167335	0.495997
GO:0005623~cell	-4.63391	-4.53852	-0.367016	23	0.00241991	0.147232
GO:0005790~smooth endoplasmic reticulum	-4.64998	-4.64142	-0.606801	9	0.0016531	0.119437
GO:0034663~endoplasmic reticulum chaperone complex	-4.65572	-4.6332	-0.561123	8	0.00607505	0.305337
GO:0005637~nuclear inner membrane	-4.65833	-4.59776	-0.510056	9	0.00817563	0.350038
GO:0016529~sarcoplasmic reticulum	-4.74844	-4.64207	-0.578323	6	0.014286	0.471846
