# Supplementary material for: Isoform‐resolved correlation analysis between mRNA abundance regulation and protein level degradation
Source: Mol Syst Biol. 2020 Mar 16;16(3):e9170. doi: 10.15252/msb.20199170 (PMC7073818; doi:10.15252/msb.20199170)
Supplement: Supplementary file 6 — Table EV4 [file MSB-16-e9170-s006.xlsx]

## Sheet: Legend
Table EV4: Results of the 1D enrichment analysis of the GOBP DIRECT gene ontology terms (retrieved from DAVID database using mapped Uniprot IDs of the detected proteins) are presented. Only those categories with more than five unique protein IDs per category and p-value < 0.05 are shown. The enrichment was performed with the relative Kloss values (Kloss log2 fold change between HeLa Kyoto and HeL…

## Sheet: Table EV4
GOBP DIRECT term	log2 kloss median	log2 kloss average	1D enrichment score	Size (unique protein ids) > 5	1D enrichment p-value < 0.05	1D enrichment Benj. Hoch. FDR
GO:0006614~SRP-dependent cotranslational protein targeting to membrane	0.189087	0.176383	0.400977	79	1.29648e-09	8.22618e-06
GO:0006412~translation	0.160907	0.145431	0.281472	135	3.80853e-08	0.000120826
GO:0019083~viral transcription	0.182014	0.151877	0.325277	94	8.71353e-08	0.000184291
GO:0000184~nuclear-transcribed mRNA catabolic process, nonsense-mediated decay	0.182014	0.151088	0.319436	86	4.75833e-07	0.00075479
GO:0006413~translational initiation	0.144716	0.142088	0.277028	114	5.81536e-07	0.000737969
GO:0043488~regulation of mRNA stability	0.212468	0.159169	0.358832	64	9.41717e-07	0.000995866
GO:0090263~positive regulation of canonical Wnt signaling pathway	0.21441	0.166229	0.386403	44	1.09725e-05	0.00994582
GO:0033209~tumor necrosis factor-mediated signaling pathway	0.213936	0.169215	0.398711	40	1.4931e-05	0.0118422
GO:0006521~regulation of cellular amino acid metabolic process	0.214148	0.170049	0.401904	37	2.66653e-05	0.0187991
GO:0031145~anaphase-promoting complex-dependent catabolic process	0.214148	0.163763	0.363041	43	4.40998e-05	0.0279813
GO:0051436~negative regulation of ubiquitin-protein ligase activity involved in mitotic cell cycle	0.213936	0.16499	0.364472	42	5.03733e-05	0.0290562
GO:0002223~stimulatory C-type lectin receptor signaling pathway	0.21441	0.157452	0.352899	44	5.92436e-05	0.0313251
GO:0002479~antigen processing and presentation of exogenous peptide antigen via MHC class I, TAP-dependent	0.21441	0.162548	0.378292	38	6.18415e-05	0.0301834
GO:0051437~positive regulation of ubiquitin-protein ligase activity involved in regulation of mitotic cell cycle transition	0.213936	0.158805	0.343178	44	9.41526e-05	0.0426713
GO:0032981~mitochondrial respiratory chain complex I assembly	-0.251401	-0.236824	-0.545625	17	0.000103724	0.0438752
GO:0038095~Fc-epsilon receptor signaling pathway	0.214148	0.149443	0.326483	47	0.0001244	0.0493323
GO:0008152~metabolic process	-0.0629987	-0.0694188	-0.372286	35	0.000153278	0.0572086
GO:0006364~rRNA processing	0.140267	0.103858	0.183467	148	0.00018231	0.0642642
GO:0038061~NIK/NF-kappaB signaling	0.214148	0.152907	0.336694	41	0.00021486	0.0717519
GO:0050852~T cell receptor signaling pathway	0.213936	0.146493	0.315732	46	0.000240624	0.076338
GO:0006120~mitochondrial electron transport, NADH to ubiquinone	-0.319192	-0.271799	-0.538233	14	0.000506894	0.153154
GO:0000398~mRNA splicing, via spliceosome	0.117997	0.125557	0.177813	132	0.000586718	0.169215
GO:0032467~positive regulation of cytokinesis	-0.242598	-0.216554	-0.798476	6	0.000717933	0.198056
GO:0060071~Wnt signaling pathway, planar cell polarity pathway	0.212824	0.137377	0.299585	43	0.000749276	0.19809
GO:0090090~negative regulation of canonical Wnt signaling pathway	0.213274	0.129851	0.282004	48	0.000811415	0.205937
GO:0000209~protein polyubiquitination	0.212468	0.130839	0.258154	52	0.00143226	0.349526
GO:0006635~fatty acid beta-oxidation	-0.0435722	-0.0824786	-0.447594	17	0.00145107	0.341001
GO:0007155~cell adhesion	0.212074	0.204377	0.315994	34	0.00153641	0.348161
GO:0070126~mitochondrial translational termination	0.166031	0.16756	0.267479	46	0.00186553	0.408165
GO:0019886~antigen processing and presentation of exogenous peptide antigen via MHC class II	-0.0257792	-0.0262943	-0.31341	32	0.00229366	0.485109
GO:0006048~UDP-N-acetylglucosamine biosynthetic process	-0.12474	-0.148985	-0.709709	6	0.00264196	0.54075
GO:1901800~positive regulation of proteasomal protein catabolic process	0.24004	0.22148	0.599364	8	0.00338209	0.670605
GO:0051170~nuclear import	0.227043	0.222734	0.559512	9	0.00371775	0.714823
GO:0070125~mitochondrial translational elongation	0.147972	0.151774	0.241369	49	0.0037868	0.706684
GO:0008380~RNA splicing	0.134576	0.119853	0.190615	75	0.00490837	0.865101
GO:0006513~protein monoubiquitination	-0.128216	-0.164291	-0.719509	5	0.00538396	0.923277
GO:0032870~cellular response to hormone stimulus	-0.228539	-0.237287	-0.715954	5	0.00561656	0.937818
GO:0006123~mitochondrial electron transport, cytochrome c to oxygen	-0.167676	-0.214778	-0.561335	8	0.00605591	0.98525
GO:0050821~protein stabilization	0.142348	0.147179	0.261934	37	0.0061923	0.982254
GO:0043161~proteasome-mediated ubiquitin-dependent protein catabolic process	0.173706	0.115351	0.206644	60	0.00620989	0.961019
GO:0007517~muscle organ development	0.328218	0.264018	0.590609	7	0.00689366	1.04143
GO:0015031~protein transport	0.0114245	0.0187242	-0.17118	82	0.00835447	1.17798
GO:0006002~fructose 6-phosphate metabolic process	-0.122303	-0.140312	-0.673466	5	0.00918696	1.12099
GO:0016236~macroautophagy	0.207746	0.218638	0.450303	11	0.00987338	1.16012
GO:0043248~proteasome assembly	0.212824	0.203505	0.495172	9	0.0102419	1.18154
GO:0007399~nervous system development	-0.0389395	-0.0528829	-0.275552	29	0.0106537	1.2071
GO:0006865~amino acid transport	-0.38028	-0.271234	-0.659924	5	0.0106911	1.19009
GO:0000186~activation of MAPKK activity	-0.0732679	-0.181667	-0.659585	5	0.0107314	1.17398
GO:0030163~protein catabolic process	0.242153	0.261453	0.438732	11	0.0119394	1.24189
GO:0072593~reactive oxygen species metabolic process	-0.0448958	-0.250042	-0.588484	6	0.0126656	1.27561
GO:0006921~cellular component disassembly involved in execution phase of apoptosis	0.238204	0.360169	0.641303	5	0.0131158	1.2803
GO:0016197~endosomal transport	-0.0388902	-0.0568364	-0.398334	13	0.0131296	1.26223
GO:0010468~regulation of gene expression	0.253294	0.233675	0.451569	10	0.0136023	1.26922
GO:0006986~response to unfolded protein	0.157861	0.171338	0.330638	18	0.0155238	1.3873
GO:0072583~clathrin-mediated endocytosis	-0.0344144	-0.0983866	-0.491843	8	0.0161747	1.38687
GO:0045899~positive regulation of RNA polymerase II transcriptional preinitiation complex assembly	0.237927	0.199672	0.517517	7	0.0179062	1.47552
GO:0000387~spliceosomal snRNP assembly	0.151292	0.164323	0.353959	15	0.017962	1.46114
GO:0009790~embryo development	0.211054	0.223908	0.55532	6	0.0186456	1.49755
GO:0030097~hemopoiesis	-0.137338	-0.0811169	-0.478072	8	0.0194074	1.53925
GO:0051017~actin filament bundle assembly	-0.00817116	-0.0604953	-0.405716	11	0.0200853	1.57335
GO:0022904~respiratory electron transport chain	-0.0584484	-0.105542	-0.447318	9	0.0203723	1.55738
GO:0006270~DNA replication initiation	0.236292	0.198892	0.385965	12	0.0209199	1.56161
GO:0006813~potassium ion transport	0.303405	0.285989	0.595599	5	0.0212327	1.56653
GO:0048255~mRNA stabilization	0.233599	0.196751	0.502995	7	0.021385	1.55963
GO:0034613~cellular protein localization	0.334707	0.244945	0.466631	8	0.0225088	1.62293
GO:0007018~microtubule-based movement	-0.0600256	-0.0518254	-0.328816	16	0.0232128	1.65489
GO:0051384~response to glucocorticoid	0.204011	0.205769	0.534011	6	0.023681	1.66951
GO:0045727~positive regulation of translation	0.150513	0.143072	0.262006	25	0.024036	1.67592
GO:0006260~DNA replication	0.121977	0.130895	0.195059	43	0.02818	1.9226
GO:0000165~MAPK cascade	0.175427	0.106395	0.17594	53	0.0283007	1.89019
GO:0006108~malate metabolic process	-0.0728225	-0.208436	-0.562759	5	0.0294958	1.92939
GO:0023014~signal transduction by protein phosphorylation	0.268849	0.307178	0.503669	6	0.032865	2.10635
GO:0007005~mitochondrion organization	0.169294	0.134295	0.267352	21	0.034672	2.11533
GO:1902600~hydrogen ion transmembrane transport	-0.193478	-0.184109	-0.460882	7	0.0349914	2.11448
GO:0071902~positive regulation of protein serine/threonine kinase activity	0.196975	0.201856	0.497601	6	0.0350292	2.0968
GO:0050731~positive regulation of peptidyl-tyrosine phosphorylation	0.22025	0.26277	0.402949	9	0.0366755	2.13492
GO:0055114~oxidation-reduction process	0.0225274	0.0132979	-0.11319	118	0.0379418	2.16883
GO:0030433~ER-associated ubiquitin-dependent protein catabolic process	0.174626	0.143047	0.283262	18	0.0381554	2.16157
GO:0042274~ribosomal small subunit biogenesis	0.189087	0.169777	0.360975	11	0.0386038	2.16762
GO:1900364~negative regulation of mRNA polyadenylation	-0.192779	-0.169416	-0.532628	5	0.0393751	2.19153
GO:0009058~biosynthetic process	0.294903	0.265939	0.448418	7	0.0402245	2.14475
GO:0097190~apoptotic signaling pathway	-0.127983	-0.0942872	-0.528565	5	0.0409011	2.16265
GO:0030968~endoplasmic reticulum unfolded protein response	-0.106468	-0.0941863	-0.372604	10	0.0417411	2.17088
GO:0006107~oxaloacetate metabolic process	-0.0516148	-0.0930164	-0.410911	8	0.0445141	2.29628
GO:0007249~I-kappaB kinase/NF-kappaB signaling	0.252141	0.208603	0.519424	5	0.0445188	2.278
GO:0048025~negative regulation of mRNA splicing, via spliceosome	0.183734	0.141716	0.298711	15	0.0458214	2.28926
GO:0006396~RNA processing	0.126997	0.102704	0.167277	48	0.0469823	2.32893
GO:0016567~protein ubiquitination	-0.0243716	-0.0175062	-0.271111	18	0.0472284	2.32298
GO:0036258~multivesicular body assembly	-0.0666551	-0.0761433	-0.403814	8	0.0483234	2.35856
GO:0007566~embryo implantation	0.215259	0.24906	0.462885	6	0.0498849	2.39788
