# Supplementary material for: Isoform‐resolved correlation analysis between mRNA abundance regulation and protein level degradation
Source: Mol Syst Biol. 2020 Mar 16;16(3):e9170. doi: 10.15252/msb.20199170 (PMC7073818; doi:10.15252/msb.20199170)
Supplement: Supplementary file 7 — Table EV5 [file MSB-16-e9170-s007.xlsx]

## Sheet: Legend
Table EV5: Results of the 1D enrichment analysis of the GOCC DIRECT gene ontology terms (retrieved from DAVID database using mapped Uniprot IDs of the detected proteins) are presented. Only those categories with more than five unique protein IDs per category and p-value < 0.05 are shown. The enrichment was performed with the relative Kloss values (Kloss log2 fold change between HeLa Kyoto and HeL…

## Sheet: Table EV5
GOCC DIRECT term	log2 kloss median	log2 kloss average	1D enrichment score	Size (unique protein ids) > 5	1D enrichment p-value < 0.05	1D enrichment Benj. Hoch. FDR
GO:0042555~MCM complex	0.381543	0.333112	0.73026	7	0.00083533	0.0877856
GO:0015934~large ribosomal subunit	0.266333	0.296155	0.72917	9	0.000156281	0.0258086
GO:0035770~ribonucleoprotein granule	0.248843	0.238723	0.625741	6	0.00802851	0.40352
GO:0030057~desmosome	0.27731	0.25337	0.618282	5	0.0167769	0.538725
GO:0022624~proteasome accessory complex	0.23606	0.22478	0.601562	16	3.2848e-05	0.00632871
GO:0008250~oligosaccharyltransferase complex	0.268491	0.281195	0.586458	5	0.023301	0.598576
GO:0031597~cytosolic proteasome complex	0.237927	0.212701	0.570884	7	0.00900937	0.385735
GO:0019897~extrinsic component of plasma membrane	0.225476	0.211081	0.568304	6	0.0160602	0.530447
GO:0031595~nuclear proteasome complex	0.237927	0.210548	0.564591	7	0.00979709	0.40448
GO:0016235~aggresome	0.204483	0.23658	0.525	8	0.0102561	0.382452
GO:0008541~proteasome regulatory particle, lid subcomplex	0.220009	0.205457	0.521733	6	0.0270876	0.65236
GO:0030532~small nuclear ribonucleoprotein complex	0.252495	0.220741	0.515267	10	0.00486749	0.33099
GO:0022627~cytosolic small ribosomal subunit	0.224256	0.205679	0.51491	35	1.64079e-07	0.000189675
GO:0034709~methylosome	0.227043	0.214702	0.511092	9	0.00804674	0.387585
GO:0005762~mitochondrial large ribosomal subunit	0.241206	0.245713	0.49215	29	5.08361e-06	0.00195888
GO:0015935~small ribosomal subunit	0.220102	0.183327	0.426159	24	0.000321973	0.0465251
GO:0005839~proteasome core complex	0.213393	0.178768	0.410426	14	0.00801516	0.42116
GO:0005838~proteasome regulatory particle	0.214148	0.154991	0.391677	11	0.0248128	0.610289
GO:0000502~proteasome complex	0.212824	0.165722	0.388087	43	1.2614e-05	0.00364545
GO:0005689~U12-type spliceosomal complex	0.172837	0.270008	0.378409	13	0.0184644	0.561705
GO:0005686~U2 snRNP	0.173168	0.2648	0.35514	14	0.0217748	0.613943
GO:0019013~viral nucleocapsid	0.181803	0.165012	0.34554	22	0.00521381	0.334842
GO:0008540~proteasome regulatory particle, base subcomplex	0.224171	0.148925	0.338073	12	0.0430871	0.88944
GO:0005923~bicellular tight junction	0.146692	0.203149	0.333687	12	0.0458663	0.914163
GO:0036464~cytoplasmic ribonucleoprotein granule	0.21144	0.144459	0.312599	14	0.0434408	0.88101
GO:0005840~ribosome	0.169208	0.142948	0.281204	113	4.38574e-07	0.000253496
GO:0005681~spliceosomal complex	0.124502	0.138869	0.247725	52	0.00221873	0.183204
GO:0071013~catalytic step 2 spliceosome	0.135689	0.133442	0.232828	60	0.00204764	0.182082
GO:0022625~cytosolic large ribosomal subunit	0.142075	0.130299	0.225211	49	0.0069012	0.379895
GO:0030529~intracellular ribonucleoprotein complex	0.132307	0.119741	0.198774	84	0.00194625	0.187488
GO:0031012~extracellular matrix	0.138718	0.128374	0.190972	82	0.00325749	0.251044
GO:0005925~focal adhesion	0.0955867	0.103292	0.115343	179	0.0101897	0.392642
GO:0016020~membrane	0.0984885	0.0845051	0.114383	643	1.81207e-05	0.00418951
GO:0005654~nucleoplasm	0.098865	0.0787509	0.0898477	770	0.000390157	0.0501135
GO:0005634~nucleus	0.0844185	0.0748848	0.0669361	936	0.00582082	0.354151
GO:0048471~perinuclear region of cytoplasm	0.0305032	0.0221358	-0.128446	137	0.0115038	0.40298
GO:0005768~endosome	-0.0142269	0.00932931	-0.212034	45	0.0147044	0.499948
GO:0005802~trans-Golgi network	-0.020977	-0.0255008	-0.271717	19	0.0410781	0.863388
GO:0030496~midbody	-0.038062	-0.0326711	-0.275443	36	0.00451069	0.325897
GO:0030659~cytoplasmic vesicle membrane	0.00308394	-0.0266303	-0.300773	17	0.032373	0.719677
GO:0005884~actin filament	-0.0407711	-0.0312469	-0.304726	17	0.0301664	0.697447
GO:0016023~cytoplasmic, membrane-bounded vesicle	-0.0379583	-0.0323337	-0.311253	18	0.0227241	0.610907
GO:0031252~cell leading edge	-0.0316103	-0.0233898	-0.32863	13	0.0407348	0.872027
GO:0072686~mitotic spindle	-0.0162529	-0.0529868	-0.34191	14	0.0271881	0.641417
GO:0030136~clathrin-coated vesicle	-0.0770276	-0.0658536	-0.347476	11	0.0464772	0.910638
GO:0005814~centriole	-0.150807	-0.176368	-0.457615	7	0.0363036	0.791829
GO:0005871~kinesin complex	-0.191943	-0.110056	-0.498155	7	0.0226687	0.623928
GO:0005747~mitochondrial respiratory chain complex I	-0.319192	-0.267497	-0.519481	14	0.000790948	0.0914336
