# Supplementary material for: Isoform‐resolved correlation analysis between mRNA abundance regulation and protein level degradation
Source: Mol Syst Biol. 2020 Mar 16;16(3):e9170. doi: 10.15252/msb.20199170 (PMC7073818; doi:10.15252/msb.20199170)
Supplement: Supplementary file 8 — Table EV6 [file MSB-16-e9170-s008.xlsx]

## Sheet: Legend
Table EV6: Results of the 1D enrichment analysis of the GOBP DIRECT gene ontology terms (retrieved from DAVID database using mapped Uniprot IDs of the detected proteins) are shown. Only those categories with more than five unique protein IDs per category are presented. The enrichment was performed with the gene isoform-specific mRNA-Kloss correlation (Spearman’s Rho values) for each protein isofo…

## Sheet: Table EV6
GOBP DIRECT term	mRNA-kloss ρ median	mRNA-kloss ρ average	1D enrichment score	Size (unique protein ids) > 5	1D enrichment p-value	1D enrichment Benj. Hoch. FDR
GO:0007566~embryo implantation	0.765734	0.655012	0.757094	6	0.00133968	0.607164
GO:0000380~alternative mRNA splicing, via spliceosome	0.646853	0.497003	0.53638	7	0.0141334	1.40119
GO:0042407~cristae formation	0.629371	0.561772	0.636524	6	0.00700601	1.20144
GO:0032212~positive regulation of telomere maintenance via telomerase	0.608392	0.424031	0.431587	11	0.0133986	1.46576
GO:0051170~nuclear import	0.608392	0.372572	0.342333	9	0.0758874	2.21892
GO:0048026~positive regulation of mRNA splicing, via spliceosome	0.594406	0.545455	0.595206	10	0.00114392	0.604846
GO:0000387~spliceosomal snRNP assembly	0.587413	0.410723	0.398696	15	0.00768753	1.21944
GO:0010976~positive regulation of neuron projection development	0.58042	0.286713	0.262039	9	0.174234	2.61351
GO:0006362~transcription elongation from RNA polymerase I promoter	0.56993	0.434441	0.461424	8	0.0240571	1.46771
GO:0006383~transcription from RNA polymerase III promoter	0.545455	0.451548	0.489528	7	0.0251225	1.46241
GO:0006361~transcription initiation from RNA polymerase I promoter	0.545455	0.369075	0.358449	9	0.0630804	2.10655
GO:0006363~termination of RNA polymerase I transcription	0.545455	0.369075	0.358449	9	0.0630804	2.09552
GO:0008033~tRNA processing	0.543706	0.282343	0.242392	12	0.146958	2.50658
GO:0034644~cellular response to UV	0.534965	0.448864	0.463014	8	0.0235748	1.51093
GO:0000956~nuclear-transcribed mRNA catabolic process	0.524476	0.38345	0.366935	6	0.120071	2.43403
GO:0071028~nuclear mRNA surveillance	0.517483	0.273726	0.19661	7	0.368407	3.25563
GO:0006120~mitochondrial electron transport, NADH to ubiquinone	0.515734	0.418831	0.401554	14	0.00948326	1.30807
GO:0007005~mitochondrion organization	0.51049	0.366467	0.370215	21	0.00344659	0.874744
GO:0007004~telomere maintenance via telomerase	0.51049	0.474213	0.498092	8	0.0148707	1.42962
GO:0042102~positive regulation of T cell proliferation	0.51049	0.252331	0.218199	6	0.355293	3.23898
GO:0075522~IRES-dependent viral translational initiation	0.506993	0.424076	0.463741	7	0.0338761	1.73342
GO:0000289~nuclear-transcribed mRNA poly(A) tail shortening	0.5	0.405012	0.390446	12	0.0194785	1.52582
GO:0006298~mismatch repair	0.489511	0.503497	0.57278	6	0.0152447	1.44369
GO:0019058~viral life cycle	0.482517	0.386364	0.408725	6	0.0833599	2.21305
GO:0000244~spliceosomal tri-snRNP complex assembly	0.482517	0.454157	0.438366	9	0.0230256	1.49079
GO:0000902~cell morphogenesis	0.482517	0.354701	0.346574	9	0.0723272	2.17496
GO:0000245~spliceosomal complex assembly	0.482517	0.352193	0.304445	11	0.0810765	2.23666
GO:0032481~positive regulation of type I interferon production	0.479021	0.361139	0.349857	14	0.0238119	1.48124
GO:1904871~positive regulation of protein localization to Cajal body	0.465035	0.399038	0.396301	8	0.0526493	1.97668
GO:1904851~positive regulation of establishment of protein localization to telomere	0.465035	0.393357	0.38936	8	0.0569304	2.0068
GO:0007339~binding of sperm to zona pellucida	0.465035	0.323864	0.31205	8	0.127054	2.46532
GO:0071560~cellular response to transforming growth factor beta stimulus	0.465035	0.249417	0.206763	6	0.381071	3.25862
GO:0006541~glutamine metabolic process	0.454545	0.371503	0.326044	12	0.0510698	2.01266
GO:0070987~error-free translesion synthesis	0.447552	0.520979	0.607297	10	0.000904757	0.52188
GO:0006297~nucleotide-excision repair, DNA gap filling	0.447552	0.465326	0.519214	12	0.00189166	0.706034
GO:0019985~translesion synthesis	0.447552	0.459207	0.511146	12	0.00222478	0.742958
GO:0000723~telomere maintenance	0.444056	0.373776	0.356725	10	0.0512566	2.00755
GO:0007059~chromosome segregation	0.440559	0.25999	0.2325	14	0.133098	2.47657
GO:0045727~positive regulation of translation	0.440559	0.336224	0.305636	25	0.00848025	1.25133
GO:0043280~positive regulation of cysteine-type endopeptidase activity involved in apoptotic process	0.440559	0.178322	0.108232	7	0.620497	3.56294
GO:0042276~error-prone translesion synthesis	0.426573	0.519814	0.603996	9	0.00173719	0.688905
GO:0006977~DNA damage response, signal transduction by p53 class mediator resulting in cell cycle arrest	0.426573	0.274317	0.198796	11	0.25466	2.95396
GO:0042059~negative regulation of epidermal growth factor receptor signaling pathway	0.426573	0.162279	0.0907885	17	0.518349	3.39064
GO:0045333~cellular respiration	0.41958	0.308858	0.263801	6	0.263755	3.00453
GO:0042769~DNA damage response, detection of DNA damage	0.41958	0.43784	0.466818	18	0.000634036	0.402296
GO:0042274~ribosomal small subunit biogenesis	0.41958	0.358233	0.337243	11	0.0533092	1.96655
GO:0090503~RNA phosphodiester bond hydrolysis, exonucleolytic	0.41958	0.332486	0.297615	11	0.0881313	2.24575
GO:0006296~nucleotide-excision repair, DNA incision, 5'-to lesion	0.412587	0.395338	0.416185	15	0.0053956	1.10436
GO:0033683~nucleotide-excision repair, DNA incision	0.412587	0.395338	0.416185	15	0.0053956	1.06985
GO:0045648~positive regulation of erythrocyte differentiation	0.409091	0.322261	0.293449	6	0.213808	2.80872
GO:0006268~DNA unwinding involved in DNA replication	0.409091	0.253934	0.191395	8	0.349346	3.2312
GO:0051292~nuclear pore complex assembly	0.405594	0.324398	0.311469	9	0.106305	2.30206
GO:0034063~stress granule assembly	0.405594	0.386364	0.41056	6	0.0819837	2.21356
GO:0030049~muscle filament sliding	0.402098	0.449301	0.489623	6	0.038058	1.84334
GO:0006936~muscle contraction	0.398601	0.282343	0.268365	12	0.108324	2.32989
GO:0043101~purine-containing compound salvage	0.398601	0.38345	0.389877	6	0.0986022	2.33444
GO:0071320~cellular response to cAMP	0.398601	0.300699	0.240505	6	0.308263	3.14965
GO:0006289~nucleotide-excision repair	0.398601	0.202797	0.140901	6	0.550568	3.45193
GO:0032981~mitochondrial respiratory chain complex I assembly	0.395105	0.379268	0.350413	17	0.0126694	1.43549
GO:0071902~positive regulation of protein serine/threonine kinase activity	0.395105	0.331585	0.326345	6	0.166812	2.60054
GO:0048538~thymus development	0.391608	0.212121	0.15876	6	0.501221	3.38685
GO:0042254~ribosome biogenesis	0.391608	0.335253	0.309962	17	0.0274433	1.52744
GO:0048255~mRNA stabilization	0.391608	0.317183	0.257809	7	0.238225	2.92367
GO:0000381~regulation of alternative mRNA splicing, via spliceosome	0.388112	0.354458	0.363436	16	0.0121104	1.44982
GO:0042273~ribosomal large subunit biogenesis	0.388112	0.318182	0.297506	16	0.039997	1.85241
GO:0000184~nuclear-transcribed mRNA catabolic process, nonsense-mediated decay	0.386364	0.282851	0.246954	86	9.8957e-05	0.0896974
GO:0000028~ribosomal small subunit assembly	0.386364	0.300991	0.253468	12	0.12936	2.47225
GO:0000722~telomere maintenance via recombination	0.384615	0.322145	0.297676	15	0.0465778	1.95719
GO:0035690~cellular response to drug	0.384615	0.226637	0.177651	11	0.308706	3.1491
GO:0070126~mitochondrial translational termination	0.381119	0.383247	0.378969	46	1.04575e-05	0.0331763
GO:0009653~anatomical structure morphogenesis	0.381119	0.33017	0.32954	7	0.131658	2.45698
GO:0006271~DNA strand elongation involved in DNA replication	0.379371	0.320367	0.303889	8	0.1373	2.4679
GO:0006283~transcription-coupled nucleotide-excision repair	0.379371	0.338441	0.315196	34	0.00157918	0.667994
GO:1901796~regulation of signal transduction by p53 class mediator	0.379371	0.243679	0.17435	26	0.125764	2.46288
GO:0007595~lactation	0.377622	0.315997	0.258478	8	0.206275	2.76121
GO:0070125~mitochondrial translational elongation	0.377622	0.344941	0.329955	49	7.55637e-05	0.0799086
GO:0051607~defense response to virus	0.377622	0.292061	0.253191	17	0.0716603	2.16516
GO:0043044~ATP-dependent chromatin remodeling	0.374126	0.211101	0.135155	16	0.35081	3.23061
GO:0031297~replication fork processing	0.374126	0.376457	0.354087	6	0.133602	2.47144
GO:0043967~histone H4 acetylation	0.372378	0.298951	0.269307	6	0.253917	2.95074
GO:0006189~'de novo' IMP biosynthetic process	0.367133	0.344988	0.328251	6	0.164348	2.58757
GO:0007131~reciprocal meiotic recombination	0.367133	0.294872	0.230411	6	0.329011	3.1969
GO:1990090~cellular response to nerve growth factor stimulus	0.363636	0.344406	0.31265	6	0.185336	2.66656
GO:0034613~cellular protein localization	0.36014	0.298514	0.229175	8	0.26246	3.00598
GO:0006614~SRP-dependent cotranslational protein targeting to membrane	0.356643	0.271886	0.232396	79	0.00043687	0.307993
GO:0043248~proteasome assembly	0.356643	0.332168	0.308406	9	0.109788	2.34548
GO:0032508~DNA duplex unwinding	0.353147	0.23537	0.146934	19	0.269318	3.00321
GO:0040008~regulation of growth	0.353147	0.230769	0.175242	7	0.422723	3.31543
GO:0006904~vesicle docking involved in exocytosis	0.353147	0.201632	0.1337	6	0.571118	3.48772
GO:0070584~mitochondrion morphogenesis	0.34965	0.305195	0.252966	7	0.247158	2.9149
GO:0006909~phagocytosis	0.34965	0.107517	0.0327469	8	0.872785	3.91089
GO:0042594~response to starvation	0.344406	0.394522	0.386489	6	0.101565	2.31809
GO:0000462~maturation of SSU-rRNA from tricistronic rRNA transcript (SSU-rRNA, 5.8S rRNA, LSU-rRNA)	0.342657	0.262737	0.208135	21	0.100106	2.31816
GO:0021987~cerebral cortex development	0.342657	0.314685	0.279303	8	0.172033	2.61763
GO:0032543~mitochondrial translation	0.342657	0.292208	0.254144	14	0.100627	2.31333
GO:0019083~viral transcription	0.335664	0.280315	0.25041	94	3.7905e-05	0.0481014
GO:0006412~translation	0.335664	0.264724	0.226819	135	9.35206e-06	0.0593388
GO:0048025~negative regulation of mRNA splicing, via spliceosome	0.335664	0.259207	0.210516	15	0.159306	2.60515
GO:0070935~3'-UTR-mediated mRNA stabilization	0.335664	0.225774	0.167494	7	0.443522	3.30687
GO:0009083~branched-chain amino acid catabolic process	0.33042	0.181381	0.105871	8	0.604684	3.53289
GO:0007519~skeletal muscle tissue development	0.33042	0.262238	0.202315	6	0.391398	3.26336
GO:1903146~regulation of mitophagy	0.328671	0.238151	0.168693	9	0.381735	3.25115
GO:0007093~mitotic cell cycle checkpoint	0.325175	0.185315	0.145913	6	0.536482	3.41765
GO:0006935~chemotaxis	0.325175	0.259907	0.209022	6	0.37589	3.27163
GO:0006413~translational initiation	0.325175	0.252116	0.210394	114	0.000147509	0.116993
GO:0006388~tRNA splicing, via endonucleolytic cleavage and ligation	0.321678	0.268065	0.184668	6	0.434025	3.32194
GO:0071897~DNA biosynthetic process	0.321678	0.378205	0.384159	6	0.103643	2.29133
GO:1904874~positive regulation of telomerase RNA localization to Cajal body	0.321678	0.331092	0.296092	13	0.0652378	2.10119
GO:0001649~osteoblast differentiation	0.321678	0.231087	0.156423	33	0.122303	2.44029
GO:1901998~toxin transport	0.321678	0.286982	0.245376	13	0.126552	2.4631
GO:0000027~ribosomal large subunit assembly	0.321678	0.284293	0.237207	13	0.139682	2.49657
GO:0045071~negative regulation of viral genome replication	0.321678	0.244755	0.197276	7	0.366787	3.25492
GO:0033120~positive regulation of RNA splicing	0.321678	0.221778	0.16592	7	0.447817	3.29629
GO:0006464~cellular protein modification process	0.31993	0.260989	0.193765	14	0.210657	2.77884
GO:0021510~spinal cord development	0.318182	0.215472	0.131518	8	0.520173	3.39557
GO:0009408~response to heat	0.314685	0.264658	0.214921	13	0.180828	2.63154
GO:0006913~nucleocytoplasmic transport	0.314685	0.245293	0.177276	13	0.269674	3.00189
GO:0022904~respiratory electron transport chain	0.314685	0.285936	0.209028	9	0.278431	3.0199
GO:0043434~response to peptide hormone	0.314685	0.256702	0.197629	12	0.236999	2.91993
GO:0014003~oligodendrocyte development	0.314685	0.244755	0.200198	6	0.396375	3.27474
GO:0032259~methylation	0.311189	0.336757	0.3167	16	0.028795	1.56157
GO:0051898~negative regulation of protein kinase B signaling	0.311189	0.0996503	0.0408725	6	0.862532	3.90912
GO:0006405~RNA export from nucleus	0.307692	0.291908	0.248407	35	0.0115368	1.43532
GO:0001731~formation of translation preinitiation complex	0.307692	0.256119	0.212292	20	0.101608	2.31076
GO:0042752~regulation of circadian rhythm	0.307692	0.0897436	-0.00221468	9	0.990838	4.01717
GO:0021766~hippocampus development	0.307692	0.126263	0.0311469	9	0.871698	3.91708
GO:0009749~response to glucose	0.307692	0.105894	0.0155569	7	0.943262	3.99799
GO:0006364~rRNA processing	0.304196	0.253733	0.20882	148	2.04935e-05	0.0433438
GO:0090502~RNA phosphodiester bond hydrolysis, endonucleolytic	0.304196	0.268357	0.221333	8	0.279142	3.0173
GO:0010507~negative regulation of autophagy	0.302448	0.227855	0.15396	6	0.51425	3.40597
GO:0042220~response to cocaine	0.300699	0.247378	0.165907	8	0.417232	3.30917
GO:0006396~RNA processing	0.300699	0.28125	0.232086	48	0.00584985	1.06049
GO:0000460~maturation of 5.8S rRNA	0.300699	0.37296	0.370559	9	0.0546791	1.96011
GO:0006260~DNA replication	0.300699	0.220524	0.14634	43	0.0996425	2.33296
GO:0071353~cellular response to interleukin-4	0.300699	0.319181	0.266102	7	0.223462	2.876
GO:0045815~positive regulation of gene expression, epigenetic	0.297203	0.306381	0.278977	16	0.0541211	1.95113
GO:0002181~cytoplasmic translation	0.295455	0.331974	0.323022	18	0.01807	1.48901
GO:0007084~mitotic nuclear envelope reassembly	0.293706	0.111305	0.0557673	6	0.813237	3.8565
GO:0009168~purine ribonucleoside monophosphate biosynthetic process	0.291958	0.322378	0.274544	10	0.13355	2.47771
GO:0007156~homophilic cell adhesion via plasma membrane adhesion molecules	0.29021	0.108392	-0.000847458	7	0.996907	3.99834
GO:0006369~termination of RNA polymerase II transcription	0.286713	0.281019	0.230262	35	0.0192069	1.52335
GO:0051291~protein heterooligomerization	0.284965	0.190948	0.10508	18	0.441848	3.31778
GO:0000470~maturation of LSU-rRNA	0.283217	0.30581	0.284589	13	0.0763938	2.21333
GO:0000398~mRNA splicing, via spliceosome	0.283217	0.26335	0.218978	132	2.30095e-05	0.0364988
GO:1900034~regulation of cellular response to heat	0.27972	0.29609	0.261975	44	0.00287178	0.792236
GO:0010827~regulation of glucose transport	0.27972	0.283362	0.256242	24	0.0305577	1.62932
GO:0010467~gene expression	0.27972	0.263144	0.215875	27	0.0534381	1.95991
GO:0006401~RNA catabolic process	0.27972	0.211538	0.136393	8	0.504826	3.38239
GO:0006406~mRNA export from nucleus	0.276224	0.26241	0.217402	61	0.00370543	0.870776
GO:0016925~protein sumoylation	0.276224	0.288258	0.255023	43	0.00411143	0.899553
GO:0075733~intracellular transport of virus	0.276224	0.273575	0.241425	33	0.0170863	1.48511
GO:0006409~tRNA export from nucleus	0.276224	0.287102	0.259291	27	0.0203523	1.48431
GO:0006338~chromatin remodeling	0.274475	0.161568	0.0798122	24	0.500536	3.38943
GO:0008380~RNA splicing	0.272727	0.260699	0.20954	75	0.00198633	0.700183
GO:0031124~mRNA 3'-end processing	0.272727	0.25694	0.195126	33	0.0539175	1.9549
GO:0006397~mRNA processing	0.272727	0.156785	0.0680113	69	0.335074	3.21155
GO:0006367~transcription initiation from RNA polymerase II promoter	0.272727	0.238262	0.185781	14	0.230068	2.87925
GO:0045893~positive regulation of transcription, DNA-templated	0.270979	0.206935	0.125986	60	0.0952414	2.29775
GO:0006450~regulation of translational fidelity	0.270979	0.252331	0.178526	6	0.449467	3.29315
GO:0010501~RNA secondary structure unwinding	0.269231	0.266038	0.210658	23	0.0816881	2.24377
GO:0033574~response to testosterone	0.269231	0.325175	0.285237	8	0.163101	2.59367
GO:0001558~regulation of cell growth	0.269231	0.26049	0.21841	6	0.354826	3.24405
GO:0042795~snRNA transcription from RNA polymerase II promoter	0.265734	0.237557	0.182153	17	0.195016	2.71355
GO:0033138~positive regulation of peptidyl-serine phosphorylation	0.265734	0.238539	0.167279	9	0.385737	3.25899
GO:0050821~protein stabilization	0.265734	0.227651	0.157174	37	0.100466	2.31802
GO:0007077~mitotic nuclear envelope disassembly	0.263986	0.236638	0.200238	28	0.06816	2.13042
GO:0034314~Arp2/3 complex-mediated actin nucleation	0.262238	0.188811	0.117105	8	0.566913	3.48215
GO:0035019~somatic stem cell population maintenance	0.26049	0.180507	0.108627	8	0.595316	3.52358
GO:0050434~positive regulation of viral transcription	0.258741	0.166084	0.0806266	14	0.602461	3.53946
GO:0038061~NIK/NF-kappaB signaling	0.258741	0.20672	0.126345	41	0.164907	2.58994
GO:0008284~positive regulation of cell proliferation	0.255245	0.222886	0.154365	55	0.0500812	1.98603
GO:0000082~G1/S transition of mitotic cell cycle	0.255245	0.1637	0.0790424	33	0.434921	3.32079
GO:0006293~nucleotide-excision repair, preincision complex stabilization	0.255245	0.211788	0.14661	7	0.5024	3.384
GO:0006295~nucleotide-excision repair, DNA incision, 3'-to lesion	0.255245	0.211788	0.14661	7	0.5024	3.38041
GO:0006294~nucleotide-excision repair, preincision complex assembly	0.255245	0.171329	0.0891528	9	0.643885	3.62185
GO:0006611~protein export from nucleus	0.255245	0.279065	0.235458	16	0.104068	2.27694
GO:0016569~covalent chromatin modification	0.255245	0.216942	0.145803	22	0.238498	2.92136
GO:0000375~RNA splicing, via transesterification reactions	0.253496	0.25913	0.203089	18	0.137174	2.47264
GO:0072593~reactive oxygen species metabolic process	0.251748	0.294289	0.243259	6	0.302759	3.13377
GO:0000724~double-strand break repair via homologous recombination	0.251748	0.141608	0.0248408	12	0.881841	3.92101
GO:0019886~antigen processing and presentation of exogenous peptide antigen via MHC class II	0.248252	0.22028	0.159957	32	0.119637	2.44082
GO:0045892~negative regulation of transcription, DNA-templated	0.248252	0.221186	0.133961	54	0.0919627	2.27044
GO:0016032~viral process	0.246503	0.226169	0.166834	114	0.00261709	0.754793
GO:0031047~gene silencing by RNA	0.244755	0.238595	0.179672	42	0.0456702	1.95796
GO:0007186~G-protein coupled receptor signaling pathway	0.244755	0.213986	0.141706	10	0.438723	3.31788
GO:0032728~positive regulation of interferon-beta production	0.243007	0.236014	0.166525	6	0.480521	3.33214
GO:1904837~beta-catenin-TCF complex assembly	0.241259	0.177822	0.0837167	7	0.701726	3.71657
GO:0006479~protein methylation	0.241259	0.192308	0.111117	8	0.586905	3.49992
GO:0010592~positive regulation of lamellipodium assembly	0.237762	0.10101	-0.0208274	9	0.914	3.96671
GO:0001541~ovarian follicle development	0.237762	0.0973193	-0.0230834	6	0.922099	3.9639
GO:0075713~establishment of integrated proviral latency	0.237762	0.259324	0.180714	6	0.443929	3.30215
GO:0031145~anaphase-promoting complex-dependent catabolic process	0.237762	0.212961	0.130509	43	0.141978	2.48854
GO:0000165~MAPK cascade	0.237762	0.201082	0.116624	53	0.146026	2.50414
GO:0060071~Wnt signaling pathway, planar cell polarity pathway	0.237762	0.201821	0.120122	43	0.176506	2.62279
GO:0000463~maturation of LSU-rRNA from tricistronic rRNA transcript (SSU-rRNA, 5.8S rRNA, LSU-rRNA)	0.237762	0.231935	0.157337	9	0.414603	3.31735
GO:0006378~mRNA polyadenylation	0.236014	0.19031	0.0910692	14	0.556314	3.4606
GO:0006446~regulation of translational initiation	0.234266	0.166144	0.0864724	29	0.422878	3.31254
GO:0042127~regulation of cell proliferation	0.234266	0.150534	0.0633238	19	0.63403	3.60477
GO:0007346~regulation of mitotic cell cycle	0.234266	0.244256	0.189225	7	0.386668	3.25818
GO:0030100~regulation of endocytosis	0.234266	0.143357	0.0875901	8	0.668442	3.65942
GO:0000187~activation of MAPK activity	0.232517	0.181319	0.0966851	14	0.53223	3.40767
GO:0097193~intrinsic apoptotic signaling pathway	0.232517	0.243357	0.192703	10	0.29233	3.08624
GO:0006270~DNA replication initiation	0.230769	0.222611	0.14632	12	0.381297	3.25616
GO:0006974~cellular response to DNA damage stimulus	0.227273	0.203562	0.143362	32	0.163065	2.60616
GO:0010033~response to organic substance	0.223776	0.223776	0.132418	8	0.517319	3.3909
GO:0007076~mitotic chromosome condensation	0.223776	0.255744	0.171126	7	0.433701	3.32347
GO:0001975~response to amphetamine	0.223776	0.0414585	-0.0510896	7	0.815197	3.84853
GO:0000278~mitotic cell cycle	0.223776	0.299201	0.242797	7	0.266673	3.0215
GO:0006303~double-strand break repair via nonhomologous end joining	0.223776	0.215784	0.116538	14	0.451534	3.29308
GO:0014070~response to organic cyclic compound	0.223776	0.151981	0.0530612	15	0.722783	3.74678
GO:0071377~cellular response to glucagon stimulus	0.223776	0.148851	0.0236683	7	0.913775	3.96845
GO:0006999~nuclear pore organization	0.222028	0.322844	0.291614	6	0.216687	2.82316
GO:0006006~glucose metabolic process	0.22028	0.186189	0.0941089	16	0.51591	3.39922
GO:0030336~negative regulation of cell migration	0.22028	0.182168	0.0958422	10	0.600466	3.53428
GO:0007049~cell cycle	0.216783	0.151081	0.0658047	43	0.459042	3.3098
GO:0045859~regulation of protein kinase activity	0.216783	0.205517	0.107577	9	0.576976	3.49657
GO:0030036~actin cytoskeleton organization	0.216783	0.0932401	-0.0289332	27	0.795747	3.81922
GO:0070373~negative regulation of ERK1 and ERK2 cascade	0.216783	0.107226	0.00523042	9	0.978363	4.0024
GO:0051592~response to calcium ion	0.216783	0.136158	0.0515895	17	0.713603	3.73582
GO:0010923~negative regulation of phosphatase activity	0.211538	0.231643	0.145983	8	0.475343	3.32164
GO:0000717~nucleotide-excision repair, DNA duplex unwinding	0.20979	0.106394	-0.0154358	7	0.943703	3.99719
GO:0006281~DNA repair	0.20979	0.186503	0.107018	50	0.194801	2.71651
GO:0030308~negative regulation of cell growth	0.208042	0.136801	0.0539132	16	0.709759	3.728
GO:0010212~response to ionizing radiation	0.206294	0.158217	0.0932069	8	0.648569	3.6321
GO:0032786~positive regulation of DNA-templated transcription, elongation	0.202797	0.17366	0.0728505	6	0.757609	3.75843
GO:0051384~response to glucocorticoid	0.202797	0.141608	0.0600028	6	0.799345	3.82781
GO:0060271~cilium morphogenesis	0.202797	0.147852	0.0486613	14	0.753246	3.76327
GO:0030150~protein import into mitochondrial matrix	0.202797	0.350649	0.307264	7	0.159818	2.60011
GO:0006414~translational elongation	0.202797	0.0912269	0.0192159	11	0.912324	3.9703
GO:0015949~nucleobase-containing small molecule interconversion	0.202797	0.10113	-0.00372525	13	0.981494	4.00488
GO:0006695~cholesterol biosynthetic process	0.202797	0.122378	0.0113588	12	0.945813	3.99546
GO:0007565~female pregnancy	0.202797	0.21285	0.122563	8	0.548979	3.45562
GO:0043488~regulation of mRNA stability	0.199301	0.21875	0.134709	64	0.0656523	2.10386
GO:0001503~ossification	0.199301	0.0494505	-0.0990315	7	0.65051	3.63335
GO:1900087~positive regulation of G1/S transition of mitotic cell cycle	0.195804	0.128982	0.037791	9	0.844647	3.88073
GO:0000910~cytokinesis	0.195804	0.0819736	-0.0364245	9	0.850197	3.89213
GO:0007219~Notch signaling pathway	0.192308	0.0495338	-0.0447983	12	0.788659	3.81697
GO:0046827~positive regulation of protein export from nucleus	0.192308	0.276224	0.213257	6	0.366293	3.25509
GO:0006164~purine nucleotide biosynthetic process	0.190559	0.186189	0.0887028	8	0.664486	3.6472
GO:0006626~protein targeting to mitochondrion	0.188811	0.29021	0.218657	16	0.131182	2.45531
GO:0048511~rhythmic process	0.188811	0.219406	0.144515	12	0.387197	3.254
GO:0007062~sister chromatid cohesion	0.187063	0.228507	0.156766	34	0.116062	2.40657
GO:0016567~protein ubiquitination	0.187063	0.193862	0.102621	18	0.452608	3.28957
GO:0060041~retina development in camera-type eye	0.187063	0.161276	0.0747669	8	0.714674	3.73834
GO:0002244~hematopoietic progenitor cell differentiation	0.185315	0.124126	0.00143069	8	0.994418	4.00609
GO:0030490~maturation of SSU-rRNA	0.185315	0.239034	0.17221	11	0.323757	3.20474
GO:0030097~hemopoiesis	0.183566	0.227273	0.150382	8	0.462146	3.29474
GO:0045739~positive regulation of DNA repair	0.181818	0.177622	0.0758591	10	0.678484	3.67319
GO:0006607~NLS-bearing protein import into nucleus	0.181818	0.118563	0.00258528	11	0.988181	4.01409
GO:0008652~cellular amino acid biosynthetic process	0.18007	0.235664	0.151336	10	0.408249	3.30822
GO:0006997~nucleus organization	0.178322	0.229271	0.169492	7	0.438105	3.31715
GO:0090263~positive regulation of canonical Wnt signaling pathway	0.178322	0.212015	0.127001	44	0.148401	2.52441
GO:0008543~fibroblast growth factor receptor signaling pathway	0.174825	0.220946	0.155665	21	0.21877	2.83864
GO:0006400~tRNA modification	0.174825	0.0702479	-0.0609662	11	0.726836	3.75246
GO:0051301~cell division	0.171329	0.143271	0.0430325	82	0.507326	3.37774
GO:0006357~regulation of transcription from RNA polymerase II promoter	0.171329	0.196241	0.109028	56	0.162696	2.60684
GO:0043065~positive regulation of apoptotic process	0.171329	0.162791	0.0621122	43	0.484629	3.34964
GO:0042149~cellular response to glucose starvation	0.171329	0.0699301	-0.0367433	7	0.866508	3.91038
GO:0071347~cellular response to interleukin-1	0.171329	0.0664336	-0.033531	6	0.88704	3.93036
GO:0051436~negative regulation of ubiquitin-protein ligase activity involved in mitotic cell cycle	0.171329	0.205128	0.117286	42	0.192053	2.69001
GO:0051437~positive regulation of ubiquitin-protein ligase activity involved in regulation of mitotic cell cycle transition	0.171329	0.198824	0.111533	44	0.204375	2.74156
GO:0034332~adherens junction organization	0.16958	0.136946	0.0558379	6	0.813005	3.85828
GO:0006302~double-strand break repair	0.167832	0.173385	0.0589487	17	0.674941	3.66653
GO:0016236~macroautophagy	0.167832	0.150985	0.0540593	11	0.756743	3.76591
GO:0051603~proteolysis involved in cellular protein catabolic process	0.167832	0.199142	0.107618	22	0.38428	3.25535
GO:0048010~vascular endothelial growth factor receptor signaling pathway	0.164336	0.182817	0.0945905	14	0.541151	3.4336
GO:0006325~chromatin organization	0.164336	0.203147	0.0994485	10	0.586829	3.50276
GO:0051262~protein tetramerization	0.164336	0.11655	0.000318471	12	0.99848	3.99959
GO:0090090~negative regulation of canonical Wnt signaling pathway	0.164336	0.192599	0.104301	48	0.215492	2.81337
GO:0002479~antigen processing and presentation of exogenous peptide antigen via MHC class I, TAP-dependent	0.164336	0.198933	0.109692	38	0.245433	2.93825
GO:0050852~T cell receptor signaling pathway	0.164336	0.186379	0.0971845	46	0.25836	2.98053
GO:0033209~tumor necrosis factor-mediated signaling pathway	0.164336	0.19493	0.101783	40	0.269034	3.00531
GO:0010468~regulation of gene expression	0.160839	0.170629	0.0803988	10	0.660415	3.65012
GO:0038096~Fc-gamma receptor signaling pathway involved in phagocytosis	0.160839	0.207848	0.11525	18	0.398944	3.2874
GO:0051290~protein heterotetramerization	0.160839	0.160451	0.0804354	9	0.676625	3.67253
GO:0043484~regulation of RNA splicing	0.160839	0.162837	0.0497579	7	0.81993	3.85367
GO:1901216~positive regulation of neuron death	0.160839	0.283217	0.202033	6	0.392059	3.25604
GO:1903779~regulation of cardiac conduction	0.160839	0.211976	0.133107	8	0.515142	3.39769
GO:0031175~neuron projection development	0.159091	0.136801	0.0388664	16	0.788463	3.81893
GO:0006366~transcription from RNA polymerase II promoter	0.157343	0.15351	0.05	52	0.536922	3.41702
GO:0007267~cell-cell signaling	0.153846	0.146465	0.0297333	9	0.877474	3.92635
GO:0046718~viral entry into host cell	0.152098	0.150131	0.0691195	16	0.633253	3.60681
GO:0031647~regulation of protein stability	0.15035	0.182255	0.111415	16	0.441813	3.32145
GO:0045471~response to ethanol	0.15035	0.128594	0.0135992	18	0.920716	3.96871
GO:0006310~DNA recombination	0.148601	0.188462	0.0927141	20	0.474627	3.32763
GO:0007264~small GTPase mediated signal transduction	0.146853	0.109875	-0.00489471	33	0.961437	4.00283
GO:1903507~negative regulation of nucleic acid-templated transcription	0.146853	0.16815	0.0720404	11	0.679759	3.6707
GO:0032869~cellular response to insulin stimulus	0.146853	0.104545	-0.0254985	10	0.889184	3.93162
GO:0061024~membrane organization	0.146853	0.106643	-0.00201357	8	0.992144	4.0071
GO:0007605~sensory perception of sound	0.146853	0.189904	0.079195	16	0.584579	3.4992
GO:0036258~multivesicular body assembly	0.145105	0.139423	0.0485375	8	0.812399	3.85829
GO:0007052~mitotic spindle organization	0.143357	0.142774	0.0532201	12	0.750148	3.7626
GO:0034976~response to endoplasmic reticulum stress	0.143357	0.118563	-0.000562124	22	0.996374	4.0038
GO:0007409~axonogenesis	0.13986	0.263852	0.187373	13	0.243337	2.93531
GO:0016197~endosomal transport	0.13986	0.200914	0.13522	13	0.399815	3.29031
GO:0030512~negative regulation of transforming growth factor beta receptor signaling pathway	0.13986	0.117716	0.0133823	9	0.944679	3.99599
GO:0006351~transcription, DNA-templated	0.13986	0.137223	0.0364175	179	0.417246	3.30515
GO:0036498~IRE1-mediated unfolded protein response	0.13986	0.0755549	-0.0417718	23	0.729928	3.75316
GO:0006368~transcription elongation from RNA polymerase II promoter	0.13986	0.128406	0.00563405	29	0.958356	4.00314
GO:0006370~7-methylguanosine mRNA capping	0.13986	0.120788	0.00347276	11	0.984124	4.01302
GO:0007601~visual perception	0.138112	0.14292	0.0674014	8	0.741724	3.76499
GO:0000715~nucleotide-excision repair, DNA damage recognition	0.136364	0.142424	0.0219388	15	0.883391	3.9224
GO:0007030~Golgi organization	0.136364	0.133654	0.0130234	19	0.922005	3.96618
GO:0016477~cell migration	0.136364	0.131499	0.00845823	23	0.944271	3.99693
GO:0055114~oxidation-reduction process	0.136364	0.129815	0.0119865	118	0.826038	3.85383
GO:0048812~neuron projection morphogenesis	0.132867	0.128059	0.0119224	8	0.953512	3.9987
GO:0032092~positive regulation of protein binding	0.132867	0.178759	0.064911	8	0.750945	3.76065
GO:0006869~lipid transport	0.132867	0.042957	-0.0853511	7	0.696191	3.71516
GO:0030198~extracellular matrix organization	0.129371	0.0463287	-0.0773885	12	0.643324	3.62191
GO:0006888~ER to Golgi vesicle-mediated transport	0.127622	0.0738329	-0.0448592	54	0.572552	3.48976
GO:0007018~microtubule-based movement	0.125874	0.168269	0.0652116	16	0.652583	3.63533
GO:0007569~cell aging	0.125874	0.223388	0.128781	9	0.504289	3.38236
GO:0008283~cell proliferation	0.125874	0.136037	0.0346015	75	0.609612	3.54536
GO:0007507~heart development	0.125874	0.0979021	-0.028109	19	0.832637	3.87607
GO:0009725~response to hormone	0.125874	0.0854701	-0.0378381	9	0.844455	3.88266
GO:0007166~cell surface receptor signaling pathway	0.125874	0.126697	0.021577	17	0.878001	3.92318
GO:0051131~chaperone-mediated protein complex assembly	0.125874	0.113636	-0.0182832	6	0.938262	3.9928
GO:0030168~platelet activation	0.125874	0.111888	-0.00715345	8	0.972097	3.99997
GO:0018108~peptidyl-tyrosine phosphorylation	0.125874	0.0248252	-0.132287	10	0.469752	3.30441
GO:0051056~regulation of small GTPase mediated signal transduction	0.125874	0.00381437	-0.140454	11	0.420934	3.30958
GO:0042981~regulation of apoptotic process	0.125874	0.153243	0.0431403	29	0.689281	3.69383
GO:0007067~mitotic nuclear division	0.125874	0.138201	0.0233014	59	0.759564	3.76224
GO:0043161~proteasome-mediated ubiquitin-dependent protein catabolic process	0.122378	0.190618	0.097522	60	0.196552	2.71704
GO:0009615~response to virus	0.122378	0.0909091	-0.0316039	21	0.802834	3.83294
GO:0045454~cell redox homeostasis	0.122378	0.125154	0.0105897	34	0.915457	3.96219
GO:0051289~protein homotetramerization	0.122378	0.108112	-0.0112383	25	0.922893	3.96194
GO:0019509~L-methionine biosynthetic process from methylthioadenosine	0.118881	-0.032967	-0.188075	7	0.389561	3.2609
GO:0006606~protein import into nucleus	0.118881	0.133591	0.0339813	29	0.752805	3.76402
GO:0006890~retrograde vesicle-mediated transport, Golgi to ER	0.117133	0.0271323	-0.117114	28	0.286074	3.06611
GO:0016337~single organismal cell-cell adhesion	0.115385	0.0448188	-0.0573777	11	0.742326	3.76203
GO:0007160~cell-matrix adhesion	0.115385	0.0432692	-0.0675604	8	0.741137	3.76502
GO:0007064~mitotic sister chromatid cohesion	0.111888	0.203963	0.106805	6	0.650933	3.63251
GO:0032880~regulation of protein localization	0.111888	0.0027195	-0.145604	9	0.45026	3.29515
GO:0016192~vesicle-mediated transport	0.111888	0.0780317	-0.0474697	41	0.601825	3.539
GO:0010628~positive regulation of gene expression	0.111888	0.0847056	-0.0314295	31	0.763383	3.76353
GO:0008285~negative regulation of cell proliferation	0.111888	0.0874126	-0.0254373	43	0.774712	3.78994
GO:0010629~negative regulation of gene expression	0.111888	0.0859404	-0.0178203	19	0.893425	3.93665
GO:0006919~activation of cysteine-type endopeptidase activity involved in apoptotic process	0.111888	0.149038	0.0458881	8	0.822463	3.85986
GO:0016241~regulation of macroautophagy	0.11014	0.0380245	-0.0851765	16	0.556532	3.45857
GO:0010824~regulation of centrosome duplication	0.11014	0.222028	0.142877	6	0.544991	3.43393
GO:0050690~regulation of defense response to virus by virus	0.108392	0.160489	0.065507	10	0.720371	3.74959
GO:0045070~positive regulation of viral genome replication	0.108392	0.146584	0.0521861	13	0.745228	3.75872
GO:0000060~protein import into nucleus, translocation	0.108392	0.15472	0.0355553	8	0.86198	3.90941
GO:0051881~regulation of mitochondrial membrane potential	0.104895	0.0834166	-0.0729419	7	0.738608	3.76725
GO:0007021~tubulin complex assembly	0.104895	0.149184	0.0247776	6	0.916402	3.96088
GO:0050796~regulation of insulin secretion	0.104895	0.156954	0.0402884	9	0.834524	3.87349
GO:0009791~post-embryonic development	0.104895	0.122695	-0.00825745	11	0.962262	3.9984
GO:0070059~intrinsic apoptotic signaling pathway in response to endoplasmic reticulum stress	0.104895	0.121379	-0.00599274	7	0.978128	4.00401
GO:0051028~mRNA transport	0.103147	0.0798368	-0.0303439	18	0.824247	3.85114
GO:0007015~actin filament organization	0.103147	0.101399	-0.0273875	18	0.84113	3.88143
GO:0007165~signal transduction	0.101399	0.101695	-0.0187202	118	0.731406	3.75164
GO:0046034~ATP metabolic process	0.101399	0.132549	0.01856	11	0.915306	3.96424
GO:0006417~regulation of translation	0.101399	0.14021	0.0262676	20	0.839476	3.88227
GO:0006810~transport	0.0996503	0.0903213	-0.0428771	40	0.641493	3.63417
GO:0032091~negative regulation of protein binding	0.0979021	0.178957	0.0721562	11	0.679273	3.6712
GO:0001889~liver development	0.0979021	0.0958778	-0.0429033	19	0.747041	3.7589
GO:0006730~one-carbon metabolic process	0.0979021	0.165113	0.0504665	9	0.793569	3.82033
GO:0034220~ion transmembrane transport	0.0979021	0.0438811	-0.0874521	20	0.500062	3.38984
GO:0006511~ubiquitin-dependent protein catabolic process	0.0944056	0.160606	0.0467694	30	0.659372	3.65071
GO:0098609~cell-cell adhesion	0.0944056	0.087059	-0.0397904	178	0.376663	3.26048
GO:0030218~erythrocyte differentiation	0.0944056	0.207293	0.111985	7	0.60843	3.54824
GO:0006521~regulation of cellular amino acid metabolic process	0.0909091	0.192213	0.0961141	37	0.315152	3.17907
GO:0002223~stimulatory C-type lectin receptor signaling pathway	0.0909091	0.181659	0.0845204	44	0.336151	3.20734
NA	0.0909091	0.0929019	-0.0323822	193	0.455307	3.29785
GO:0038095~Fc-epsilon receptor signaling pathway	0.0909091	0.162029	0.0623074	47	0.46397	3.28559
GO:0031295~T cell costimulation	0.0909091	0.0914086	-0.0713075	7	0.744257	3.7658
GO:0016310~phosphorylation	0.0909091	0.155286	0.0327159	17	0.815956	3.84639
GO:0010977~negative regulation of neuron projection development	0.0909091	0.155345	0.0401937	7	0.854108	3.89879
GO:0007204~positive regulation of cytosolic calcium ion concentration	0.0909091	0.13986	0.0355932	7	0.87065	3.91792
GO:0015031~protein transport	0.0909091	0.0776597	-0.0538827	82	0.406439	3.30199
GO:0072583~clathrin-mediated endocytosis	0.0909091	0.188374	0.0859474	8	0.674299	3.66618
GO:0006897~endocytosis	0.0909091	0.116384	-0.0110395	28	0.919902	3.9679
GO:0006090~pyruvate metabolic process	0.0909091	0.101836	-0.0324596	16	0.822696	3.8581
GO:0006355~regulation of transcription, DNA-templated	0.0891608	0.0941324	-0.0256951	128	0.624408	3.58216
GO:0000413~protein peptidyl-prolyl isomerization	0.0891608	0.0740093	-0.0487914	18	0.721015	3.7468
GO:0000122~negative regulation of transcription from RNA polymerase II promoter	0.0874126	0.131533	0.0163684	76	0.807923	3.84566
GO:0046686~response to cadmium ion	0.0839161	0.135664	0.017989	10	0.921693	3.96753
GO:0009967~positive regulation of signal transduction	0.0839161	-0.0439005	-0.228819	9	0.235437	2.91198
GO:0006461~protein complex assembly	0.0839161	0.095078	-0.0300989	26	0.791543	3.81927
GO:0048013~ephrin receptor signaling pathway	0.0839161	0.131427	0.0365957	17	0.794593	3.81946
GO:1900026~positive regulation of substrate adhesion-dependent cell spreading	0.0839161	0.0832804	-0.0277821	11	0.873518	3.91141
GO:0006457~protein folding	0.0839161	0.110873	-0.00873833	93	0.886264	3.92966
GO:2001244~positive regulation of intrinsic apoptotic signaling pathway	0.0839161	0.100962	-0.0330119	8	0.871765	3.91461
GO:0017148~negative regulation of translation	0.0839161	0.189831	0.0930253	24	0.432353	3.33733
GO:0071356~cellular response to tumor necrosis factor	0.0821678	0.0821678	-0.0422147	10	0.817561	3.84824
GO:0000086~G2/M transition of mitotic cell cycle	0.0821678	0.0668998	-0.0717587	30	0.498854	3.39981
GO:0038128~ERBB2 signaling pathway	0.0821678	-0.0135489	-0.186785	8	0.361076	3.24049
GO:0051168~nuclear export	0.0804196	0.0722611	-0.0888042	6	0.706762	3.72769
GO:0051091~positive regulation of sequence-specific DNA binding transcription factor activity	0.0804195	0.0546329	-0.0258054	8	0.899589	3.94464
GO:0006928~movement of cell or subcellular component	0.0786713	0.098709	-0.0264844	26	0.816097	3.8442
GO:0048024~regulation of mRNA splicing, via spliceosome	0.0769231	-0.028971	-0.222337	7	0.30908	3.14785
GO:0016575~histone deacetylation	0.0769231	0.21248	0.125057	13	0.436173	3.31836
GO:0043547~positive regulation of GTPase activity	0.0769231	0.0820608	-0.0444877	49	0.593576	3.52314
GO:0006418~tRNA aminoacylation for protein translation	0.0769231	0.111165	-0.0252647	29	0.814863	3.85556
GO:0042176~regulation of protein catabolic process	0.0769231	0.138112	0.00712975	6	0.975904	4.00266
GO:0006520~cellular amino acid metabolic process	0.0769231	0.130536	0.0041649	6	0.985923	4.01262
GO:0046716~muscle cell cellular homeostasis	0.0751748	0.157343	0.0294367	6	0.900757	3.94431
GO:0006105~succinate metabolic process	0.0734266	0.0909091	-0.0493435	6	0.834419	3.87583
GO:0009411~response to UV	0.0734266	0.0827506	-0.0444021	6	0.850795	3.89207
GO:0010388~cullin deneddylation	0.0716783	0.173951	0.0545252	8	0.789769	3.81942
GO:0045087~innate immune response	0.0716783	0.121212	5.70532e-05	30	0.999571	3.99891
GO:0006099~tricarboxylic acid cycle	0.0699301	0.137196	0.016279	21	0.897667	3.94439
GO:0043123~positive regulation of I-kappaB kinase/NF-kappaB signaling	0.0699301	0.129516	0.00855385	24	0.942444	4.00255
GO:0006915~apoptotic process	0.0699301	0.0848429	-0.0506193	83	0.432766	3.33645
GO:0045292~mRNA cis splicing, via spliceosome	0.0699301	0.264569	0.183326	6	0.437371	3.31556
GO:0070911~global genome nucleotide-excision repair	0.0699301	0.0686189	-0.0789529	8	0.699456	3.72008
GO:0007010~cytoskeleton organization	0.0664336	0.0530719	-0.101249	28	0.35639	3.23968
GO:0042593~glucose homeostasis	0.0629371	0.0622378	-0.0839202	10	0.646534	3.62711
GO:0006107~oxaloacetate metabolic process	0.0629371	0.013986	-0.15213	8	0.456957	3.29851
GO:0006103~2-oxoglutarate metabolic process	0.0629371	0.0796426	-0.0691264	9	0.720019	3.75084
GO:0045944~positive regulation of transcription from RNA polymerase II promoter	0.0629371	0.102466	-0.0200704	95	0.739973	3.76816
GO:0008584~male gonad development	0.0629371	0.0896376	-0.0554098	11	0.750865	3.76322
GO:0051726~regulation of cell cycle	0.0629371	0.00196677	-0.167748	16	0.246858	2.92769
GO:0000209~protein polyubiquitination	0.0611888	0.131388	0.012012	52	0.882073	3.9193
GO:0030433~ER-associated ubiquitin-dependent protein catabolic process	0.0594406	-0.0394328	-0.191003	18	0.16213	2.60434
GO:1901800~positive regulation of proteasomal protein catabolic process	0.0594406	0.0528846	-0.0820263	8	0.68836	3.69513
GO:0032781~positive regulation of ATPase activity	0.0594406	0.0169446	-0.125253	13	0.435454	3.31687
GO:0060048~cardiac muscle contraction	0.0594406	0.211788	0.123002	7	0.573628	3.49296
GO:0006807~nitrogen compound metabolic process	0.0559441	0.037962	-0.128874	7	0.555473	3.46216
GO:0008286~insulin receptor signaling pathway	0.0559441	-0.0148087	-0.178773	17	0.20343	2.74047
GO:0007623~circadian rhythm	0.0559441	0.219326	0.12336	11	0.479657	3.32978
GO:0009636~response to toxic substance	0.0559441	0.190868	0.0786733	17	0.575682	3.49207
GO:0045732~positive regulation of protein catabolic process	0.0559441	-0.000874121	-0.110269	8	0.589762	3.51036
GO:0006749~glutathione metabolic process	0.0541958	0.034965	-0.123156	14	0.426258	3.31853
GO:0006334~nucleosome assembly	0.0541958	0.0664336	-0.0867745	18	0.525364	3.40494
GO:0032467~positive regulation of cytokinesis	0.0524476	0.0314685	-0.105464	6	0.65503	3.63938
GO:0070301~cellular response to hydrogen peroxide	0.0524475	0.122695	-0.005595	11	0.974425	4.00176
GO:0009409~response to cold	0.0524475	0.0472028	-0.124735	8	0.541919	3.43504
GO:0048678~response to axon injury	0.0524475	0.150932	0.0221657	6	0.925187	3.96911
GO:0001701~in utero embryonic development	0.0506993	0.0879268	-0.0559618	34	0.5748	3.4934
GO:0002931~response to ischemia	0.0472028	0.15778	0.0188639	8	0.926509	3.96673
GO:0034975~protein folding in endoplasmic reticulum	0.0454545	0.0268065	-0.113938	9	0.55466	3.46049
GO:0007283~spermatogenesis	0.0454545	0.092008	-0.0282161	35	0.77417	3.79314
GO:0006091~generation of precursor metabolites and energy	0.0454545	0.11988	-0.0111711	14	0.942468	3.99997
GO:0030488~tRNA methylation	0.0419581	0.020979	-0.143089	6	0.544395	3.43359
GO:0070374~positive regulation of ERK1 and ERK2 cascade	0.041958	0.0193653	-0.143781	13	0.370648	3.27088
GO:0071364~cellular response to epidermal growth factor stimulus	0.041958	0.208791	0.110835	7	0.612117	3.54046
GO:0006284~base-excision repair	0.041958	0.111888	-0.0310056	9	0.872275	3.91137
GO:0007517~muscle organ development	0.041958	0.0844156	-0.00599274	7	0.978128	4.0066
GO:0055085~transmembrane transport	0.041958	0.123543	0.00393991	15	0.978986	3.99978
GO:0007275~multicellular organism development	0.0384615	0.17803	0.0559468	24	0.636774	3.61713
GO:0032436~positive regulation of proteasomal ubiquitin-dependent protein catabolic process	0.0384615	0.132867	0.000763683	10	0.99667	4.00245
GO:0016601~Rac protein signal transduction	0.0349651	0.0254745	-0.145036	7	0.506998	3.38266
GO:0006955~immune response	0.034965	0.0298548	-0.133717	13	0.405075	3.3036
GO:0006886~intracellular protein transport	0.034965	0.0378353	-0.117807	67	0.099754	2.32698
GO:0006635~fatty acid beta-oxidation	0.034965	-0.0125463	-0.176245	17	0.209895	2.78034
GO:0007050~cell cycle arrest	0.034965	0.034965	-0.111716	25	0.335964	3.21038
GO:0006470~protein dephosphorylation	0.034965	0.0130659	-0.0999731	19	0.452298	3.29109
GO:0097421~liver regeneration	0.0332168	0.116841	-0.0165251	12	0.921235	3.96825
GO:0071277~cellular response to calcium ion	0.0332168	-0.00655595	-0.157641	8	0.440817	3.32184
GO:0042493~response to drug	0.0314686	0.0715894	-0.0896293	59	0.2391	2.91747
GO:0034599~cellular response to oxidative stress	0.0314686	-0.00188273	-0.178322	13	0.266859	3.01821
GO:0006123~mitochondrial electron transport, cytochrome c to oxygen	0.0314686	-0.00961537	-0.176929	8	0.38697	3.2564
GO:0006337~nucleosome disassembly	0.0314685	0.0799825	-0.0618376	8	0.762373	3.76147
GO:0006469~negative regulation of protein kinase activity	0.0314685	0.0920746	-0.0553432	12	0.740533	3.76799
GO:0090383~phagosome acidification	0.027972	-0.0170454	-0.178359	8	0.383143	3.25005
GO:0015991~ATP hydrolysis coupled proton transport	0.027972	0.091958	-0.051294	10	0.77925	3.80042
GO:0019827~stem cell population maintenance	0.027972	-0.0422759	-0.239697	11	0.169607	2.61838
GO:0034504~protein localization to nucleus	0.027972	-0.0989011	-0.281477	7	0.197846	2.71717
GO:0045740~positive regulation of DNA replication	0.027972	0.171828	0.053753	7	0.805751	3.8382
GO:0046777~protein autophosphorylation	0.027972	0.153263	0.0197806	12	0.905784	3.95268
GO:0045899~positive regulation of RNA polymerase II transcriptional preinitiation complex assembly	0.027972	-0.0964036	-0.298002	7	0.172783	2.61649
GO:0043087~regulation of GTPase activity	0.027972	-0.0118881	-0.198133	10	0.278941	3.02028
GO:0007017~microtubule-based process	0.0262238	-0.00641025	-0.172965	12	0.300695	3.12773
GO:0034605~cellular response to heat	0.0244755	-0.0354021	-0.188533	8	0.356598	3.23693
GO:0030335~positive regulation of cell migration	0.0244755	0.0582244	-0.0856952	23	0.478806	3.32752
GO:0007080~mitotic metaphase plate congression	0.0244755	0.0567211	-0.0793516	9	0.68074	3.66975
GO:0042147~retrograde transport, endosome to Golgi	0.0227273	0.00415209	-0.149245	16	0.302876	3.12988
GO:0050999~regulation of nitric-oxide synthase activity	0.020979	0.0201049	-0.150329	8	0.462304	3.29217
GO:0071407~cellular response to organic cyclic compound	0.020979	0.00314685	-0.176835	10	0.333886	3.205
GO:0007155~cell adhesion	0.020979	0.0260181	-0.129056	34	0.195755	2.71193
GO:0050731~positive regulation of peptidyl-tyrosine phosphorylation	0.020979	-0.0400155	-0.229762	9	0.233514	2.8995
GO:0032922~circadian regulation of gene expression	0.020979	-0.0371901	-0.190963	11	0.273858	3.00628
GO:0000281~mitotic cytokinesis	0.020979	-0.0042735	-0.191264	9	0.321325	3.20064
GO:0045773~positive regulation of axon extension	0.020979	0.0330225	-0.137122	9	0.477083	3.33013
GO:0035264~multicellular organism growth	0.020979	0.162111	0.0406699	11	0.815731	3.84819
GO:0006892~post-Golgi vesicle-mediated transport	0.020979	0.110889	-0.0306295	7	0.888561	3.9316
GO:0061077~chaperone-mediated protein folding	0.020979	0.0096668	-0.154693	17	0.271102	3.00199
GO:0006750~glutathione biosynthetic process	0.020979	-0.00524476	-0.191727	6	0.416661	3.31293
GO:0032496~response to lipopolysaccharide	0.0192308	0.0161228	-0.157892	18	0.247842	2.91755
GO:0031397~negative regulation of protein ubiquitination	0.0174825	0.0827506	-0.0440552	12	0.792084	3.81608
GO:0090630~activation of GTPase activity	0.0157343	-0.0180653	-0.188056	6	0.425639	3.32187
GO:0046487~glyoxylate metabolic process	0.0157343	0.086014	-0.0537548	10	0.768954	3.77925
GO:0007266~Rho protein signal transduction	0.0139861	-0.0904096	-0.289104	7	0.185966	2.66356
GO:0007179~transforming growth factor beta receptor signaling pathway	0.013986	-0.0402098	-0.173232	6	0.463025	3.28623
GO:0007420~brain development	0.013986	-0.0087912	-0.166454	35	0.090524	2.27026
GO:0007173~epidermal growth factor receptor signaling pathway	0.013986	-0.100233	-0.277307	9	0.150466	2.51902
GO:0007411~axon guidance	0.0104895	0.0546726	-0.112903	11	0.517673	3.38972
GO:0051092~positive regulation of NF-kappaB transcription factor activity	0.00874126	0.0805944	-0.075032	20	0.562849	3.47401
GO:0006898~receptor-mediated endocytosis	0.00699301	-0.0474788	-0.221667	19	0.0956196	2.28946
GO:0006094~gluconeogenesis	0.00699301	0.0629371	-0.0936346	21	0.459456	3.30902
GO:0009116~nucleoside metabolic process	0.00699301	0.058487	-0.0774425	11	0.657226	3.64519
GO:0035999~tetrahydrofolate interconversion	0.0034965	0.0751748	-0.11337	6	0.631029	3.6071
GO:0045429~positive regulation of nitric oxide biosynthetic process	1.49012e-08	0.0506993	-0.110905	8	0.587619	3.50088
GO:0000059~protein import into nucleus, docking	1.86265e-09	0.0425408	-0.122053	6	0.605113	3.53214
GO:0002474~antigen processing and presentation of peptide antigen via MHC class I	9.31323e-10	0.0107809	-0.146178	12	0.381758	3.24699
GO:0051017~actin filament bundle assembly	0	0.0441831	-0.102446	11	0.557191	3.45589
GO:0006805~xenobiotic metabolic process	-9.31323e-10	0.136364	0.00386816	8	0.98491	4.01365
GO:0016055~Wnt signaling pathway	-0.0034965	0.0277223	-0.108044	28	0.325038	3.20741
GO:0034260~negative regulation of GTPase activity	-0.0034965	0.0460373	-0.109699	6	0.642126	3.63128
GO:0007596~blood coagulation	-0.00524474	0.0653846	-0.0956753	20	0.460632	3.31373
GO:0030855~epithelial cell differentiation	-0.00524475	-0.0668221	-0.234379	18	0.0862706	2.24339
GO:0006508~proteolysis	-0.00699301	0.0340374	-0.117202	49	0.159749	2.60567
GO:0007417~central nervous system development	-0.00699301	0.0594406	-0.108994	10	0.551442	3.45059
GO:0042542~response to hydrogen peroxide	-0.00699301	0.118298	-0.0418967	12	0.802054	3.8321
GO:0006610~ribosomal protein import into nucleus	-0.00699301	-0.0705128	-0.28526	6	0.226866	2.87893
GO:0071549~cellular response to dexamethasone stimulus	-0.0104895	0.0955711	-0.0460963	6	0.845173	3.88033
GO:0043154~negative regulation of cysteine-type endopeptidase activity involved in apoptotic process	-0.0104895	-0.0142774	-0.200142	12	0.231091	2.88069
GO:0006048~UDP-N-acetylglucosamine biosynthetic process	-0.0104895	0.0804196	-0.0830863	6	0.724849	3.75136
GO:0090305~nucleic acid phosphodiester bond hydrolysis	-0.013986	0.11655	-0.0288851	9	0.880942	3.92251
GO:0034446~substrate adhesion-dependent cell spreading	-0.0174825	-0.0174825	-0.172314	6	0.465398	3.29203
GO:0006468~protein phosphorylation	-0.020979	-0.0103924	-0.19274	36	0.0468876	1.95725
GO:0006139~nucleobase-containing compound metabolic process	-0.020979	-0.027306	-0.216031	21	0.0878745	2.24824
GO:0006979~response to oxidative stress	-0.020979	0.0407343	-0.127524	20	0.325404	3.20106
GO:0050714~positive regulation of protein secretion	-0.020979	0.00291376	-0.196315	6	0.405598	3.30362
GO:0001836~release of cytochrome c from mitochondria	-0.020979	-0.0291375	-0.232246	6	0.325173	3.20376
GO:0055072~iron ion homeostasis	-0.0227273	-0.0856644	-0.304038	6	0.197739	2.72159
GO:0030155~regulation of cell adhesion	-0.0244755	0.0283605	-0.108284	9	0.574476	3.49477
GO:0051260~protein homooligomerization	-0.0262238	0.00237263	-0.179197	28	0.102618	2.28461
GO:0001501~skeletal system development	-0.0262238	0.155594	0.0199237	8	0.922392	3.96248
GO:0000302~response to reactive oxygen species	-0.027972	0.0779515	-0.0773967	17	0.581894	3.49301
GO:0016049~cell growth	-0.027972	0.0434149	-0.107219	12	0.521168	3.39857
GO:0009058~biosynthetic process	-0.027972	-0.0899101	-0.292797	7	0.180408	2.63147
GO:0070527~platelet aggregation	-0.027972	0.0222505	-0.155271	11	0.373625	3.27438
GO:0043928~exonucleolytic nuclear-transcribed mRNA catabolic process involved in deadenylation-dependent decay	-0.027972	0.0856643	-0.051494	16	0.72223	3.74698
GO:1903955~positive regulation of protein targeting to mitochondrion	-0.034965	-0.00419581	-0.139314	15	0.351653	3.23368
GO:0018105~peptidyl-serine phosphorylation	-0.034965	0.0531469	-0.101417	15	0.497754	3.39597
GO:0018107~peptidyl-threonine phosphorylation	-0.034965	0.191808	0.0723366	7	0.740698	3.76581
GO:0042787~protein ubiquitination involved in ubiquitin-dependent protein catabolic process	-0.034965	0.0141608	-0.147401	20	0.255667	2.95484
GO:0000226~microtubule cytoskeleton organization	-0.034965	-0.013717	-0.220803	13	0.169183	2.62461
GO:0007568~aging	-0.034965	0.0353267	-0.140969	29	0.191375	2.69838
GO:0090307~mitotic spindle assembly	-0.034965	-0.0590521	-0.234332	9	0.224344	2.87569
GO:0001666~response to hypoxia	-0.034965	0.0820918	-0.0739724	23	0.540974	3.43591
GO:0001843~neural tube closure	-0.034965	-0.116384	-0.353814	7	0.105524	2.30086
GO:0023014~signal transduction by protein phosphorylation	-0.0349651	0.058275	-0.120853	6	0.608666	3.54636
GO:0015992~proton transport	-0.0367133	0.0594406	-0.114508	8	0.575542	3.49456
GO:0005975~carbohydrate metabolic process	-0.0402098	0.0100782	-0.16109	34	0.106339	2.29497
GO:0031100~organ regeneration	-0.041958	0.00949052	-0.150173	14	0.331972	3.20116
GO:0043066~negative regulation of apoptotic process	-0.041958	0.0115502	-0.16559	89	0.00795787	1.23153
GO:0031398~positive regulation of protein ubiquitination	-0.041958	0.151515	0.0092357	9	0.961805	4.00174
GO:0033572~transferrin transport	-0.0454545	-0.0673872	-0.247338	11	0.156411	2.59798
GO:0051259~protein oligomerization	-0.0472028	-0.0434565	-0.217412	14	0.160161	2.59904
GO:0005978~glycogen biosynthetic process	-0.048951	0.0144231	-0.156952	8	0.442817	3.3172
GO:0035556~intracellular signal transduction	-0.048951	-0.0480389	-0.247681	23	0.0406629	1.85616
GO:0048208~COPII vesicle coating	-0.0506993	-0.045858	-0.213666	26	0.0606188	2.04588
GO:0045596~negative regulation of cell differentiation	-0.0524476	-0.0466201	-0.235564	6	0.318309	3.18058
GO:0006950~response to stress	-0.0524476	0.0559441	-0.0974446	13	0.544022	3.43465
GO:0030307~positive regulation of cell growth	-0.0524476	-0.0159285	-0.201339	18	0.140592	2.47794
GO:0001933~negative regulation of protein phosphorylation	-0.055944	-0.00218531	-0.182281	8	0.372772	3.27142
GO:0001525~angiogenesis	-0.0559441	0.017094	-0.143052	27	0.200603	2.74316
GO:0071222~cellular response to lipopolysaccharide	-0.0559441	-0.0166756	-0.186981	13	0.244325	2.94163
GO:0018279~protein N-linked glycosylation via asparagine	-0.0559441	0.0439005	-0.0901894	9	0.640036	3.6324
GO:0045766~positive regulation of angiogenesis	-0.0559441	-0.133256	-0.345396	9	0.0733022	2.18358
GO:0098869~cellular oxidant detoxification	-0.0594405	-0.00152972	-0.191169	16	0.186936	2.67142
GO:0042776~mitochondrial ATP synthesis coupled proton transport	-0.0594406	0.0909091	-0.0660297	12	0.692776	3.70317
GO:0006754~ATP biosynthetic process	-0.0594406	0.168415	0.0341118	12	0.838268	3.87951
GO:0015986~ATP synthesis coupled proton transport	-0.0594406	0.139161	-0.000169707	10	0.99926	4.00019
GO:0008654~phospholipid biosynthetic process	-0.0594406	-0.243756	-0.430508	7	0.0488946	1.97603
GO:0007029~endoplasmic reticulum organization	-0.0611888	-0.0965035	-0.266653	10	0.145082	2.5083
GO:0042060~wound healing	-0.0629371	-0.0939685	-0.343737	8	0.0928091	2.27364
GO:0046655~folic acid metabolic process	-0.0629371	-0.0340909	-0.261393	8	0.201205	2.74548
GO:0032784~regulation of DNA-templated transcription, elongation	-0.0629371	-0.0114885	-0.173245	7	0.42803	3.32011
GO:0043523~regulation of neuron apoptotic process	-0.0646853	0.129371	-0.0171537	6	0.942069	4.00363
GO:0040014~regulation of multicellular organism growth	-0.0699301	0.0128205	-0.153325	6	0.515988	3.39621
GO:0030154~cell differentiation	-0.0699301	-0.0103802	-0.194205	32	0.0588229	2.03951
GO:0006914~autophagy	-0.0699301	-0.0423694	-0.215294	17	0.125607	2.47508
GO:0032088~negative regulation of NF-kappaB transcription factor activity	-0.0699301	-0.00786713	-0.164688	8	0.420662	3.31154
GO:0046854~phosphatidylinositol phosphorylation	-0.0734266	0.0268065	-0.160596	6	0.496286	3.39325
GO:0006874~cellular calcium ion homeostasis	-0.0751748	-0.0495338	-0.250071	12	0.134574	2.46073
GO:0030866~cortical actin cytoskeleton organization	-0.0769231	-0.119381	-0.293462	7	0.179419	2.63522
GO:0030182~neuron differentiation	-0.0769231	-0.0930944	-0.279939	8	0.171059	2.61535
GO:0008152~metabolic process	-0.0769231	0.00809191	-0.154607	35	0.115912	2.41136
GO:0006376~mRNA splice site selection	-0.0769231	-0.0221445	-0.231882	9	0.229227	2.88581
GO:0032435~negative regulation of proteasomal ubiquitin-dependent protein catabolic process	-0.0769231	0.0594406	-0.121368	7	0.578731	3.49054
GO:0006891~intra-Golgi vesicle-mediated transport	-0.0804196	-0.148796	-0.330506	9	0.0865772	2.24217
GO:0035335~peptidyl-tyrosine dephosphorylation	-0.0804196	-0.0987762	-0.279674	8	0.171464	2.61524
GO:0005980~glycogen catabolic process	-0.0821678	0.0710956	-0.120147	6	0.610761	3.54554
GO:0050790~regulation of catalytic activity	-0.0821678	0.043512	-0.13365	18	0.327985	3.19672
GO:0035338~long-chain fatty-acyl-CoA biosynthetic process	-0.0839161	-0.139053	-0.374681	13	0.0196499	1.48427
GO:0007399~nervous system development	-0.0839161	-0.0256812	-0.193047	29	0.0735841	2.18174
GO:0042384~cilium assembly	-0.0839161	0.025641	-0.155923	9	0.418808	3.30515
GO:0006633~fatty acid biosynthetic process	-0.0839161	0.0639361	-0.0955206	7	0.662117	3.64999
GO:0007163~establishment or maintenance of cell polarity	-0.0839161	0.0633256	-0.081849	9	0.671272	3.65913
GO:0006629~lipid metabolic process	-0.0839161	-0.125699	-0.332637	20	0.0103129	1.36324
GO:0006954~inflammatory response	-0.0839161	-0.0839161	-0.286655	14	0.064047	2.10559
GO:0072659~protein localization to plasma membrane	-0.0856643	-0.0625874	-0.227493	10	0.213818	2.80305
GO:0046676~negative regulation of insulin secretion	-0.0856643	-0.213869	-0.410349	6	0.0821415	2.1991
GO:0006098~pentose-phosphate shunt	-0.0856643	0.0423951	-0.134962	8	0.509305	3.38736
GO:0043085~positive regulation of catalytic activity	-0.0874126	-0.0631556	-0.25093	16	0.0832287	2.21885
GO:0021762~substantia nigra development	-0.0874126	0.0412088	-0.116447	14	0.451887	3.29188
GO:0043200~response to amino acid	-0.0874126	0.151515	-0.0124947	6	0.957786	4.00603
GO:0008360~regulation of cell shape	-0.0891608	-0.102193	-0.304206	22	0.0139185	1.4244
GO:0050900~leukocyte migration	-0.0909091	-0.0559441	-0.257679	23	0.0332065	1.72701
GO:0016050~vesicle organization	-0.0909091	-0.184538	-0.359156	9	0.0625623	2.10031
GO:0031623~receptor internalization	-0.0909091	-0.095677	-0.297037	11	0.0887512	2.2525
GO:0006816~calcium ion transport	-0.0909091	-0.142857	-0.361743	7	0.0979408	2.32747
GO:0043627~response to estrogen	-0.0909091	0.0537924	-0.0979348	13	0.541998	3.43211
GO:0030968~endoplasmic reticulum unfolded protein response	-0.0909091	-0.036014	-0.219728	10	0.229864	2.88239
GO:0046835~carbohydrate phosphorylation	-0.0909091	0.0419581	-0.128688	6	0.585634	3.49892
GO:0006887~exocytosis	-0.0909091	-0.117716	-0.283143	6	0.230333	2.8769
GO:0034427~nuclear-transcribed mRNA catabolic process, exonucleolytic, 3'-5'	-0.0909091	0.118881	-0.0374099	8	0.854859	3.89941
GO:0034475~U4 snRNA 3'-end processing	-0.0909091	0.118881	-0.0374099	8	0.854859	3.89661
GO:1902600~hydrogen ion transmembrane transport	-0.0909091	-0.195804	-0.432688	7	0.0477621	1.98072
GO:0032868~response to insulin	-0.0909091	0.0145239	-0.150578	13	0.34846	3.23242
GO:0009887~organ morphogenesis	-0.0909091	-0.011988	-0.165799	7	0.448149	3.29491
GO:0051591~response to cAMP	-0.0909091	0.0994006	-0.0495763	7	0.820576	3.85385
GO:0070830~bicellular tight junction assembly	-0.0944056	-0.14627	-0.361146	6	0.126028	2.46046
GO:2001237~negative regulation of extrinsic apoptotic signaling pathway	-0.0944056	-0.0475525	-0.214298	10	0.241586	2.91974
GO:0090004~positive regulation of establishment of protein localization to plasma membrane	-0.0979021	-0.143357	-0.353946	6	0.133757	2.45996
GO:0000467~exonucleolytic trimming to generate mature 3'-end of 5.8S rRNA from tricistronic rRNA transcript (SSU-rRNA, 5.8S rRNA, LSU-rRNA)	-0.104895	-0.0384615	-0.260977	6	0.268901	3.00913
GO:0071035~nuclear polyadenylation-dependent rRNA catabolic process	-0.104895	0.0722611	-0.10384	6	0.660005	3.65103
GO:0042744~hydrogen peroxide catabolic process	-0.104895	-0.0728438	-0.301002	6	0.202252	2.73623
GO:0030032~lamellipodium assembly	-0.108392	0.0268065	-0.16462	6	0.485558	3.35241
GO:0043278~response to morphine	-0.108392	-0.00407926	-0.190174	6	0.420446	3.31395
GO:0006687~glycosphingolipid metabolic process	-0.108392	0.0134033	-0.14436	6	0.540827	3.43842
GO:0006986~response to unfolded protein	-0.108392	-0.0843046	-0.272929	18	0.0457646	1.94883
GO:0042632~cholesterol homeostasis	-0.111888	-0.132867	-0.347946	6	0.140473	2.48967
GO:0043069~negative regulation of programmed cell death	-0.115385	0.0215618	-0.135536	6	0.565845	3.47896
GO:0048041~focal adhesion assembly	-0.118881	-0.120629	-0.314556	6	0.18267	2.64019
GO:0071363~cellular response to growth factor stimulus	-0.118881	-0.111111	-0.31849	9	0.0986504	2.3269
GO:0014823~response to activity	-0.118881	-0.00738151	-0.227311	9	0.238537	2.91622
GO:0031532~actin cytoskeleton reorganization	-0.122378	-0.0885781	-0.327333	6	0.165531	2.58693
GO:0009306~protein secretion	-0.122378	-0.0808566	-0.330331	8	0.106265	2.30908
GO:0016239~positive regulation of macroautophagy	-0.124126	-0.0687646	-0.243894	6	0.301498	3.13094
GO:0042742~defense response to bacterium	-0.124126	-0.0868298	-0.221516	6	0.348025	3.23786
GO:0007584~response to nutrient	-0.125874	-0.096051	-0.323554	17	0.0213436	1.52163
GO:0048661~positive regulation of smooth muscle cell proliferation	-0.125874	-0.108392	-0.363438	7	0.0963778	2.29894
GO:0051897~positive regulation of protein kinase B signaling	-0.125874	-0.0813732	-0.283802	11	0.10391	2.28135
GO:0071456~cellular response to hypoxia	-0.125874	-0.0384615	-0.176841	11	0.310918	3.1615
GO:0006096~glycolytic process	-0.125874	0.0727273	-0.0775227	15	0.604263	3.54021
GO:0032956~regulation of actin cytoskeleton organization	-0.125874	-0.122378	-0.333757	9	0.083524	2.20817
GO:0044267~cellular protein metabolic process	-0.127622	-0.107809	-0.345969	6	0.142742	2.48136
GO:0008104~protein localization	-0.129371	-0.0937063	-0.335808	10	0.0665017	2.12037
GO:0008089~anterograde axonal transport	-0.132867	-0.0792541	-0.29479	6	0.211722	2.78709
GO:0043524~negative regulation of neuron apoptotic process	-0.132867	-0.0729021	-0.287899	20	0.0264081	1.50954
GO:0061621~canonical glycolysis	-0.136364	0.0806693	-0.0617145	14	0.690123	3.69521
GO:0032024~positive regulation of insulin secretion	-0.136364	-0.107809	-0.357264	6	0.130151	2.45777
GO:0022617~extracellular matrix disassembly	-0.136364	-0.0432692	-0.22234	8	0.276961	3.01427
GO:0007229~integrin-mediated signaling pathway	-0.13986	-0.0825175	-0.276162	15	0.0648502	2.09936
GO:0002576~platelet degranulation	-0.13986	-0.0482517	-0.260232	15	0.0818957	2.23016
GO:0010043~response to zinc ion	-0.13986	-0.108392	-0.323662	6	0.170326	2.61675
GO:1901687~glutathione derivative biosynthetic process	-0.143357	-0.0495338	-0.22554	6	0.339338	3.21839
GO:0030334~regulation of cell migration	-0.15035	-0.233392	-0.47128	8	0.0211997	1.52855
GO:0001822~kidney development	-0.15035	-0.0773116	-0.288616	9	0.134517	2.46679
GO:0043086~negative regulation of catalytic activity	-0.15035	-0.177273	-0.392671	20	0.00246085	0.743528
GO:1903506~regulation of nucleic acid-templated transcription	-0.152098	-0.10373	-0.31145	6	0.187029	2.66673
GO:0051085~chaperone mediated protein folding requiring cofactor	-0.153846	-0.0629371	-0.230327	7	0.292016	3.09322
GO:0045931~positive regulation of mitotic cell cycle	-0.160839	-0.000388501	-0.190934	9	0.32216	3.19892
GO:0071260~cellular response to mechanical stimulus	-0.160839	0.0849151	-0.0593826	7	0.785879	3.81515
GO:0032355~response to estradiol	-0.167832	-0.0368722	-0.238115	11	0.172441	2.61755
GO:0045184~establishment of protein localization	-0.167832	-0.222611	-0.486948	9	0.0115726	1.41209
GO:0030324~lung development	-0.171329	-0.225524	-0.527107	6	0.0255472	1.47361
GO:0032147~activation of protein kinase activity	-0.174825	-0.217657	-0.465822	8	0.0227432	1.48768
GO:0007268~chemical synaptic transmission	-0.176573	-0.20979	-0.422743	8	0.038727	1.83375
GO:0010951~negative regulation of endopeptidase activity	-0.178322	-0.100087	-0.345962	8	0.0907138	2.25717
GO:0016042~lipid catabolic process	-0.188811	-0.258741	-0.483508	9	0.0121734	1.43037
GO:0050885~neuromuscular process controlling balance	-0.188811	-0.113387	-0.364346	7	0.0955487	2.29643
GO:0032456~endocytic recycling	-0.195804	-0.284382	-0.530919	6	0.0245013	1.46661
GO:2000643~positive regulation of early endosome to late endosome transport	-0.195804	-0.23976	-0.510472	7	0.0195261	1.51089
GO:0007265~Ras protein signal transduction	-0.201049	-0.0544872	-0.246674	12	0.139949	2.49432
GO:0090002~establishment of protein localization to plasma membrane	-0.201049	-0.161713	-0.395295	8	0.053253	1.97597
GO:0001934~positive regulation of protein phosphorylation	-0.202797	-0.15035	-0.394853	11	0.023666	1.50161
GO:0034389~lipid particle organization	-0.206294	-0.223193	-0.483129	6	0.0406859	1.84394
GO:0016485~protein processing	-0.20979	-0.083479	-0.301452	8	0.140481	2.48287
GO:0061025~membrane fusion	-0.20979	-0.0959949	-0.27211	11	0.118951	2.45047
GO:0009790~embryo development	-0.215035	-0.254662	-0.567486	6	0.016213	1.4489
GO:0030838~positive regulation of actin filament polymerization	-0.230769	-0.345654	-0.648668	7	0.00300177	0.793592
GO:0048015~phosphatidylinositol-mediated signaling	-0.230769	-0.306693	-0.574818	7	0.0085459	1.23236
GO:0008344~adult locomotory behavior	-0.234266	-0.268182	-0.555749	10	0.00239029	0.75832
GO:0045638~negative regulation of myeloid cell differentiation	-0.244755	-0.256244	-0.543765	7	0.0128593	1.43145
GO:0042177~negative regulation of protein catabolic process	-0.248252	-0.0563811	-0.222605	8	0.276389	3.0184
GO:0048146~positive regulation of fibroblast proliferation	-0.251748	-0.144356	-0.339346	7	0.120553	2.42828
GO:1901215~negative regulation of neuron death	-0.251748	-0.0294705	-0.18178	7	0.405627	3.29962
GO:0035023~regulation of Rho protein signal transduction	-0.258741	-0.163753	-0.431597	6	0.0674883	2.11987
GO:0044829~positive regulation by host of viral genome replication	-0.265734	-0.199301	-0.408019	6	0.0838942	2.20875
GO:0006486~protein glycosylation	-0.265734	-0.0472028	-0.198813	8	0.330985	3.20626
GO:2000145~regulation of cell motility	-0.272727	-0.219843	-0.430532	8	0.0352771	1.76247
GO:0016311~dephosphorylation	-0.27972	-0.197394	-0.437529	11	0.0121745	1.4045
GO:0006487~protein N-linked glycosylation	-0.283217	-0.320679	-0.629298	7	0.00399014	0.904195
GO:0071230~cellular response to amino acid stimulus	-0.284965	-0.190559	-0.448813	8	0.0281958	1.55567
GO:0051571~positive regulation of histone H3-K4 methylation	-0.305944	-0.223193	-0.451433	6	0.0558195	1.98975
GO:0033077~T cell differentiation in thymus	-0.314685	-0.236763	-0.494552	7	0.0236666	1.48678
GO:0007613~memory	-0.321678	-0.268232	-0.567615	7	0.00941102	1.32695
GO:0030163~protein catabolic process	-0.325175	-0.20534	-0.431355	11	0.0134484	1.44627
GO:0051016~barbed-end actin filament capping	-0.370629	-0.310689	-0.555145	7	0.0110946	1.40791
GO:0032968~positive regulation of transcription elongation from RNA polymerase II promoter	-0.426573	-0.341492	-0.620959	9	0.00128284	0.626125
GO:0043171~peptide catabolic process	-0.435315	-0.251748	-0.437103	6	0.064064	2.09529
GO:0071333~cellular response to glucose stimulus	-0.437063	-0.231768	-0.440496	7	0.0438834	1.90713
