# Supplementary material for: Isoform‐resolved correlation analysis between mRNA abundance regulation and protein level degradation
Source: Mol Syst Biol. 2020 Mar 16;16(3):e9170. doi: 10.15252/msb.20199170 (PMC7073818; doi:10.15252/msb.20199170)
Supplement: Supplementary file 9 — Table EV7 [file MSB-16-e9170-s009.xlsx]

## Sheet: Legend
Table EV7: Results of the 1D enrichment analysis of the GOCC DIRECT gene ontology terms (retrieved from DAVID database using mapped Uniprot IDs of the detected proteins) are shown. Only those categories with more than five unique protein IDs per category are presented. The enrichment was performed with the gene isoform-specific mRNA-Kloss correlation (Spearman’s Rho values) for each protein isofo…

## Sheet: Table EV7
GOCC DIRECT term	mRNA-kloss ρ median	mRNA-kloss ρ average	1D enrichment score	Size (unique protein ids) > 5	1D enrichment p-value	1D enrichment Benj. Hoch. FDR
GO:0005663~DNA replication factor C complex	0.585664	0.575758	0.669702	6	0.00455235	0.228805
GO:0005697~telomerase holoenzyme complex	0.505245	0.5	0.567136	8	0.00555225	0.246861
GO:0032797~SMN complex	0.555944	0.496504	0.555556	6	0.0185954	0.438699
GO:0005682~U5 snRNP	0.657343	0.523427	0.545651	10	0.00286638	0.194914
GO:0005762~mitochondrial large ribosomal subunit	0.531469	0.46829	0.499425	29	3.67899e-06	0.00141764
GO:0019773~proteasome core complex, alpha-subunit complex	0.463287	0.4662	0.496965	6	0.0352625	0.617628
GO:0034719~SMN-Sm protein complex	0.629371	0.47771	0.491257	8	0.0163018	0.409671
GO:0005719~nuclear euchromatin	0.604895	0.462121	0.4904	6	0.0377537	0.632511
GO:0002199~zona pellucida receptor complex	0.608392	0.46004	0.488983	7	0.0252849	0.503955
GO:0000974~Prp19 complex	0.445804	0.441608	0.46381	10	0.011261	0.325443
GO:0005736~DNA-directed RNA polymerase I complex	0.56993	0.434441	0.461424	8	0.0240571	0.496606
GO:0015934~large ribosomal subunit	0.58042	0.421911	0.443314	9	0.021524	0.469467
GO:0090575~RNA polymerase II transcription factor complex	0.545455	0.413586	0.438983	7	0.0446136	0.706484
GO:0036464~cytoplasmic ribonucleoprotein granule	0.51049	0.407093	0.425323	14	0.00600193	0.247794
GO:0034709~methylosome	0.587413	0.437063	0.422769	9	0.0283697	0.537629
GO:0042405~nuclear inclusion body	0.396853	0.40035	0.419737	6	0.0753763	0.917211
GO:0005839~proteasome core complex	0.515734	0.411838	0.414334	14	0.00743546	0.277271
GO:0000346~transcription export complex	0.451049	0.406371	0.412449	9	0.0324659	0.595723
GO:0005687~U4 snRNP	0.618881	0.425991	0.397289	6	0.0923618	1.00727
GO:0005832~chaperonin-containing T-complex	0.465035	0.399038	0.396301	8	0.0526493	0.742226
GO:0042555~MCM complex	0.531469	0.366633	0.371368	7	0.0893284	1.02241
GO:0044615~nuclear pore nuclear basket	0.312937	0.368881	0.368488	6	0.118511	1.062
GO:0030532~small nuclear ribonucleoprotein complex	0.629371	0.409441	0.365295	10	0.0459168	0.698419
GO:0005662~DNA replication factor A complex	0.384615	0.383616	0.360472	7	0.0991263	0.996435
GO:0005747~mitochondrial respiratory chain complex I	0.515734	0.378122	0.347368	14	0.0248279	0.503528
GO:0008541~proteasome regulatory particle, lid subcomplex	0.342657	0.36655	0.344487	6	0.144461	1.17604
GO:0071541~eukaryotic translation initiation factor 3 complex, eIF3m	0.321678	0.332667	0.340799	7	0.118972	1.05794
GO:0015935~small ribosomal subunit	0.398601	0.3581	0.337495	24	0.00439134	0.230745
GO:0000781~chromosome, telomeric region	0.293706	0.346931	0.331448	9	0.0856831	0.990497
GO:0042382~paraspeckles	0.337413	0.338578	0.322956	6	0.17126	1.25302
GO:0071339~MLL1 complex	0.353147	0.332945	0.320187	9	0.0968687	0.999823
GO:0005685~U1 snRNP	0.384615	0.362138	0.316949	7	0.14706	1.17243
GO:0046540~U4/U6 x U5 tri-snRNP complex	0.41958	0.346423	0.310339	13	0.0533179	0.742596
GO:0030134~ER to Golgi transport vesicle	0.382867	0.314248	0.308923	8	0.130907	1.13781
GO:0071013~catalytic step 2 spliceosome	0.356643	0.322786	0.297652	60	8.0918e-05	0.0155902
GO:0016272~prefoldin complex	0.461538	0.325175	0.296273	6	0.209434	1.33025
GO:0016281~eukaryotic translation initiation factor 4F complex	0.304196	0.318619	0.294828	8	0.149411	1.18301
GO:0005681~spliceosomal complex	0.379371	0.323023	0.29431	52	0.000278444	0.0357646
GO:0043204~perikaryon	0.468531	0.311507	0.292329	11	0.0939248	1.01474
GO:0042788~polysomal ribosome	0.332168	0.318765	0.287166	6	0.223777	1.34732
GO:0005840~ribosome	0.356643	0.303917	0.280826	113	4.54514e-07	0.000262709
GO:0000784~nuclear chromosome, telomeric region	0.340909	0.304275	0.27396	44	0.00182379	0.162177
GO:0000775~chromosome, centromeric region	0.31993	0.294056	0.26801	10	0.143045	1.17277
GO:0005689~U12-type spliceosomal complex	0.405594	0.319796	0.267074	13	0.0963234	1.00315
GO:0071004~U2-type prespliceosome	0.391608	0.292395	0.263353	8	0.197846	1.31443
GO:0022627~cytosolic small ribosomal subunit	0.405594	0.297802	0.262019	35	0.00771213	0.278601
GO:0005643~nuclear pore	0.307692	0.286808	0.253091	37	0.00816884	0.269805
GO:0031080~nuclear pore outer ring	0.340909	0.278322	0.251633	10	0.169115	1.25319
GO:0005665~DNA-directed RNA polymerase II, core complex	0.272727	0.284382	0.251024	6	0.287586	1.54628
GO:0000228~nuclear chromosome	0.265734	0.293071	0.247839	11	0.155573	1.22341
GO:0030687~preribosome, large subunit precursor	0.288462	0.283535	0.24307	22	0.0494019	0.713857
GO:0015030~Cajal body	0.263986	0.286554	0.235705	22	0.0567076	0.762255
GO:0031902~late endosome membrane	0.522727	0.253147	0.23199	10	0.204901	1.33823
GO:0000785~chromatin	0.34965	0.26911	0.230362	29	0.0327588	0.591706
GO:0030666~endocytic vesicle membrane	0.363636	0.279221	0.227603	7	0.29776	1.5505
GO:0030688~preribosome, small subunit precursor	0.337413	0.284965	0.227517	6	0.335123	1.60083
GO:0030117~membrane coat	0.251748	0.27195	0.220479	9	0.252946	1.43336
GO:0005852~eukaryotic translation initiation factor 3 complex	0.346154	0.259834	0.21778	16	0.132736	1.13661
GO:0022625~cytosolic large ribosomal subunit	0.321678	0.259883	0.215853	49	0.00961687	0.292555
GO:0005686~U2 snRNP	0.384615	0.270729	0.212586	14	0.169644	1.2491
GO:0005667~transcription factor complex	0.27972	0.273383	0.210788	16	0.145632	1.1691
GO:0005851~eukaryotic translation initiation factor 2B complex	0.314685	0.249417	0.207539	6	0.379285	1.68636
GO:0016282~eukaryotic 43S preinitiation complex	0.283217	0.249001	0.203691	14	0.188212	1.31068
GO:0005761~mitochondrial ribosome	0.328671	0.253631	0.201784	13	0.208965	1.33461
GO:0005770~late endosome	0.314685	0.251196	0.198915	19	0.134803	1.14583
GO:0035770~ribonucleoprotein granule	0.318182	0.238928	0.194127	6	0.410852	1.75256
GO:0045171~intercellular bridge	0.174825	0.251399	0.190921	10	0.296815	1.55257
GO:0019013~viral nucleocapsid	0.27972	0.249205	0.186373	22	0.131878	1.13769
GO:0031305~integral component of mitochondrial inner membrane	0.181818	0.247752	0.182567	7	0.403597	1.74089
GO:0030529~intracellular ribonucleoprotein complex	0.244755	0.244797	0.180047	84	0.00500978	0.231652
GO:0005743~mitochondrial inner membrane	0.227273	0.245719	0.177174	156	0.000212541	0.0307121
GO:0000151~ubiquitin ligase complex	0.160839	0.241577	0.17549	11	0.314627	1.58134
GO:0045335~phagocytic vesicle	0.437063	0.216783	0.172667	6	0.464484	1.814
GO:0033290~eukaryotic 48S preinitiation complex	0.283217	0.23002	0.170664	14	0.270235	1.48053
GO:0031966~mitochondrial membrane	0.356643	0.221625	0.165904	13	0.3016	1.54955
GO:0032040~small-subunit processome	0.234266	0.231498	0.164213	24	0.165741	1.23611
GO:0005720~nuclear heterochromatin	0.104895	0.255828	0.16229	6	0.491754	1.87613
GO:0071011~precatalytic spliceosome	0.188811	0.227825	0.15971	19	0.229872	1.35578
GO:0005654~nucleoplasm	0.20979	0.192589	0.156009	770	7.38026e-10	8.53158e-07
GO:0042645~mitochondrial nucleoid	0.307692	0.234141	0.15321	28	0.162844	1.22239
GO:0044297~cell body	0.293706	0.228632	0.152453	18	0.26451	1.47007
GO:0010494~cytoplasmic stress granule	0.0909091	0.225175	0.140477	20	0.278675	1.51243
GO:0031965~nuclear membrane	0.237762	0.194586	0.138675	66	0.0544132	0.74883
GO:0016363~nuclear matrix	0.223776	0.216332	0.136296	31	0.191728	1.29613
GO:0016514~SWI/SNF complex	0.384615	0.206294	0.130453	6	0.580504	2.02127
GO:0000178~exosome (RNase complex)	0.188811	0.226107	0.130007	12	0.436627	1.77726
GO:0072686~mitotic spindle	0.223776	0.187313	0.125797	14	0.416405	1.7568
GO:0034399~nuclear periphery	0.13986	0.206543	0.124188	14	0.422391	1.76915
GO:0000777~condensed chromosome kinetochore	0.188811	0.195956	0.119788	23	0.322184	1.58487
GO:0005885~Arp2/3 protein complex	0.262238	0.188811	0.117105	8	0.566913	2.01028
GO:0016607~nuclear speck	0.202797	0.195851	0.113176	75	0.0948827	1.0156
GO:0045211~postsynaptic membrane	0.171329	0.182136	0.108466	11	0.534264	1.96066
GO:0005732~small nucleolar ribonucleoprotein complex	0.181818	0.199301	0.107832	8	0.598011	2.06359
GO:0030127~COPII vesicle coat	0.211538	0.18648	0.104617	6	0.657624	2.11759
GO:0016234~inclusion body	0.234266	0.201049	0.104193	6	0.658922	2.11587
GO:0005815~microtubule organizing center	0.194056	0.191059	0.104089	28	0.34306	1.5991
GO:0031012~extracellular matrix	0.230769	0.18911	0.103069	82	0.112288	1.04681
GO:0000118~histone deacetylase complex	0.11014	0.194056	0.100452	6	0.670434	2.11755
GO:0005637~nuclear inner membrane	0.251748	0.18648	0.0997079	9	0.605153	2.06359
GO:0005814~centriole	0.335664	0.157842	0.0984867	7	0.652306	2.11223
GO:0072372~primary cilium	0.237762	0.18648	0.0977288	9	0.612336	2.06977
GO:0016235~aggresome	0.241259	0.163899	0.0953264	8	0.641133	2.08775
GO:0005758~mitochondrial intermembrane space	0.13986	0.190277	0.0946614	31	0.364568	1.64625
GO:0005730~nucleolus	0.187063	0.173797	0.0926258	330	0.00687041	0.273869
GO:0000922~spindle pole	0.188811	0.177293	0.0920651	17	0.512484	1.92348
GO:0005578~proteinaceous extracellular matrix	0.265734	0.170829	0.0854722	7	0.695781	2.10006
GO:0000502~proteasome complex	0.0909091	0.183444	0.0847576	43	0.340246	1.60541
GO:0005786~signal recognition particle, endoplasmic reticulum targeting	0.185315	0.185315	0.0796273	6	0.735867	2.12135
GO:0005753~mitochondrial proton-transporting ATP synthase complex	0.0174825	0.195804	0.0743318	10	0.684605	2.12173
GO:0030669~clathrin-coated endocytic vesicle membrane	0.0979021	0.162587	0.0719055	8	0.725142	2.13299
GO:0071944~cell periphery	0.108392	0.179371	0.0718286	10	0.694683	2.10223
GO:0016020~membrane	0.157343	0.153933	0.0715848	643	0.00730386	0.281442
GO:0015630~microtubule cytoskeleton	0.181818	0.162824	0.0704211	37	0.461757	1.81561
GO:0005887~integral component of plasma membrane	0.188811	0.162416	0.0690508	51	0.398287	1.7309
GO:0000793~condensed chromosome	0.153846	0.150599	0.0639609	14	0.67946	2.12861
GO:0055037~recycling endosome	0.13986	0.157978	0.0633971	11	0.716406	2.11807
GO:0005634~nucleus	0.153846	0.142437	0.0630799	935	0.00937671	0.292959
GO:0005813~centrosome	0.192308	0.161556	0.0602211	78	0.365088	1.64219
GO:0030131~clathrin adaptor complex	0.125874	0.156344	0.0577482	7	0.791634	2.16855
GO:0005929~cilium	0.188811	0.152098	0.0575725	12	0.73048	2.13241
GO:0030176~integral component of endoplasmic reticulum membrane	0.202797	0.152201	0.0569712	17	0.685251	2.11805
GO:0000176~nuclear exosome (RNase complex)	0	0.178322	0.0522274	10	0.77534	2.15974
GO:0005868~cytoplasmic dynein complex	0.0979021	0.151848	0.0493341	7	0.821438	2.17794
GO:0042995~cell projection	0.125874	0.153023	0.0477847	17	0.733892	2.12626
GO:0035145~exon-exon junction complex	0.041958	0.163382	0.0433709	11	0.803735	2.17084
GO:0005844~polysome	0.122378	0.162311	0.0420515	19	0.751897	2.13037
GO:0035327~transcriptionally active chromatin	0.202797	0.129371	0.0406699	11	0.815731	2.1778
GO:0030016~myofibril	0.0594406	0.147852	0.0406174	7	0.852587	2.22984
GO:0000786~nucleosome	0.248252	0.15035	0.0371312	6	0.875007	2.27305
GO:0005739~mitochondrion	0.118881	0.141097	0.0326909	393	0.305426	1.55538
GO:0005874~microtubule	0.153846	0.140915	0.0322558	63	0.661812	2.1018
GO:0043679~axon terminus	0.166084	0.147436	0.0295073	6	0.90052	2.29802
GO:0005881~cytoplasmic microtubule	0.20979	0.139472	0.026105	9	0.892328	2.28721
GO:0000790~nuclear chromatin	0.178322	0.132315	0.0212425	38	0.822032	2.17453
GO:0005769~early endosome	0.136364	0.116802	0.0200673	37	0.833887	2.19584
GO:0005635~nuclear envelope	0.143357	0.11702	0.0179484	62	0.809163	2.16526
GO:0005759~mitochondrial matrix	0.0944056	0.140631	0.017256	127	0.743217	2.12138
GO:0005694~chromosome	0.127622	0.128322	0.0151191	30	0.886692	2.28289
GO:0005763~mitochondrial small ribosomal subunit	-0.0629371	0.147171	0.0120389	11	0.945003	2.3493
GO:0016529~sarcoplasmic reticulum	0.0664336	0.138112	0.0117182	6	0.960407	2.36219
GO:0005819~spindle	0.171329	0.113964	0.00420236	32	0.967386	2.36427
GO:0005829~cytosol	0.104895	0.11767	0.00284259	889	0.90767	2.30608
GO:0005925~focal adhesion	0.118881	0.119623	0.00113877	179	0.979763	2.36947
GO:0005811~lipid particle	0.141608	0.118007	0.000852152	20	0.994757	2.38577
GO:0030904~retromer complex	0.0909091	0.100445	-3.85862e-05	11	0.999824	2.38801
NA	0.129371	0.113292	-0.00161345	132	0.975116	2.36814
GO:0001669~acrosomal vesicle	0.027972	0.125097	-0.00310998	9	0.987134	2.37241
GO:0043025~neuronal cell body	0.111888	0.11412	-0.00524578	47	0.950837	2.34865
GO:0005737~cytoplasm	0.104895	0.115079	-0.00547523	1030	0.819105	2.18176
GO:0005884~actin filament	0.0594406	0.119498	-0.00660826	17	0.962503	2.36232
GO:0005793~endoplasmic reticulum-Golgi intermediate compartment	0.0979021	0.120318	-0.00691716	25	0.952494	2.34773
GO:0098793~presynapse	0.243007	0.0990676	-0.00712975	6	0.975904	2.36508
GO:0043005~neuron projection	0.122378	0.11008	-0.0115041	29	0.915089	2.31983
GO:0000776~kinetochore	0.0751748	0.115634	-0.0140475	28	0.898183	2.29712
GO:0045111~intermediate filament cytoskeleton	0.13986	0.111422	-0.0146542	15	0.921955	2.32703
GO:0043231~intracellular membrane-bounded organelle	0.104895	0.10397	-0.0236269	121	0.661092	2.11111
GO:0043234~protein complex	0.122378	0.0951986	-0.0258413	97	0.66603	2.1094
GO:0000177~cytoplasmic exosome (RNase complex)	-0.0769231	0.114219	-0.0414193	9	0.829949	2.19046
GO:0033116~endoplasmic reticulum-Golgi intermediate compartment membrane	0.11014	0.0849408	-0.0418145	18	0.759575	2.13642
GO:0005741~mitochondrial outer membrane	-0.0699301	0.103365	-0.0418763	32	0.683688	2.12458
GO:0043202~lysosomal lumen	0.202797	0.0689977	-0.042602	15	0.775784	2.15579
GO:0009986~cell surface	0.0629371	0.0826626	-0.0440061	53	0.583325	2.025
GO:0030670~phagocytic vesicle membrane	0.251748	0.0472028	-0.0465422	10	0.79924	2.17393
GO:0016581~NuRD complex	0.0227273	0.0832168	-0.0480696	10	0.7928	2.16661
GO:0005576~extracellular region	0.0979021	0.0763522	-0.0498142	49	0.550135	1.98117
GO:0016605~PML body	0.104895	0.0780886	-0.0520878	12	0.755292	2.12956
GO:0005913~cell-cell adherens junction	0.0804196	0.0779756	-0.0545244	196	0.205527	1.33477
GO:0030686~90S preribosome	0.131119	0.0716783	-0.0579695	8	0.77683	2.15352
GO:0031252~cell leading edge	0.041958	0.091447	-0.0607477	13	0.705247	2.0958
GO:0022624~proteasome accessory complex	0.0594406	0.0775787	-0.06141	16	0.671615	2.1155
GO:0005801~cis-Golgi network	0.153846	0.0567211	-0.0614457	9	0.750024	2.13029
GO:0005856~cytoskeleton	0.0314685	0.0723776	-0.0623297	70	0.373679	1.67431
GO:0030122~AP-2 adaptor complex	0.0909091	0.0367133	-0.0625441	6	0.79104	2.17207
GO:0045177~apical part of cell	-0.0454545	0.0858586	-0.0644614	9	0.738195	2.1175
GO:0000794~condensed nuclear chromosome	0.120629	0.0655594	-0.0658648	8	0.747409	2.12809
GO:0030425~dendrite	1.86265e-09	0.0655134	-0.0668572	38	0.478983	1.83955
GO:0008180~COP9 signalosome	-0.0244755	0.0885781	-0.0671917	18	0.62288	2.06911
GO:0002102~podosome	0.0104895	0.0743007	-0.0679843	8	0.739571	2.1162
GO:0016023~cytoplasmic, membrane-bounded vesicle	-0.0104895	0.0683761	-0.0682796	18	0.617261	2.05635
GO:0043195~terminal bouton	0.0629371	0.0520105	-0.069468	8	0.7341	2.12155
GO:0030126~COPI vesicle coat	0.146853	0.0800311	-0.0730845	9	0.70472	2.09963
GO:0005768~endosome	0.013986	0.0655789	-0.0737487	45	0.396147	1.73465
GO:0030017~sarcomere	0.0594406	0.0780886	-0.0806156	6	0.732714	2.13354
GO:0032587~ruffle membrane	0.027972	0.0712183	-0.0843943	19	0.525775	1.94184
GO:0005802~trans-Golgi network	0.00699301	0.0684579	-0.0848651	19	0.523468	1.93952
GO:0043209~myelin sheath	0.0541958	0.0634302	-0.0868143	78	0.191665	1.30332
GO:0017053~transcriptional repressor complex	0.0524475	0.0716783	-0.089563	10	0.624546	2.06279
GO:0005871~kinesin complex	0.020979	0.0689311	-0.0924939	7	0.672189	2.11155
GO:1904115~axon cytoplasm	0.00349651	0.0660839	-0.0929571	10	0.611478	2.07293
GO:0000123~histone acetyltransferase complex	0.00699301	0.0297203	-0.0929691	6	0.69369	2.11028
GO:0016021~integral component of membrane	0.0594406	0.0555916	-0.0947722	285	0.00936442	0.300702
GO:0030018~Z disc	-0.0262238	0.0513986	-0.0959949	20	0.459135	1.81767
GO:0070062~extracellular exosome	0.0576923	0.0686957	-0.101554	798	5.23999e-05	0.0121149
GO:0042470~melanosome	-0.0926573	0.0548202	-0.101556	56	0.193469	1.30029
GO:0048471~perinuclear region of cytoplasm	0	0.0461692	-0.105856	137	0.0372908	0.643406
GO:0005790~smooth endoplasmic reticulum	0.0454545	0.0590521	-0.106964	9	0.579147	2.02877
GO:0005622~intracellular	0.101399	0.038524	-0.112544	112	0.0440998	0.708046
GO:0032588~trans-Golgi network membrane	0.0839161	0.0342657	-0.113407	10	0.535447	1.95879
GO:0005615~extracellular space	0.034965	0.0441994	-0.11396	117	0.037418	0.636105
GO:0055038~recycling endosome membrane	0.0314685	0.0524476	-0.119088	6	0.613909	2.06302
GO:0030133~transport vesicle	-0.00524473	0.0416839	-0.119229	22	0.335093	1.60734
GO:0000932~cytoplasmic mRNA processing body	-0.027972	0.0336936	-0.119713	22	0.333133	1.6113
GO:0031941~filamentous actin	-0.0594405	0.0170455	-0.120337	8	0.556258	1.98467
GO:0030315~T-tubule	-0.0314685	0.0419581	-0.123245	7	0.572873	2.01903
GO:0030496~midbody	0.0157343	0.018648	-0.12758	36	0.188357	1.30384
GO:0030139~endocytic vesicle	-0.048951	0.0346472	-0.12799	11	0.463323	1.8156
GO:0005876~spindle microtubule	0.020979	0.0353535	-0.129818	9	0.500864	1.89215
GO:0030136~clathrin-coated vesicle	0.00699301	0.0298792	-0.132389	11	0.448097	1.79861
GO:0016324~apical plasma membrane	-0.0769231	0.0356091	-0.133489	38	0.157513	1.22204
GO:0031234~extrinsic component of cytoplasmic side of plasma membrane	0.041958	-0.00524476	-0.139065	6	0.555772	1.98908
GO:0008021~synaptic vesicle	0.129371	-0.0480769	-0.139307	8	0.495766	1.88522
GO:0005789~endoplasmic reticulum membrane	0	0.0223028	-0.140798	146	0.00432042	0.237829
GO:0005765~lysosomal membrane	0.00349651	0.00934935	-0.143117	46	0.0960168	1.00905
GO:0014069~postsynaptic density	-0.0034965	-0.00990676	-0.144884	18	0.288962	1.53229
GO:0019897~extrinsic component of plasma membrane	-0.0524476	-0.0355478	-0.145701	6	0.537073	1.95854
GO:0005903~brush border	0.0944056	0.0117133	-0.148828	20	0.251092	1.43694
GO:0005886~plasma membrane	0	0.0205594	-0.153246	325	8.84814e-06	0.00255711
GO:0030424~axon	0.0314685	-0.00753093	-0.155259	26	0.172764	1.24822
GO:0005902~microvillus	-0.0157342	0.0131119	-0.156334	12	0.349567	1.60996
GO:0030054~cell junction	0.0174825	0.00441664	-0.157511	38	0.0953451	1.01118
GO:0005623~cell	0.0454545	0.00243236	-0.158017	23	0.191579	1.31045
GO:0016328~lateral plasma membrane	-0.132867	0.00222505	-0.16048	11	0.357807	1.63488
GO:0001725~stress fiber	0	-0.0110416	-0.166794	19	0.209864	1.3257
GO:0005794~Golgi apparatus	-0.0104895	0.000184332	-0.167148	138	0.000968088	0.101737
GO:0030426~growth cone	0.034965	-0.0062569	-0.168385	19	0.205547	1.32744
GO:0030659~cytoplasmic vesicle membrane	0.00699301	-0.0034965	-0.168611	17	0.230318	1.35151
GO:0009898~cytoplasmic side of plasma membrane	-0.0769231	-0.0104895	-0.169353	9	0.379876	1.68252
GO:0010008~endosome membrane	-0.041958	-0.0206406	-0.172186	31	0.099097	1.00488
GO:0005905~clathrin-coated pit	0.006993	-0.0174825	-0.173229	10	0.343838	1.58991
GO:0072562~blood microparticle	0.034965	-0.00699302	-0.174371	11	0.317723	1.58999
GO:0031143~pseudopodium	-0.0839161	0.0215618	-0.180503	6	0.444463	1.80281
GO:0005783~endoplasmic reticulum	-0.013986	-0.00674965	-0.182431	162	0.000104078	0.0171877
GO:0000139~Golgi membrane	0.0209791	-0.0144544	-0.183576	95	0.00240012	0.184969
GO:0035371~microtubule plus-end	0.0157343	0.00932401	-0.186997	6	0.42825	1.76806
GO:0012507~ER to Golgi transport vesicle membrane	-0.0506993	-0.0157343	-0.188483	14	0.223362	1.35186
GO:0015629~actin cytoskeleton	-0.0751748	-0.00647881	-0.188695	68	0.00791789	0.269208
GO:0005875~microtubule associated complex	-0.0944056	-0.014763	-0.195128	9	0.311646	1.5732
GO:0005923~bicellular tight junction	-0.0944056	-0.0539044	-0.199151	12	0.233409	1.36273
GO:0031410~cytoplasmic vesicle	-0.127622	-0.0192308	-0.19992	32	0.0517611	0.738714
GO:0009897~external side of plasma membrane	-0.0944056	-0.023976	-0.203297	14	0.189069	1.30097
GO:0030863~cortical cytoskeleton	-0.0769231	-0.00480769	-0.203635	8	0.319391	1.58462
GO:0034098~VCP-NPL4-UFD1 AAA ATPase complex	-0.113636	-0.0425408	-0.206692	6	0.381233	1.68208
GO:0045202~synapse	-0.034965	-0.0317599	-0.208776	12	0.211586	1.30799
GO:0030175~filopodium	-0.146853	-0.0300288	-0.209061	17	0.136931	1.14705
GO:0005764~lysosome	-0.104895	-0.034348	-0.213409	34	0.032408	0.604252
GO:0034663~endoplasmic reticulum chaperone complex	0.006993	-0.027972	-0.217253	8	0.288101	1.53477
GO:0031090~organelle membrane	-0.0909091	-0.03996	-0.217857	7	0.318928	1.58914
GO:0060170~ciliary membrane	-0.120629	-0.0623543	-0.225116	6	0.340246	1.59888
GO:0005777~peroxisome	-0.0979021	-0.0398601	-0.230692	25	0.0469381	0.704682
GO:0008540~proteasome regulatory particle, base subcomplex	-0.199301	-0.0320513	-0.233616	12	0.162158	1.22519
GO:0005882~intermediate filament	-0.0996504	-0.0506993	-0.235163	8	0.250196	1.43894
GO:0016459~myosin complex	-0.0559441	-0.046953	-0.242494	7	0.26727	1.4783
GO:0032580~Golgi cisterna membrane	-0.251748	-0.0777001	-0.243427	9	0.206872	1.32858
GO:0019898~extrinsic component of membrane	-0.0594406	-0.0776723	-0.247374	14	0.110023	1.04252
GO:0012505~endomembrane system	-0.0909091	-0.0675991	-0.247385	9	0.199584	1.31091
GO:0005845~mRNA cap binding complex	-0.0279721	-0.042957	-0.250121	7	0.252514	1.43796
GO:0005901~caveola	-0.159091	-0.0434565	-0.251867	14	0.103713	1.02472
GO:0005911~cell-cell junction	-0.171329	-0.0692745	-0.264093	32	0.010185	0.301893
GO:0005791~rough endoplasmic reticulum	-0.167832	-0.0537587	-0.270877	8	0.185336	1.30639
GO:1903561~extracellular vesicle	-0.0629371	-0.07669	-0.271003	15	0.070017	0.889447
GO:0005788~endoplasmic reticulum lumen	-0.117133	-0.0719962	-0.273089	44	0.00188605	0.155734
GO:0005838~proteasome regulatory particle	-0.195804	-0.0705658	-0.276624	11	0.112953	1.04459
GO:0014704~intercalated disc	-0.267483	-0.091958	-0.287272	10	0.116462	1.05179
GO:0031982~vesicle	-0.048951	-0.0940276	-0.287832	37	0.00262904	0.189948
GO:0005782~peroxisomal matrix	-0.125874	-0.0692943	-0.294297	11	0.0917334	1.00994
GO:0031597~cytosolic proteasome complex	0.027972	-0.0969031	-0.298608	7	0.171913	1.24988
GO:0045121~membrane raft	-0.157343	-0.101884	-0.307367	36	0.00152855	0.14725
GO:0001726~ruffle	-0.108392	-0.0991971	-0.307977	27	0.0058626	0.251006
GO:0043197~dendritic spine	-0.0419581	-0.119231	-0.309419	10	0.0908709	1.01007
GO:0016323~basolateral plasma membrane	-0.153846	-0.0929071	-0.310725	28	0.00464957	0.223954
GO:0030864~cortical actin cytoskeleton	-0.13986	-0.103942	-0.333886	11	0.055726	0.757874
GO:0031595~nuclear proteasome complex	-0.041958	-0.118382	-0.337954	7	0.122084	1.07732
GO:0005938~cell cortex	-0.125874	-0.124336	-0.33819	25	0.00358324	0.218012
GO:0030027~lamellipodium	-0.162587	-0.133256	-0.344893	36	0.000376359	0.0435071
GO:0031901~early endosome membrane	-0.132867	-0.151566	-0.352148	23	0.00361071	0.208699
GO:0005778~peroxisomal membrane	-0.118881	-0.129138	-0.37157	15	0.0129864	0.357434
GO:0031201~SNARE complex	-0.0559441	-0.15984	-0.379722	7	0.0823576	0.971484
GO:0042383~sarcolemma	-0.27972	-0.172827	-0.381428	14	0.0137357	0.360873
GO:0001772~immunological synapse	-0.101399	-0.162587	-0.390552	12	0.0194454	0.449579
GO:0031594~neuromuscular junction	-0.321678	-0.198302	-0.392736	7	0.0723822	0.899718
GO:0005604~basement membrane	-0.160839	-0.212898	-0.438272	9	0.0230551	0.484576
GO:0032154~cleavage furrow	-0.293706	-0.254291	-0.513312	11	0.00326855	0.209913
GO:0005795~Golgi stack	-0.496504	-0.30969	-0.542736	7	0.0130305	0.35031
