# Supplementary material for: Isoform‐resolved correlation analysis between mRNA abundance regulation and protein level degradation
Source: Mol Syst Biol. 2020 Mar 16;16(3):e9170. doi: 10.15252/msb.20199170 (PMC7073818; doi:10.15252/msb.20199170)
Supplement: Supplementary file 10 — Table EV8 [file MSB-16-e9170-s010.xlsx]

## Sheet: Legend
Table EV8: Results of the 2D enrichment analysis of the GOBP DIRECT gene ontology terms (retrieved from DAVID database using mapped Uniprot IDs of the detected proteins) are provided. Only those categories with more than five unique protein IDs per category and p-value < 0.05 are shown. The enrichment was performed with the mRNA and Kloss log2 fold changes; relative enrichment for Uniprot IDs was…

## Sheet: Table EV8
GOBP DIRECT term	mRNA log2 FC enrichment score	kloss log2 FC enrichment score	Size (nr of uniprot ids) > 5	2D Enrichment P value < 0.05	2D Enrichment Benj. Hoch. FDR
GO:1901800~positive regulation of proteasomal protein catabolic process	-0.105341	0.599936	8	0.0308943	3.43902
GO:0051170~nuclear import	0.345585	0.559891	9	0.0208816	3.23155
GO:0009790~embryo development	-0.440915	0.555697	6	0.0245688	3.31679
GO:0006521~regulation of cellular amino acid metabolic process	-0.0755829	0.402413	37	0.00187392	1.189
GO:0006614~SRP-dependent cotranslational protein targeting to membrane	-0.113791	0.401434	79	3.42205e-06	0.0217129
GO:0033209~tumor necrosis factor-mediated signaling pathway	-0.0543189	0.399226	40	0.00155591	1.23403
GO:0090263~positive regulation of canonical Wnt signaling pathway	-0.00720072	0.386902	44	0.00165472	1.16658
GO:0002479~antigen processing and presentation of exogenous peptide antigen via MHC class I, TAP-dependent	-0.0931504	0.378771	38	0.00255817	1.35263
GO:0051436~negative regulation of ubiquitin-protein ligase activity involved in mitotic cell cycle	-0.00540707	0.364936	42	0.00375834	1.58978
GO:0031145~anaphase-promoting complex-dependent catabolic process	-0.0287395	0.363507	43	0.00318958	1.55676
GO:0043488~regulation of mRNA stability	-0.00112625	0.359327	64	0.000456673	0.482931
GO:0000387~spliceosomal snRNP assembly	0.37483	0.354252	15	0.0203229	3.22372
GO:0002223~stimulatory C-type lectin receptor signaling pathway	-0.0135013	0.353403	44	0.00397922	1.57801
GO:0051437~positive regulation of ubiquitin-protein ligase activity involved in regulation of mitotic cell cycle transition	-0.0151646	0.343639	44	0.00507424	1.6098
GO:0048026~positive regulation of mRNA splicing, via spliceosome	0.515146	0.339924	10	0.0225971	3.2586
GO:0038061~NIK/NF-kappaB signaling	-0.0476061	0.337185	41	0.00681176	1.80086
GO:0038095~Fc-epsilon receptor signaling pathway	-0.0176449	0.326963	47	0.00581794	1.67795
GO:0019083~viral transcription	-0.0371428	0.32572	94	9.68366e-05	0.204809
GO:0000184~nuclear-transcribed mRNA catabolic process, nonsense-mediated decay	-0.0449415	0.319882	86	0.000225658	0.35795
GO:0007155~cell adhesion	-0.229066	0.31623	34	0.00340928	1.54513
GO:0050852~T cell receptor signaling pathway	-0.0287357	0.316224	46	0.00790656	1.85804
GO:0060071~Wnt signaling pathway, planar cell polarity pathway	-0.097106	0.300064	43	0.00916597	2.00545
GO:0030433~ER-associated ubiquitin-dependent protein catabolic process	-0.234426	0.283714	18	0.0438801	3.43727
GO:0090090~negative regulation of canonical Wnt signaling pathway	-0.0622215	0.282449	48	0.0124022	2.31447
GO:0006412~translation	0.00125448	0.281866	135	8.42939e-05	0.267422
GO:0006413~translational initiation	-0.0363336	0.27747	114	0.000259699	0.329557
GO:0007005~mitochondrion organization	0.457557	0.267852	21	0.00447714	1.49513
GO:0070126~mitochondrial translational termination	0.24993	0.267782	46	0.00411082	1.44906
GO:0045727~positive regulation of translation	0.214757	0.262442	25	0.0492268	3.47049
GO:0050821~protein stabilization	0.16316	0.262359	37	0.0288469	3.38951
GO:0000209~protein polyubiquitination	-0.0863432	0.258581	52	0.0133802	2.42563
GO:0030490~maturation of SSU-rRNA	0.457478	0.253203	11	0.0419984	3.46078
GO:0070125~mitochondrial translational elongation	0.248631	0.241676	49	0.00509477	1.53935
GO:0032956~regulation of actin cytoskeleton organization	-0.493544	0.239563	9	0.0350162	3.47152
GO:0043161~proteasome-mediated ubiquitin-dependent protein catabolic process	-0.0291143	0.207065	60	0.0455456	3.36031
GO:0008380~RNA splicing	0.199302	0.190971	75	0.0060889	1.67974
GO:0006364~rRNA processing	0.149063	0.183891	148	0.00111961	1.01485
GO:0000398~mRNA splicing, via spliceosome	0.158593	0.178178	132	0.00188042	1.08466
GO:0006396~RNA processing	0.240118	0.167655	48	0.0188358	3.14508
GO:0007229~integrin-mediated signaling pathway	-0.514853	0.124093	15	0.00980291	2.07331
GO:0006397~mRNA processing	0.190222	0.121277	69	0.0305417	3.46049
GO:0008033~tRNA processing	0.47339	0.105662	12	0.0435814	3.5003
GO:0035264~multicellular organism growth	-0.502392	0.0379688	11	0.0383335	3.37814
GO:0030150~protein import into mitochondrial matrix	0.682809	0.0209443	7	0.0265836	3.24371
GO:0006928~movement of cell or subcellular component	-0.348799	-0.0339106	26	0.0301602	3.47939
GO:0000462~maturation of SSU-rRNA from tricistronic rRNA transcript (SSU-rRNA, 5.8S rRNA, LSU-rRNA)	0.386798	-0.0463606	21	0.0265164	3.29895
GO:0007010~cytoskeleton organization	-0.302541	-0.101325	28	0.0454239	3.39076
GO:0070527~platelet aggregation	-0.496913	-0.11954	11	0.0420477	3.42042
GO:0030036~actin cytoskeleton organization	-0.379835	-0.170244	27	0.0109459	2.24038
GO:0034446~substrate adhesion-dependent cell spreading	-0.672032	-0.181703	6	0.0411755	3.48345
GO:0009887~organ morphogenesis	0.613559	-0.189104	7	0.0313293	3.42732
GO:0007015~actin filament organization	-0.325623	-0.243602	18	0.0447787	3.42314
GO:0006936~muscle contraction	-0.47339	-0.307077	12	0.0224005	3.30538
GO:0019886~antigen processing and presentation of exogenous peptide antigen via MHC class II	-0.0875535	-0.313169	32	0.0286012	3.42404
GO:0007018~microtubule-based movement	-0.357773	-0.32853	16	0.0240359	3.31538
GO:0008152~metabolic process	-0.0617741	-0.372017	35	0.00726646	1.84423
GO:0010043~response to zinc ion	0.506141	-0.428773	6	0.0354558	3.46103
GO:0006635~fatty acid beta-oxidation	0.229237	-0.447359	17	0.00791063	1.79261
GO:0006120~mitochondrial electron transport, NADH to ubiquinone	-0.284804	-0.538097	14	0.00746645	1.8221
GO:0032981~mitochondrial respiratory chain complex I assembly	-0.222078	-0.545482	17	0.0040737	1.52045
GO:0006123~mitochondrial electron transport, cytochrome c to oxygen	0.184824	-0.561149	8	0.0339521	3.53158
GO:0072593~reactive oxygen species metabolic process	-0.399689	-0.58831	6	0.0418345	3.49263
GO:0006048~UDP-N-acetylglucosamine biosynthetic process	-0.0518142	-0.709586	6	0.0332728	3.5186
GO:0032467~positive regulation of cytokinesis	-0.0934632	-0.798391	6	0.0166278	2.93064
