# Supplementary material for: Isoform‐resolved correlation analysis between mRNA abundance regulation and protein level degradation
Source: Mol Syst Biol. 2020 Mar 16;16(3):e9170. doi: 10.15252/msb.20199170 (PMC7073818; doi:10.15252/msb.20199170)
Supplement: Supplementary file 11 — Table EV9 [file MSB-16-e9170-s011.xlsx]

## Sheet: Legend
Table EV9: Results of the 2D enrichment analysis of the GOCC DIRECT gene ontology terms (retrieved from DAVID database using mapped Uniprot IDs of the detected proteins) are provided. Only those categories with more than five unique protein IDs per category and p-value < 0.05 are shown. The enrichment was performed with the mRNA and Kloss log2 fold changes; relative enrichment for Uniprot IDs was…

## Sheet: Table EV9
GOCC DIRECT term	mRNA log2 FC enrichment score	kloss log2 FC enrichment score	Size (nr of uniprot ids) > 5	2D Enrichment P value < 0.1	2D Enrichment Benj. Hoch. FDR
GO:0042555~MCM complex	0.0618644	0.730387	7	0.0179689	0.692401
GO:0015934~large ribosomal subunit	0.115635	0.729526	9	0.00729481	0.468489
GO:0035770~ribonucleoprotein granule	0.0522378	0.626006	6	0.0605365	0.93307
GO:0022624~proteasome accessory complex	-0.191195	0.602084	16	0.00135387	0.156507
GO:0031597~cytosolic proteasome complex	-0.241646	0.571429	7	0.0360501	0.833479
GO:0019897~extrinsic component of plasma membrane	-0.182126	0.568968	6	0.0634597	0.95272
GO:0031595~nuclear proteasome complex	-0.27615	0.565133	7	0.0329281	0.809891
GO:0016235~aggresome	0.0635863	0.525329	8	0.0691474	0.951599
GO:0030532~small nuclear ribonucleoprotein complex	0.375817	0.515486	10	0.0186473	0.695363
GO:0022627~cytosolic small ribosomal subunit	-0.00666503	0.515339	35	0.000179011	0.0689789
GO:0034709~methylosome	0.288851	0.511356	9	0.0388382	0.863402
GO:0005762~mitochondrial large ribosomal subunit	0.21259	0.492404	29	0.000660389	0.152682
GO:0015935~small ribosomal subunit	0.072521	0.426519	24	0.0106304	0.558579
GO:0005839~proteasome core complex	-0.0654484	0.410965	14	0.0518102	0.921425
GO:0034719~SMN-Sm protein complex	0.464074	0.400487	8	0.0436642	0.870273
GO:0005838~proteasome regulatory particle	-0.0943818	0.392267	11	0.092131	1.00475
GO:0000502~proteasome complex	-0.0915623	0.388604	43	0.00103969	0.133542
GO:0005689~U12-type spliceosomal complex	0.119404	0.378668	13	0.0883613	1.00143
GO:0005686~U2 snRNP	0.110133	0.355352	14	0.0974543	0.988221
GO:0019013~viral nucleocapsid	0.0769529	0.34592	22	0.0463441	0.878258
GO:0032797~SMN complex	0.504306	0.296626	6	0.093158	0.997135
GO:0042383~sarcolemma	-0.298768	0.281768	14	0.0469928	0.862281
GO:0005840~ribosome	0.048064	0.281623	113	0.000321527	0.0929213
GO:0005681~spliceosomal complex	0.162485	0.248081	52	0.0132435	0.612377
GO:0071013~catalytic step 2 spliceosome	0.131701	0.233146	60	0.0160954	0.664508
GO:0022625~cytosolic large ribosomal subunit	-0.119825	0.225687	49	0.022791	0.712063
GO:0090575~RNA polymerase II transcription factor complex	0.559201	0.20569	7	0.0613043	0.932471
GO:0030529~intracellular ribonucleoprotein complex	0.139541	0.199153	84	0.0104499	0.575241
GO:0031012~extracellular matrix	-0.0813898	0.191375	82	0.0178959	0.713366
GO:0030018~Z disc	-0.329442	0.18006	20	0.0314226	0.789664
GO:0030425~dendrite	-0.2383	0.163522	38	0.0223165	0.716606
GO:0030426~growth cone	-0.268179	0.154129	19	0.0837734	1.00877
GO:0015030~Cajal body	0.270828	0.138942	22	0.0943303	1.00042
GO:0042645~mitochondrial nucleoid	0.418921	0.118091	28	0.00605466	0.466613
GO:0005925~focal adhesion	-0.144669	0.115705	179	0.00199094	0.191794
GO:0016020~membrane	0.041803	0.114876	643	0.00161947	0.170192
GO:1903561~extracellular vesicle	-0.347732	0.0921202	15	0.0791168	1.00504
GO:0005654~nucleoplasm	0.123091	0.0903756	770	4.47847e-05	0.0517712
GO:0005743~mitochondrial inner membrane	0.161071	0.0733976	156	0.0115094	0.578472
GO:0005634~nucleus	0.0280032	0.0662011	935	0.0429082	0.885749
GO:0002102~podosome	-0.563692	0.0627384	8	0.0458443	0.883266
GO:0005730~nucleolus	0.123078	0.0454263	330	0.00851569	0.518113
GO:0030864~cortical actin cytoskeleton	-0.398673	0.0391264	11	0.0989732	0.986319
GO:0005829~cytosol	-0.0601914	0.03751	889	0.0310508	0.79766
GO:0005938~cell cortex	-0.397711	-0.000375747	25	0.0147244	0.654668
GO:0005913~cell-cell adherens junction	-0.126585	-0.0026274	196	0.0368154	0.834482
GO:0030688~preribosome, small subunit precursor	0.722575	-0.00465904	6	0.0292076	0.785209
GO:0070062~extracellular exosome	-0.0862433	-0.0133604	798	0.014895	0.637727
GO:0001726~ruffle	-0.516967	-0.0149098	27	0.00100177	0.144756
GO:0005886~plasma membrane	-0.161299	-0.0184615	325	0.000909781	0.150244
GO:0005911~cell-cell junction	-0.48477	-0.0192452	32	0.000799859	0.154106
GO:0005739~mitochondrion	0.0773774	-0.0303023	393	0.0548503	0.918941
GO:0015629~actin cytoskeleton	-0.400187	-0.0323414	68	6.28557e-05	0.0363306
GO:0005765~lysosomal membrane	-0.198827	-0.0542682	46	0.0972524	1.00378
GO:0030027~lamellipodium	-0.318128	-0.0588684	36	0.0198411	0.716761
GO:0030175~filopodium	-0.359199	-0.0612265	17	0.0700522	0.941632
GO:0016514~SWI/SNF complex	0.624312	-0.0677679	6	0.0555201	0.916875
GO:0005759~mitochondrial matrix	0.100773	-0.0767154	127	0.0723682	0.950655
GO:0031982~vesicle	-0.299594	-0.095279	37	0.0234642	0.695503
GO:0030863~cortical cytoskeleton	-0.778084	-0.0969691	8	0.0070297	0.507896
GO:0032040~small-subunit processome	0.44729	-0.105385	24	0.00466699	0.38536
GO:0031143~pseudopodium	-0.600311	-0.109276	6	0.071184	0.945847
GO:0048471~perinuclear region of cytoplasm	-0.0874276	-0.128133	137	0.0392872	0.841036
GO:0019898~extrinsic component of membrane	-0.442596	-0.137818	14	0.0388464	0.847291
GO:0001725~stress fiber	-0.418946	-0.139111	19	0.0222513	0.734927
GO:0045177~apical part of cell	-0.438601	-0.143436	9	0.0994338	0.98244
GO:0032580~Golgi cisterna membrane	-0.568278	-0.154745	9	0.0345082	0.831073
GO:0005903~brush border	-0.375501	-0.16519	20	0.0306635	0.805614
GO:0030687~preribosome, large subunit precursor	0.26164	-0.175538	22	0.0574113	0.934753
GO:0031902~late endosome membrane	-0.577853	-0.186423	10	0.0221763	0.753994
GO:0005801~cis-Golgi network	-0.420413	-0.209782	9	0.0974143	0.996556
GO:0005902~microvillus	-0.499009	-0.211394	12	0.0265472	0.730679
GO:0005768~endosome	-0.0922959	-0.211771	45	0.0694218	0.944136
GO:0031201~SNARE complex	-0.680993	-0.244431	7	0.0228978	0.696577
GO:0031941~filamentous actin	-0.458563	-0.262293	8	0.079921	1.00422
GO:0030496~midbody	-0.251895	-0.275132	36	0.00960505	0.555172
GO:0005763~mitochondrial small ribosomal subunit	0.454545	-0.292175	11	0.0209307	0.73321
GO:0030659~cytoplasmic vesicle membrane	-0.252866	-0.300476	17	0.0600381	0.937892
GO:0005884~actin filament	-0.525507	-0.304431	17	0.00335468	0.298308
GO:0016023~cytoplasmic, membrane-bounded vesicle	0.0431862	-0.311007	18	0.0972053	1.01234
GO:0031252~cell leading edge	-0.265865	-0.328345	13	0.076535	0.994096
GO:0032154~cleavage furrow	-0.40747	-0.337321	11	0.0412612	0.867236
GO:0005871~kinesin complex	-0.3546	-0.497942	7	0.0591768	0.937101
GO:0005747~mitochondrial respiratory chain complex I	-0.33052	-0.519337	14	0.00709037	0.482145
